# Supplementary material for: Functional and Transcriptome Analysis Reveals an Acclimatization Strategy for Abiotic Stress Tolerance Mediated by Arabidopsis NF-YA Family Members
Source: PLoS One. 2012 Oct 31;7(10):e48138. doi: 10.1371/journal.pone.0048138 (PMC3485258; doi:10.1371/journal.pone.0048138)
Supplement: Dataset S1 — Transcripts differentially expressed in PXVE:NF-YA , PXVE:miR169nm and PXVE:NF-YA2SRDX lines. (XLS) [file pone.0048138.s025.xls]

## Sheet: PXVE;NF-YA2
Dataset S1. Transcripts differentially expressed in PXVE:NF-YAs, PXVE:miR169nm and PXVE:NF-YA2SRDX lines after 24h of estradiol treatment
PXVE:NF-YA2
ID	Locus	Description	Fold change
A011590_01	At3g05690	CCAAT-binding transcription factor (CBF-B/NF-YA) family protein contains Pfam profile: PF02045 CCAAT-binding transcription factor (CBF-B/NF-YA) subunit B	18.3806
A002379_01	At1g17960	threonyl-tRNA synthetase, putative / threonine--tRNA ligase, putative similar to SP|O04630 Threonyl-tRNA synthetase, mitochondrial precursor (EC 6.1.1.3) (Threonine--tRNA ligase) (ThrRS) {Arabidopsis thaliana}; contains Pfam profiles PF00587: tRNA synthet	8.35715
At30015630	At3g43250	cell cycle control protein-related contains similarity to Swiss-Prot:Q9P7C5 cell cycle control protein cwf16 [Schizosaccharomyces pombe]	6.83104
A000402_01	At1g23730	carbonic anhydrase, putative / carbonate dehydratase, putative similar to SP|P27140 Carbonic anhydrase, chloroplast precursor (EC 4.2.1.1) (Carbonate dehydratase) {Arabidopsis thaliana}; contains Pfam profile PF00484: Carbonic anhydrase	6.37103
A013133_01	At4g36110	auxin-responsive protein, putative similar to auxin-induced protein TGSAUR22 (GP:10185820) {Tulipa gesnerian]; auxin-induced protein 15A (PIR2:JQ1096) [Glycine max]	6.27521
A202698_01	At5g19610	sec7 domain-containing protein similar to SP|Q42510 Pattern formation protein EMB30 (GNOM) {Arabidopsis thaliana}; contains Pfam profile PF01369: Sec7 domain	5.98268
At30007227	At1g78780	pathogenesis-related family protein contains similarity to pathogen-related protein (GI:499073) (Swiss-Prot:P16273) [Hordeum vulgare]	5.61245
A013576_01	At4g16700	phosphatidylserine decarboxylase similar to SP|P27465 Phosphatidylserine decarboxylase proenzyme (EC 4.1.1.65 {Cricetulus griseus}; contains Pfam profile PF02666: phosphatidylserine decarboxylase	5.41695
A012975_01	At4g32280	auxin-responsive AUX/IAA family protein contains Pfam profile: PF02309: AUX/IAA family	5.40773
A010731_01	At3g27690	chlorophyll A-B binding protein (LHCB2:4) nearly identical to Lhcb2 protein [Arabidopsis thaliana] GI:4741950; similar to chlorophyll A-B binding protein 151 precursor (LHCP) GB:P27518 from [Gossypium hirsutum]; contains Pfam PF00504: Chlorophyll A-B bind	5.33488
A020363_01	At2g39800	delta 1-pyrroline-5-carboxylate synthetase A / P5CS A (P5CS1) identical to SP:P54887:P5C1_ARATH	5.29499
A203198_01	At5g36910	thionin (THI2.2) identical to thionin [Arabidopsis thaliana] gi|1181533|gb|AAC41679	5.22337
At30026008	At5g41700	ubiquitin-conjugating enzyme 8 (UBC8) E2; identical to gi:297882, SP:P35131	5.21076
A005727_01	At3g47340	asparagine synthetase 1 [glutamine-hydrolyzing] / glutamine-dependent asparagine synthetase 1 (ASN1) identical to SP|P49078 Asparagine synthetase [glutamine-hydrolyzing] (EC 6.3.5.4) (Glutamine- dependent asparagine synthetase) {Arabidopsis thaliana}	5.0865
A201573_01	At3g03405	hypothetical protein temporary automated functional assignment	4.97376
A013185_01	At4g23700	cation/hydrogen exchanger, putative (CHX17) similar to Na+/H+-exchanging protein slr1595 - Synechocystis sp., EMBL:D90902; monovalent cation:proton antiporter family 2 (CPA2) member, PMID:11500563	4.79922
A023721_01	At1g14880	expressed protein similar to PGPS/D12 [Petunia x hybrida] GI:4105794; contains Pfam profile PF04749: Protein of unknown function, DUF614	4.78695
A018163_01	At5g56840	DNA-binding family protein contains Pfam domains, PF00249: Myb-like DNA-binding domain and PF00098: Zinc knuckle	4.74772
At30018103	At4g01980	hypothetical protein contains similarity to hypothetical proteins of [Arabidopsis thaliana]	4.71936
At30004688	At1g53870	expressed protein contains Pfam profile PF04525: Protein of unknown function (DUF567)	4.61878
A009659_01	At3g58330	hypothetical protein	4.44923
A016967_01	At5g55570	expressed protein	4.34307
A006623_01	At2g39240	RNA polymerase I specific transcription initiation factor RRN3 family protein contains Pfam profile PF05327: RNA polymerase I specific transcription initiation factor RRN3	4.32921
At30029005	At1g53890	expressed protein contains Pfam profile PF04525: Protein of unknown function (DUF567)	4.27858
A201441_01	At2g34315	disease resistance protein-related similar to SP|P54120 AIG1 protein {Arabidopsis thaliana}	4.24888
A024038_01	At1g75280	isoflavone reductase, putative identical to SP|P52577 Isoflavone reductase homolog P3 (EC 1.3.1.-) {Arabidopsis thaliana}; contains Pfam profile PF02716: isoflavone reductase	4.19603
A011081_01	At3g28240	hypothetical protein 97% similarity to At5g10670 (Arabidopsis thaliana); +	4.13566
A018299_01	At5g08030	glycerophosphoryl diester phosphodiesterase family protein similar to glycerophosphodiester phosphodiesterase [Borrelia hermsii] GI:1399038; contains Pfam profile PF03009: Glycerophosphoryl diester phosphodiesterase family	4.13534
A002891_01	At1g53270	ABC transporter family protein contains similarity to ABC transporter GI:10280532 from [Homo sapiens]	4.00448
A200815_01	At1g53370	F-box family protein contains F-box domain Pfam:PF00646	3.99961
A017588_01	At5g15500	ankyrin repeat family protein contains Pfam domain, PF00023: Ankyrin repeat	3.8924
At30011438	At2g42540	cold-responsive protein / cold-regulated protein (cor15a) identical to cold-regulated protein cor15a [Arabidopsis thaliana] GI:507149; contains Pfam profile PF02987: Late embryogenesis abundant protein	3.88077
A023045_01	At5g24240	phosphatidylinositol 3- and 4-kinase family protein / ubiquitin family protein contains INTERPRO:IPR000626 ubiquitin domain, Pfam profile PF00454: Phosphatidylinositol 3- and 4-kinase	3.75145
A019680_01	At5g24420	glucosamine/galactosamine-6-phosphate isomerase-related contains weak similarity to Swiss-Prot:O95336 6-phosphogluconolactonase (EC 3.1.1.31) (6PGL) [Homo sapiens]	3.75065
A200034_01	At1g75380	wound-responsive protein-related similar to wound inducive gene GI:8096273 from [Nicotiana tabacum]	3.68428
A024920_01	At4g37770	1-aminocyclopropane-1-carboxylate synthase, putative / ACC synthase, putative similar to 1-aminocyclopropane-1-carboxylate synthase, Arabidopsis thaliana, GI:940370 [S71174]	3.59086
A016193_01	At5g01600	ferritin 1 (FER1) identical to ferritin [Arabidopsis thaliana] GI:1246401, GI:8163920	3.55147
A003415_01	At1g21430	flavin-containing monooxygenase family protein / FMO family protein similar to flavin-containing monooxygenases YUCCA [gi:16555352], YUCCA2 [gi:16555354], and YUCCA3 [gi:16555356] from Arabidopsis thaliana	3.54718
A017997_01	At5g43890	flavin-containing monooxygenase family protein / FMO family protein similar to flavin-containing monooxygenases YUCCA [gi:16555352], YUCCA2 [gi:16555354], and YUCCA3 [gi:16555356] from Arabidopsis thaliana; contains Pfam profile PF00743	3.54484
A008281_01	At2g42690	lipase, putative similar to lipase [Dianthus caryophyllus] GI:4103627; contains Pfam profile PF01764: Lipase	3.52586
A012642_01	At3g58480	calmodulin-binding family protein contains Pfam profile PF00612: IQ calmodulin-binding motif	3.48246
A018436_01	At5g45440	disease resistance protein-related contains Pfam domain, PF00931: NB-ARC domain, a novel signalling motif found in plant resistance gene products	3.47423
A017453_01	At5g12050	expressed protein	3.44812
At30019065	At4g12890	gamma interferon responsive lysosomal thiol reductase family protein / GILT family protein similar to SP|P13284 Gamma-interferon inducible lysosomal thiol reductase precursor {Homo sapiens}; contains Pfam profile PF03227: Gamma interferon inducible lysoso	3.39009
A016692_01	At5g04780	SEC14 cytosolic factor-related contains Pfam PF00650 : CRAL/TRIO domain; contains Pfam PF03765 : CRAL/TRIO, N-terminus; contains Pfam profile PF01535: PPR repeat (three copies)	3.38694
At30026798	At5g48490	protease inhibitor/seed storage/lipid transfer protein (LTP) family protein contains Pfam protease inhibitor/seed storage/LTP family domain PF00234	3.38154
A017478_01	At5g51090	hypothetical protein	3.35066
At30012970	At3g08860	alanine--glyoxylate aminotransferase, putative / beta-alanine-pyruvate aminotransferase, putative / AGT, putative similar to similar to SP|Q64565 Alanine--glyoxylate aminotransferase 2, mitochondrial precursor (EC 2.6.1.44) (AGT 2) (Beta-alanine-pyruvate	3.32596
A007820_01	At2g14560	expressed protein contains Pfam profile PF04525: Protein of unknown function (DUF567)	3.30416
At31000043	ath-MIR399e	miRNA gene Arabidopsis thaliana miR399e stem-loop	3.28952
A018008_01	At5g06650	zinc finger (C2H2 type) family protein contains Pfam domain, PF00096: Zinc finger, C2H2 type	3.28122
A014019_01	At4g27340	Met-10+ like family protein ; contains Pfam profile PF02475: Met-10+ like-protein	3.2734
At30002960	At1g28100	expressed protein	3.24256
A017364_01	At5g03790	homeobox-leucine zipper family protein similar to homeobox-leucine zipper protein Athb-7 (SP:P46897) [Arabidopsis thaliana]; contains Pfam PF00046: Homeobox domain	3.24071
A009535_01	At3g49790	expressed protein predicted protein, Arabidopsis thaliana	3.24043
A025060_01	At3g44300	nitrilase 2 (NIT2) identical to SP|P32962 Nitrilase 2 (EC 3.5.5.1) {Arabidopsis thaliana}	3.23529
A022930_01	At5g66520	pentatricopeptide (PPR) repeat-containing protein contains INTERPRO:IPR002885 PPR repeats	3.15727
At30017951	At4g00755	F-box family protein ; similar to SKP1 interacting partner 2 (SKIP2) TIGR_Ath1:At5g67250	3.14815
A001352_01	At1g74710	isochorismate synthase 1 (ICS1) / isochorismate mutase identical to GI:17223087 and GB:AF078080; contains Pfam profile PF00425: chorismate binding enzyme; contains TIGRfam profile TIGR00543: isochorismate synthases; identical to cDNA isochorismate synthas	3.13792
A012865_01	At4g19420	pectinacetylesterase family protein contains Pfam profile: PF03283 pectinacetylesterase	3.10989
A006085_01	At2g24280	serine carboxypeptidase S28 family protein contains Pfam profile: PF05577 Serine carboxypeptidase S28	3.05247
A014428_01	At4g18980	expressed protein contains Pfam profile PF04520: Protein of unknown function, DUF584	3.04084
At30011132	At2g40020	expressed protein	3.01811
A010151_01	At3g22150	pentatricopeptide (PPR) repeat-containing protein contains INTERPRO:IPR002885 PPR repeats	3.01312
A005047_01	At5g26220	ChaC-like family protein contains Pfam profile: PF04752 ChaC-like protein	2.98241
A011268_01	At3g42300	hypothetical protein	2.96618
At30006842	At1g75290	isoflavone reductase, putative similar to SP|P52577 Isoflavone reductase homolog P3 (EC 1.3.1.-) {Arabidopsis thaliana}; contains Pfam profile PF02716: Isoflavone reductase	2.87719
A016789_01	At5g13130	hypothetical protein low similarity to microrchidia [Mus musculus] GI:5410255	2.87527
At30018873	At4g11070	WRKY family transcription factor other putative proteins, Arabidopsis thaliana	2.85712
A012307_01	At3g07040	disease resistance protein RPM1 (CC-NBS-LRR class), putative domain signature CC-NBS-LRR exists, suggestive of a disease resistance protein. Identical to RPM1 (gi:1361985)	2.82899
A001155_01	At1g69490	no apical meristem (NAM) family protein similar to N-term half of NAC domain protein NAM [Arabidopsis thaliana] GI:4325282	2.82101
A202193_01	At4g08860	hypothetical protein	2.82008
A202316_01	At4g17470	palmitoyl protein thioesterase family protein	2.80819
At30011198	At2g40520	nucleotidyltransferase family protein contains Pfam profile: PF01909 nucleotidyltransferase domain	2.79083
A007311_01	At2g25900	zinc finger (CCCH-type) family protein contains Pfam domain, PF00642: Zinc finger C-x8-C-x5-C-x3-H type (and similar)	2.78676
A003988_01	At1g11220	expressed protein contains similarity to cotton fiber expressed protein 1 [Gossypium hirsutum] gi|3264828|gb|AAC33276	2.78573
At30015920	At3g46090	zinc finger (C2H2 type) family protein (ZAT7) identical to zinc finger protein ZAT7 [Arabidopsis thaliana] gi|1418341|emb|CAA67234; contains Pfam domain, PF00096: Zinc finger, C2H2 type	2.78362
A016369_01	At5g49450	bZIP family transcription factor similar to bZIP transcription factor GI:1769891 from [Arabidopsis thaliana]	2.78138
At30019839	At4g19160	expressed protein	2.76992
At30020244	At4g22870	leucoanthocyanidin dioxygenase, putative / anthocyanidin synthase, putative similar to SP|P51091 [Malus domestica]; contains Pfam domain PF03171, 2OG-Fe(II) oxygenase superfamily	2.76725
At30024577	At5g22860	serine carboxypeptidase S28 family protein contains Pfam profile: PF05577 serine carboxypeptidase S28	2.74522
A006873_01	At2g40960	expressed protein	2.73058
A011502_01	At3g53250	auxin-responsive family protein similar to auxin-induced protein TGSAUR22 (GI:10185820) [Tulipa gesneriana and auxin-induced protein 6B (SP:P33083) (PIR:T10942) [Glycine max]	2.71487
A011918_01	At3g60760	hypothetical protein	2.69718
At30020675	At4g26530	fructose-bisphosphate aldolase, putative strong similarity to SP|P22197 Fructose-bisphosphate aldolase, cytoplasmic isozyme (EC 4.1.2.13) {Arabidopsis thaliana}	2.69177
A019148_01	At5g15860	expressed protein	2.67477
A009042_01	At3g52020	serine carboxypeptidase S10 family protein similar to SP|P52711 Serine carboxypeptidase II-3 precursor (EC 3.4.16.6) Hordeum vulgare; contains Pfam profile PF0450 serine carboxypeptidase	2.65931
A007081_01	At2g12170	expressed protein	2.63545
At30014933	At3g25770	allene oxide cyclase, putative / early-responsive to dehydration protein, putative / ERD protein, putative strong similarity to early-responsive to dehydration (ERD12) protein [GI:15320414]; similar to allene oxide cyclase GI:8977961 from [Lycopersicon es	2.62795
A015089_01	At4g32700	DNA-directed DNA polymerase family protein similar to DNA helicase HEL308 [Homo sapiens] GI:19110782; contains Pfam profiles PF00271: Helicase conserved C-terminal domain, PF00176: SNF2 family N-terminal domain, PF00476: DNA polymerase family A	2.62691
A020543_01	At5g59080	expressed protein	2.62109
A202673_01	At5g19210	DEAD/DEAH box helicase, putative EUKARYOTIC INITIATION FACTOR 4A-II (EIF-4A-II), Homo sapiens, SWISSPROT:IF42_HUMAN	2.61794
A001718_01	At1g72200	zinc finger (C3HC4-type RING finger) family protein contains Pfam profile: PF00097: Zinc finger, C3HC4 type (RING finger)	2.57379
A203128_01	At5g33370	GDSL-motif lipase/hydrolase family protein similar to family II lipase EXL3 (GI:15054386), EXL1 (GI:15054382), EXL2 (GI:15054384) [Arabidopsis thaliana]; contains Pfam profile PF00657: Lipase/Acylhydrolase with GDSL-like motif	2.55488
A021034_01	At4g27440	protochlorophyllide reductase B, chloroplast / PCR B / NADPH-protochlorophyllide oxidoreductase B (PORB) identical to SP:P21218 protochlorophyllide reductase B, chloroplast precursor (EC 1.3.1.33) (PCR B) (NADPH-protochlorophyllide oxidoreductase B) (POR	2.542
A023830_01	At1g01390	UDP-glucoronosyl/UDP-glucosyl transferase family protein contains Pfam profile: PF00201 UDP-glucoronosyl and UDP-glucosyl transferase	2.5402
At30018693	At4g09500	glycosyltransferase family protein contains Pfam profile: PF00201 UDP-glucoronosyl and UDP-glucosyl transferase	2.53186
A017185_01	At5g61290	flavin-containing monooxygenase family protein / FMO family protein low similarity to FMO3 from Homo sapiens [SP|P31513]; contains Pfam profile: PF00743 Flavin-binding monooxygenase-like; supported by full-length cDNA Ceres:14492	2.53131
A200453_01	At1g19150	chlorophyll A-B binding protein, putative / LHCI type II, putative very strong similarity to PSI type II chlorophyll a/b-binding protein Lhca2*1 GI:541565 from [Arabidopsis thaliana]; contains Pfam profile: PF00504 chlorophyll A-B binding protein	2.52839
At30023171	At5g09300	2-oxoisovalerate dehydrogenase, putative / 3-methyl-2-oxobutanoate dehydrogenase, putative / branched-chain alpha-keto acid dehydrogenase E1 alpha subunit, putative similar to branched-chain alpha-keto acid dehydrogenase E1-alpha subunit [Gallus gallus] G	2.51752
At30011547	At2g43510	trypsin inhibitor, putative similar to SP|P26780 Trypsin inhibitor 2 precursor (MTI-2) {Sinapis alba}	2.51568
At30018313	At4g03930	pectin methylesterase, putative similar to pectin methylesterase GI:1617588 from [Lycopersicon esculentum]	2.48288
A000658_01	At1g77580	myosin heavy chain-related low similarity to SP|P08799 Myosin II heavy chain, non muscle {Dictyostelium discoideum}	2.45908
A012143_01	At3g25760	early-responsive to dehydration stress protein (ERD12) nearly identical to early-responsive to dehydration (ERD12) protein [GI:15320414]; similar to allene oxide cyclase GI:8977961 from [Lycopersicon esculentum]; identical to cDNA ERD12 partial cds GI:153	2.44067
A201582_01	At3g05160	sugar transporter, putative similar to sugar-porter family proteins 1 and 2 [Arabidopsis thaliana] GI:14585699, GI:14585701; contains Pfam profile PF00083: major facilitator superfamily protein	2.439
At30020245	At4g22880	leucoanthocyanidin dioxygenase, putative / anthocyanidin synthase, putative similar to SP|P51091 [Malus domestica]; contains PF03171 2OG-Fe(II) oxygenase superfamily	2.42844
A013836_01	At4g37950	expressed protein	2.42712
A009814_01	At3g46360	hypothetical protein	2.42438
At30006713	At1g74070	peptidyl-prolyl cis-trans isomerase cyclophilin-type family protein contains Pfam domain, PF00160: peptidyl-prolyl cis-trans isomerase, cyclophilin-type	2.42078
At30003277	At1g31200	expressed protein	2.41522
A008205_01	At2g19810	zinc finger (CCCH-type) family protein contains Pfam domain, PF00642: Zinc finger C-x8-C-x5-C-x3-H type (and similar)	2.41068
A006209_01	At2g42870	expressed protein	2.40043
A008167_01	At2g32780	ubiquitin-specific protease 1, putative (UBP1) similar to GI:11993461	2.39899
At30024733	At5g24210	lipase class 3 family protein contains Pfam profile PF01764: Lipase	2.38865
A014082_01	At4g16750	DRE-binding transcription factor, putative similar to DRE binding factor 2 [Zea mays] GI:21908034; contains Pfam profile PF00847: AP2 domain	2.38714
At30024150	At5g18475	pentatricopeptide (PPR) repeat-containing protein contains Pfam profile PF01535: PPR repeat	2.3783
A012698_01	At3g43850	hypothetical protein similar to MTD1 [Medicago truncatula] GI:9294810	2.36677
At30015024	At3g26510	octicosapeptide/Phox/Bem1p (PB1) domain-containing protein contains Pfam profile PF00564: PB1 domain	2.36661
A020221_01	At3g10740	glycosyl hydrolase family protein 51 similar to arabinoxylan arabinofuranohydrolase isoenzyme AXAH-II from GI:13398414 [Hordeum vulgare]	2.36568
At30019981	At4g20440	small nuclear ribonucleoprotein associated protein B, putative / snRNP-B, putative / Sm protein B, putative similar to SP|Q05856 Small nuclear ribonucleoprotein associated protein B (snRNP-B) (Sm protein B) (Sm-B) (SmB) {Drosophila melanogaster}	2.35613
At30008654	At2g18050	histone H1-3 (HIS1-3) similar to histone H1 [Lycopersicon pennellii] SWISS-PROT:P40267; identical to cDNA histone H1-3 (His1-3) GI:1809314, histone H1-3 [Arabidopsis thaliana] GI:1809305	2.35049
At30000928	At1g08920	sugar transporter, putative similar to ERD6 protein {Arabidopsis thaliana} GI:3123712, sugar-porter family proteins 1 and 2 [Arabidopsis thaliana] GI:14585699, GI:14585701; contains Pfam profile PF00083: major facilitator superfamily protein	2.34877
At30017620	At3g61530	ketopantoate hydroxymethyltransferase family protein similar to SP|Q9Y7B6 3-methyl-2-oxobutanoate hydroxymethyltransferase (EC 2.1.2.11) (Ketopantoate hydroxymethyltransferase) {Emericella nidulans}; contains Pfam profile PF02548: Ketopantoate hydroxymeth	2.33868
At30022013	At4g37990	mannitol dehydrogenase, putative (ELI3-2) identical to GI:16269	2.33764
A000136_01	At1g49640	hypothetical protein similar to PrMC3 [Pinus radiata] GI:5487873	2.33612
At30019395	At4g15510	photosystem II reaction center PsbP family protein contains PsbP domain PF01789; identical to SP:O23403 (Arabidopsis thaliana)	2.31657
A007385_01	At2g40460	proton-dependent oligopeptide transport (POT) family protein contains Pfam profile: PF00854 POT family	2.31593
At30010410	At2g33793	expressed protein	2.31325
A018498_01	At5g54880	DTW domain-containing protein contains Pfam domain, PF03942: DTW domain	2.30904
A014236_01	At4g09810	transporter-related low similarity to UDP-sugar transporter [Drosophila melanogaster] GI:14971008, UDP-glucuronic acid transporter [Homo sapiens] GI:11463949	2.30547
A009523_01	At3g49160	pyruvate kinase family protein similar to SP|Q92122 Pyruvate kinase, muscle isozyme (EC 2.7.1.40) (Cytosolic thyroid hormone binding protein) (CTHBP) {Xenopus laevis}; contains Pfam profile PF00224: Pyruvate kinase, barrel domain	2.30412
At30010300	At2g32880	meprin and TRAF homology domain-containing protein / MATH domain-containing protein low similarity to ubiquitin-specific protease 12 [Arabidopsis thaliana] GI:11993471; contains Pfam profile PF00917: MATH domain	2.2946
A004146_01	At1g66100	thionin, putative similar to thionin [Arabidopsis thaliana] GI:1181533	2.2922
A008573_01	At2g40300	ferritin, putative similar to ferritin subunit cowpea2 precursor [Vigna unguiculata] GI:2970654; contains Pfam profile PF00210: Ferritin-like domain	2.28638
A013050_01	At4g01026	expressed protein	2.27674
A015885_01	At5g14140	zinc finger (C2H2 type) family protein contains Pfam profile: PF00096 zinc finger, C2H2 type	2.27094
A004165_01	At1g01240	expressed protein	2.26553
At30019558	At4g16780	homeobox-leucine zipper protein 4 (HAT4) / HD-ZIP protein 4 SP|Q05466|HAT4_ARATH Homeobox-leucine zipper protein HAT4 (HD-ZIP protein 4) (SP:Q05466) [Arabidopsis thaliana] (HD-ZIP homeotic protein Athb-2	2.26179
A001172_01	At1g02340	long hypocotyl in far-red 1 (HFR1) / reduced phytochrome signaling (REP1) / basic helix-loop-helix FBI1 protein (FBI1) / reduced sensitivity to far-red light (RSF1) / bHLH protein 26 (BHLH026) (BHLH26) identical to SP|Q9FE22 Long hypocotyl in far-red 1 (b	2.25911
At30025136	At5g28020	cysteine synthase, putative / O-acetylserine (thiol)-lyase, putative / O-acetylserine sulfhydrylase, putative similar to O-acetylserine(thiol) lyase (EC 4.2.99.8) [Brassica juncea] GI:2245144; contains Pfam profile PF00291: Pyridoxal-phosphate dependent e	2.25671
At30021935	At4g37235	expressed protein	2.25539
A015253_01	At4g16230	GDSL-motif lipase/hydrolase family protein similar to SP|P40602 Anther-specific proline-rich protein APG precursor {Arabidopsis thaliana}; contains Pfam profile PF00657: GDSL-like Lipase/Acylhydrolase	2.25213
At30014988	At3g26200	cytochrome P450 71B22, putative (CYP71B22) Identical to cytochrome P450 71B22 (SP:Q9LTM1)[Arabidopsis thaliana];contains Pfam profile: PF00067 cytochrome P450	2.24329
A012116_01	At3g12520	sulfate transporter family protein similar to sulfate transporter [Arabidopsis thaliana] GI:3777483; contains Pfam profiles PF00916: Sulfate transporter family, PF01740: STAS domain	2.2413
A020314_01	At2g28190	superoxide dismutase [Cu-Zn], chloroplast (SODCP) / copper/zinc superoxide dismutase (CSD2) identical to GP:3273753:AF061519	2.22916
At30006298	At1g70290	trehalose-6-phosphate synthase, putative similar to Alpha,alpha-trehalose-phosphate synthase [UDP-forming] (EC 2.4.1.15) (Trehalose-6-phosphate synthase) from {Kluyveromyces lactis} SP|Q07158, {Saccharomyces cerevisiae} SP|Q00764; contains Pfam profiles P	2.22394
A003287_01	At1g56500	haloacid dehalogenase-like hydrolase family protein low similarity to SP|P95649 CbbY protein {Rhodobacter sphaeroides}; contains InterPro accession IPR005834: Haloacid dehalogenase-like hydrolase	2.21796
At30001283	At1g11940	expressed protein contains Pfam profile PF03267: Arabidopsis protein of unknown function, DUF266	2.21662
A014936_01	At4g36410	ubiquitin-conjugating enzyme 17 (UBC17) E2; identical to gi:2801446	2.21564
A021221_01	At2g42530	cold-responsive protein / cold-regulated protein (cor15b) nearly identical to cold-regulated gene cor15b [Arabidopsis thaliana] GI:456016; contains Pfam profile PF02987: Late embryogenesis abundant protein	2.21003
A200825_01	At1g53885	senescence-associated protein-related similar to senescence-associated protein SAG102 (GI:22331931) [Arabidopsis thaliana];	2.20142
A001508_01	At1g52180	major intrinsic family protein / MIP family protein contains Pfam profile: MIP PF00230	2.20138
A021505_01	At5g47330	palmitoyl protein thioesterase family protein	2.19749
A004036_01	At1g66890	expressed protein	2.1941
A015059_01	At4g38180	far-red impaired responsive protein, putative similar to far-red impaired response protein FAR1 [Arabidopsis thaliana] gi|5764395|gb|AAD51282; contains Pfam:PF03101 domain: FAR1 family and PF04434: SWIM zinc finger	2.18488
A002985_01	At1g80710	transducin family protein / WD-40 repeat family protein contains 3 WD-40 repeats (PF00400); similar to damage-specific DNA-binding protein 2 (DDB2) [Mus musculus]	2.18403
At30017038	At3g56140	expressed protein At2g40400 - Arabidopsis thaliana, EMBL:AC007020	2.18158
At30016928	At3g55130	ABC transporter family protein breast cancer resistance protein 1 BCRP1, Mus musculus, EMBL:NP_036050	2.17988
A013445_01	At4g02110	BRCT domain-containing protein contains Pfam domain, PF00533: BRCA1 C Terminus (BRCT) domain	2.17962
A201542_01	At2g46220	expressed protein	2.17823
A023126_01	At5g49060	DNAJ heat shock N-terminal domain-containing protein low similarity to SP|Q9QYI4 DnaJ homolog subfamily B member 12 {Mus musculus}; contains Pfam profile PF00226: DnaJ domain	2.17641
A017771_01	At5g04240	zinc finger (C2H2 type) family protein / transcription factor jumonji (jmj) family protein contains Pfam domians PF02375: jmjN domain, PF02373: jmjC domain and PF00096: Zinc finger, C2H2 type	2.17546
A017884_01	At5g42650	allene oxide synthase (AOS) / hydroperoxide dehydrase / cytochrome P450 74A (CYP74A) identical to Allene oxide synthase, chloroplast precursor (Hydroperoxide dehydrase) (Cytochrome P450 74A) (SP:Q96242) {Arabidopsis thaliana}	2.16498
A203349_01	At5g57785	expressed protein	2.15433
A013397_01	At4g28080	expressed protein	2.14431
A012301_01	At3g10630	glycosyl transferase family 1 protein contains Pfam glycosyl transferase, group 1 family protein domain PF00534; C-terminal portion similar to mannosyltransferase GB:BAA28328 [Escherichia coli]	2.14234
A020045_01	At3g26740	light responsive protein-related similar to light regulated protein precursor SP:Q03200 [Oryza sativa] (Plant Mol. Biol. 22 (1), 165-170 (1993)), ccr protein GB:S52663 [Citrus X paradisi] (Plant Mol. Biol. 26 (1), 165-173 (1994))	2.13755
A017259_01	At5g13730	RNA polymerase sigma subunit SigD (sigD) / sigma-like factor (SIG4) identical to RNA polymerase sigma subunit SigD [Arabidopsis thaliana] GI:4972296, sigma-like factor [Arabidopsis thaliana] GI:3983260; contains Pfam profiles PF04545: Sigma-70, region 4,	2.13674
A015831_01	At5g60040	DNA-directed RNA polymerase, putative similar to SP|P04051 DNA-directed RNA polymerase III largest subunit (EC 2.7.7.6) {Saccharomyces cerevisiae}; contains InterPro accession IPR000722: RNA polymerase, alpha subunit	2.13575
At30018394	At4g04830	methionine sulfoxide reductase domain-containing protein / SeIR domain-containing protein low similarity to pilin-like transcription factor [Homo sapiens] GI:5059062, SP|P14930 Peptide methionine sulfoxide reductase msrA/msrB (EC 1.8.4.6) {Neisseria gonor	2.13495
A023800_01	At1g22060	expressed protein	2.12918
At30024618	At5g23210	serine carboxypeptidase S10 family protein similar to Serine carboxypeptidase II chains A and B (SP:P08819) (EC 3.4.16.6) [Triticum aestivum (Wheat)];	2.12717
A014985_01	At4g29030	glycine-rich protein glycine-rich protein - Onobrychis viciifolia,PID:g2565429	2.12175
At30013911	At3g16520	UDP-glucoronosyl/UDP-glucosyl transferase family protein contains Pfam profile: PF00201 UDP-glucoronosyl and UDP-glucosyl transferase	2.12168
A015629_01	At5g16370	AMP-binding protein, putative similar to AMP-binding protein GI:1903034 from [Brassica napus]; contains Pfam AMP-binding domain PF00501; identical to cDNA adenosine monophosphate binding protein 5 AMPBP5 (AMPBP5) GI:20799718	2.11914
A011742_01	At3g19200	hypothetical protein	2.11874
A000202_01	At1g75460	ATP-dependent protease La (LON) domain-containing protein weak similarity to SP|P36774 ATP-dependent protease La 2 (EC 3.4.21.53) {Myxococcus xanthus}; contains Pfam profile PF02190: ATP-dependent protease La (LON) domain	2.1165
A024326_01	At5g56870	beta-galactosidase, putative / lactase, putative similar to beta-galactosidase precursor GI:3869280 from [Carica papaya]	2.11556
A004684_01	At1g08830	superoxide dismutase [Cu-Zn] (SODCC) / copper/zinc superoxide dismutase (CSD1) identical to SWISS-PROT: P24704	2.11038
A015173_01	At4g14605	mitochondrial transcription termination factor-related / mTERF-related contains Pfam profile PF02536: mTERF	2.10571
A022791_01	At5g38910	germin-like protein, putative similar to SP|Q9LEA7; contains PS00725 germin family signature	2.10433
A000087_01	At1g73120	expressed protein	2.10119
At30015768	At3g44670	disease resistance protein RPP1-Ws[A,C]-like (TIR-NBS-LRR class), putative domain signature TIR-NBS-LRR exists, suggestive of a disease resistance protein. Closest Col-0 homolog to both RPP1 Ws-A and RPP1 Ws-C	2.08341
A019354_01	At5g63240	glycosyl hydrolase family protein 17 similar to glucan endo-1,3-beta-glucosidase precursor SP:P52409 from [Triticum aestivum]	2.08295
A020225_01	At3g62550	universal stress protein (USP) family protein similar to ER6 protein [Lycopersicon esculentum] GI:5669654; contains Pfam profile PF00582: universal stress protein family	2.07268
At30017340	At3g59040	pentatricopeptide (PPR) repeat-containing protein contains Pfam profile PF01535: PPR repeat	2.06298
A202874_01	At5g25450	ubiquinol-cytochrome C reductase complex 14 kDa protein, putative similar to SP|P48502 Ubiquinol-cytochrome C reductase complex 14 kDa protein (EC 1.10.2.2) (CR14) {Solanum tuberosum}; contains Pfam profile PF02271: Ubiquinol-cytochrome C reductase comple	2.05968
A014667_01	At4g27390	expressed protein hypothetical protein, Synechocystis sp., PIR2:S77328	2.05859
A013456_01	At4g03000	expressed protein contains similarity to hypothetical proteins	2.05547
A005740_01	At1g12730	cell division cycle protein-related contains 10 transmembrane domains; similar to PIG-U (GI:27372215) [Rattus norvegicus]; similar to Cell division cycle protein 91-like 1 (CDC91-like 1 protein) (PIG-U) (Swiss-Prot:Q9H490) [Homo sapiens]	2.05065
A011482_01	At3g20660	organic cation transporter family protein similar to organic cation transporter OCT3 [Rattus norvegicus] GI:3273722, organic cation transporter 3 [Mus musculus] GI:4454795; contains Pfam profile PF00083: major facilitator superfamily protein	2.0446
At30010990	At2g38820	expressed protein contains Pfam profile PF04720: Protein of unknown function (DUF506)	2.04389
A002950_01	At1g52590	expressed protein	2.04277
A019009_01	At5g48360	formin homology 2 domain-containing protein / FH2 domain-containing protein contains formin homology 2 domain, Pfam:PF02181	2.03847
A009345_01	At3g54460	SNF2 domain-containing protein / helicase domain-containing protein / F-box family protein similar to SP|P36607 DNA repair protein rad8 {Schizosaccharomyces pombe}; contains Pfam profiles PF00271: Helicase conserved C-terminal domain, PF00176: SNF2 family	2.03668
At30027772	At5g57180	expressed protein ; supporting cDNA gi|13991645|gb|AF359387.1|AF359387	2.03631
At30006958	At1g76410	zinc finger (C3HC4-type RING finger) family protein contains Pfam domain, PF00097: Zinc finger, C3HC4 type (RING finger)	2.03272
A020493_01	At3g13350	high mobility group (HMG1/2) family protein / ARID/BRIGHT DNA-binding domain-containing protein low similarity to Dead Ringer Protein Chain A Dna-Binding Domain (GI:6573608), Arid-Dna Complex (GI:20150982) from [Drosophila melanogaster]; contains Pfam pro	2.03263
A017290_01	At5g13270	pentatricopeptide (PPR) repeat-containing protein contains INTERPRO:IPR002885 PPR repeats	2.0289
At30003898	At1g44446	chlorophyll a oxygenase (CAO) / chlorophyll b synthase identical to chlorophyll a oxygenase GI:5853117 from [Arabidopsis thaliana]; contains Pfam PF00355 Rieske [2Fe-2S] domain	2.02765
At30004519	At1g52400	glycosyl hydrolase family 1 protein / beta-glucosidase, putative (BG1) contains Pfam PF00232 : Glycosyl hydrolase family 1 domain; TIGRFAM TIGR01233: 6-phospho-beta-galactosidase; identical to GI:6651430 from [Arabidopsis thaliana]	2.0246
A024688_01	At2g45660	MADS-box protein (AGL20)	2.02323
At30021204	At4g31020	expressed protein	2.02154
A016148_01	At5g49360	glycosyl hydrolase family 3 protein	2.01676
A020768_01	At2g24120	DNA-directed RNA polymerase, chloroplast (RPOPT) identical to SP|O24600 DNA-directed RNA polymerase, chloroplast precursor (EC 2.7.7.6) {Arabidopsis thaliana}	2.01506
A018600_01	At5g62350	invertase/pectin methylesterase inhibitor family protein / DC 1.2 homolog (FL5-2I22) similar to SP|Q42534 Pectinesterase 2 precursor (EC 3.1.1.11) (Pectin methylesterase 2) (PE 2) {Arabidopsis thaliana}; contains Pfam profile PF04043: Plant invertase/pect	2.00484
A007860_01	At2g03310	expressed protein	2.00117
A007119_01	At2g24860	chaperone protein dnaJ-related similar to Tsi1-interacting protein TSIP1 (GI:4337001) [Nicotiana tabacum]	2.00026
At30017560	At3g60990	expressed protein	0.49921
A020021_01	At3g55840	expressed protein	0.49829
A017070_01	At5g66870	LOB domain family protein / lateral organ boundaries domain family protein (LBD36) identical to SP|Q9FKZ3 Putative LOB domain protein 36 {Arabidopsis thaliana}; similar to lateral organ boundaries (LOB) domain-containing proteins from Arabidopsis thaliana	0.49789
A002294_01	At1g20470	auxin-responsive family protein similar to indole-3-acetic acid induced protein ARG7 (SP:P32295) [Vigna radiata]	0.49786
At30027788	At5g57340	expressed protein	0.49597
A024510_01	At3g05490	rapid alkalinization factor (RALF) family protein similar to RALF precursor [Nicotiana tabacum] GI:16566316	0.49498
A019701_01	At5g44110	ABC transporter family protein	0.49368
A017463_01	At5g49520	WRKY family transcription factor contains Pfam profile: PF03106 WRKY DNA -binding domain	0.49363
A010734_01	At3g27770	expressed protein	0.49326
A017925_01	At5g53450	protein kinase family protein contains protein kinase domain, Pfam:PF00069	0.4929
At30000263	At1g03220	extracellular dermal glycoprotein, putative / EDGP, putative similar to extracellular dermal glycoprotein EDGP precursor [Daucus carota] GI:285741	0.49228
A015421_01	At4g22460	protease inhibitor/seed storage/lipid transfer protein (LTP) family protein contains Pfam profile: PF00234 protease inhibitor/seed storage/LTP family	0.49067
A009890_01	At3g30775	proline oxidase, mitochondrial / osmotic stress-responsive proline dehydrogenase (POX) (PRO1) (ERD5) nearly identical to SP|P92983 Proline oxidase, mitochondrial precursor (EC 1.5.3.-) (Osmotic stress- induced proline dehydrogenase) [Arabidopsis thaliana]	0.49066
At30025738	At5g39180	germin-like protein, putative similar to germin-like protein (GLP6) - Arabidopsis thaliana, EMBL:U75194 [SP|P92997]	0.49027
A201597_01	At3g07195	proline-rich family protein	0.48952
A001366_01	At1g27910	U-box domain-containing protein contains Pfam profile PF04564: U-box domain	0.48909
A017594_01	At5g16200	50S ribosomal protein-related contains weak similarity to Cyanelle 50S ribosomal protein L35. (Swiss-Prot:P14810) [Cyanophora paradoxa]	0.48803
A024394_01	At3g19240	expressed protein	0.4878
A000288_01	At1g72360	ethylene-responsive element-binding protein, putative contains Pfam profile: PF00847 AP2 domain; similar to ethylene responsive element binding protein (GI:18496063)[Fagus sylvatica]	0.48747
A019791_01	At1g09560	germin-like protein (GLP4) (GLP5) identical to Arabidopsis germin-like protein subfamily 2 member 1 [SP|P94014]; Location of EST 180L10T7, gi|906417	0.48737
A022524_01	At4g12400	stress-inducible protein, putative similar to sti (stress inducible protein) [Glycine max] GI:872116; contains Pfam profile PF00515 TPR Domain	0.4869
A022126_01	At3g23000	CBL-interacting protein kinase 7 (CIPK7) identical to CBL-interacting protein kinase 7 [Arabidopsis thaliana] gi|13249113|gb|AAK16682; contains Pfam profiles PF00069: Protein kinase domain and PF03822: NAF domain; identical to cDNA CBL-interacting protein	0.48638
A003741_01	At1g76130	alpha-amylase, putative / 1,4-alpha-D-glucan glucanohydrolase, putative strong similarity to alpha-amylase GI:7532799 from [Malus x domestica];contains Pfam profile PF00128: Alpha amylase, catalytic domain	0.48589
A001863_01	At1g49450	transducin family protein / WD-40 repeat family protein contains 7 WD-40 repeats (PF00400); similar to En/Spm-like transposon protein GI:2739374 from [Arabidopsis thaliana]; no characterized homologs	0.48403
At30002158	At1g19960	expressed protein	0.48361
A008931_01	At3g46640	myb family transcription factor contains Pfam profile: PF00249 myb-like DNA-binding domain	0.48343
At30012130	At3g01345	Expressed protein	0.48192
A000164_01	At1g24280	glucose-6-phosphate 1-dehydrogenase, putative / G6PD, putative strong similarity to SP|Q43839 Glucose-6-phosphate 1-dehydrogenase, chloroplast precursor (EC 1.1.1.49) (G6PD) {Solanum tuberosum}; contains Pfam profiles PF02781: Glucose-6-phosphate dehydrog	0.48183
At30011444	At2g42580	tetratricopeptide repeat (TPR)-containing protein contains Pfam profile PF00515 TPR Domain	0.48162
A005177_01	At3g15540	auxin-responsive protein / indoleacetic acid-induced protein 19 (IAA19) identical to SP|O24409 Auxin-responsive protein IAA19 (Indoleacetic acid-induced protein 19) {Arabidopsis thaliana}	0.48143
A200981_01	At1g67865	expressed protein	0.48122
A006343_01	At2g38470	WRKY family transcription factor contains Pfam profile: PF03106 WRKY DNA -binding domain;	0.48031
A203034_01	At5g28630	glycine-rich protein	0.48028
A015504_01	At5g11090	serine-rich protein-related contains some similarity to serine-rich proteins	0.4794
A203242_01	At5g40730	arabinogalactan-protein (AGP24)	0.47923
At30007239	At1g78850	curculin-like (mannose-binding) lectin family protein low similarity to ser/thr protein kinase from Zea mays [GI:2598067]; contains Pfam lectin (probable mannose binding) domain PF01453	0.47783
A003084_01	At1g05340	expressed protein	0.47778
A201305_01	At2g18193	AAA-type ATPase family protein contains Pfam profile: ATPase family PF00004	0.47762
At30000485	At1g05240	peroxidase, putative similar to peroxidase; peroxidase ATP11a [Arabidopsis thaliana] gi|1546688|emb|CAA67334	0.47727
A005339_01	At5g26200	mitochondrial substrate carrier family protein contains Pfam profile: PF00153 mitochondrial carrier protein	0.47716
A023692_01	At1g54970	proline-rich family protein similar to proline-rich protein GI:170048 from [Glycine max]	0.47665
A015210_01	At4g11300	expressed protein	0.47592
A013002_01	At4g00080	invertase/pectin methylesterase inhibitor family protein low similarity to pectinesterase from Lycopersicon esculentum SP|Q43143, Arabidopsis thaliana SP|Q42534; contains Pfam profile PF04043: Plant invertase/pectin methylesterase inhibitor	0.47518
At30006356	At1g70780	expressed protein	0.47489
A018731_01	At5g65580	expressed protein	0.47433
A013885_01	At4g25400	basix helix-loop-helix (bHLH) family protein contains Pfam profile: PF00010 helix-loop-helix DNA-binding domain	0.47272
A015706_01	At5g48570	peptidyl-prolyl cis-trans isomerase, putative / FK506-binding protein, putative similar to rof1 [Arabidopsis thaliana] GI:1373396	0.4726
A002702_01	At1g15100	zinc finger (C3HC4-type RING finger) family protein contains Pfam profile: PF00097 zinc finger, C3HC4 type (RING finger)	0.47227
A200878_01	At1g59660	nucleoporin family protein contains Pfam profiles: PF04096 nucleoporin autopeptidase, PF03093 nucleoporin FG repeat family	0.4719
A011498_01	At3g05580	serine/threonine protein phosphatase, putative similar to serine/threonine protein phosphatase PP1 isozyme 8 SP:O82734 from [Arabidopsis thaliana]	0.47169
A202582_01	At5g10695	expressed protein	0.46956
At30001779	At1g16410	cytochrome P450, putative similar to gb|AF069494 cytochrome P450 from Sinapis alba and is a member of the PF|00067 Cytochrome P450 family	0.46901
At30003690	At1g35670	calcium-dependent protein kinase 2 (CDPK2) identical to calcium-dependent protein kinase [Arabidopsis thaliana] gi|604881|dbj|BAA04830; contains protein kinase domain, Pfam:PF00069; contains EF hand domain (calcium-binding EF-hand), Pfam:PF00036, INTERPRO	0.46692
At30016978	At3g55610	delta 1-pyrroline-5-carboxylate synthetase B / P5CS B (P5CS2) identical to SP|P54888	0.46691
A201194_01	At2g07698	ATP synthase alpha chain, mitochondrial, putative very strong similarity to SP|P23413 ATP synthase alpha chain, mitochondrial (EC 3.6.3.14) {Brassica campestris}; contains Pfam profiles PF00006: ATP synthase alpha/beta family nucleotide-binding domain, PF	0.46688
At30021769	At4g35790	phospholipase D delta / PLD delta (PLDDELTA) identical to phospholipase D delta SP: Q9C5Y0 from [Arabidopsis thaliana]; supporting cDNA gi|11761141|dbj|AB031047.1|	0.46626
A013369_01	At4g21740	expressed protein	0.46618
At30022525	At5g03240	polyubiquitin (UBQ3) identical to GI:928809	0.46535
A006680_01	At2g32120	heat shock protein 70 family protein / HSP70 family protein similar to SP|P22953 Heat shock cognate 70 kDa protein 1 (Hsc70.1) {Arabidopsis thaliana}; contains InterPro accession IPR001023: Heat shock protein Hsp70	0.46509
A019927_01	At1g10650	expressed protein	0.46471
A009544_01	At3g52740	expressed protein	0.46418
A019559_01	At4g26270	phosphofructokinase family protein similar to phosphofructokinase [Amycolatopsis methanolica] GI:17432243; contains Pfam profile PF00365: Phosphofructokinase	0.46352
A020416_01	At1g69930	glutathione S-transferase, putative similar to glutathione transferase GB:CAA09188 [Alopecurus myosuroides]	0.46296
A024249_01	At2g40140	zinc finger (CCCH-type) family protein contains Pfam domain, PF00642: Zinc finger C-x8-C-x5-C-x3-H type (and similar) and Pfam domain, PF00023: Ankyrin repeat	0.46254
A013135_01	At4g30670	expressed protein	0.46207
At30013193	At3g10720	pectinesterase, putative contains similarity to pectinesterase from Vitis vinifera GI:15081598, Prunus persica SP|Q43062; contains Pfam profile PF01095 pectinesterase	0.4617
A024877_01	At4g18010	inositol polyphosphate 5-phosphatase II (IP5PII) nearly identical to inositol polyphosphate 5-phosphatase II [Arabidopsis thaliana] GI:10444263 isoform contains an AT-acceptor splice site at intron 6	0.46147
At30012732	At3g06435	Expressed protein	0.46137
A015658_01	At5g03190	expressed protein	0.4612
A014017_01	At4g10380	major intrinsic family protein / MIP family protein contains Pfam profile: MIP PF00230	0.46025
A015869_01	At5g17990	anthranilate phosphoribosyltransferase identical to anthranilate phosphoribosyltransferase, chloroplast precursor (EC 2.4.2.18) SP:Q02166 from [Arabidopsis thaliana]	0.45932
A200056_01	At2g38170	calcium exchanger (CAX1) identical to high affinity calcium antiporter CAX1 [Arabidopsis thaliana] gi|9256741|gb|AAB05913, except a possible frameshift at base 58008. Sequence has been confirmed with 5 sequencing reads.; Ca2+:Cation Antiporter (CaCA) Fami	0.45876
A010814_01	At3g15890	protein kinase family protein contains protein kinase domain, Pfam:PF00069	0.45824
A015903_01	At5g54470	zinc finger (B-box type) family protein similar to unknown protein (pir||T05755)	0.45713
A201371_01	At2g25735	expressed protein	0.45673
A023071_01	At5g56320	expansin, putative (EXP14) similar to alpha-expansin 3 GI:6942322 from [Triphysaria versicolor]; alpha-expansin gene family, PMID:11641069	0.45589
A002711_01	At1g48100	glycoside hydrolase family 28 protein / polygalacturonase (pectinase) family protein similar to polygalacturonase PG1 GI:5669846, PG2 GI:5669848 from [Glycine max]; contains PF00295: Glycosyl hydrolases family 28 (polygalacturonases)	0.45537
A008976_01	At3g56980	basic helix-loop-helix (bHLH) family protein	0.45528
A006899_01	At2g32960	tyrosine specific protein phosphatase family protein contains Pfam profile PF03162: Putative tyrosine phosphatase family	0.45451
At30028685	At5g65010	asparagine synthetase 2 (ASN2) identical to asparagine synthetase (ASN2) [Arabidopsis thaliana] GI:3859536	0.45348
A018971_01	At5g47590	heat shock protein-related contains similarity to mitochondrial small heat shock protein [Lycopersicon esculentum] gi|3492854|dbj|BAA32547	0.45306
A009065_01	At3g60220	zinc finger (C3HC4-type RING finger) family protein (ATL4) contains Pfam profile: PF00097 zinc finger, C3HC4 type (RING finger)	0.45222
A011970_01	At3g47720	expressed protein	0.452
A000938_01	At1g26250	proline-rich extensin, putative similar to extensin gi|1165322|gb|AAB53156; contains proline-rich extensin domains, INTERPRO:IPR002965	0.45162
A001997_01	At1g01120	fatty acid elongase 3-ketoacyl-CoA synthase 1 (KCS1) nearly identical to GB:AAC99312 GI:4091810 from [Arabidopsis thaliana]	0.45135
A009840_01	At3g02020	aspartate kinase, lysine-sensitive, putative similar to aspartate kinase gi:2257743 (Arabidopsis thaliana)	0.45046
A003348_01	At1g77760	nitrate reductase 1 (NR1) identical to SP|P11832 Nitrate reductase 1 (formerly EC 1.6.6.1) (NR1){Arabidopsis thaliana}	0.44939
A024301_01	At5g49770	leucine-rich repeat transmembrane protein kinase, putative	0.4493
A005687_01	At5g58570	expressed protein	0.44783
A200075_01	At3g17609	bZIP transcription factor family protein / HY5-like protein (HYH) nearly identical to HY5-like protein [Arabidopsis thaliana] GI:18042111; similar to TGACG-motif binding factor GI:2934884 from [Glycine max]; contains Pfam profile: PF00170 bZIP transcripti	0.44723
A024989_01	At4g04570	protein kinase family protein contains Pfam domain PF00069: Protein kinase domain	0.44687
A000586_01	At1g49860	glutathione S-transferase, putative similar to GI:860955 from [Hyoscyamus muticus] (Plant Physiol. 109 (1), 253-260 (1995))	0.44674
At30018592	At4g08410	proline-rich extensin-like family protein contains proline-rich extensin domains, INTERPRO:IPR002965;	0.44673
A020948_01	At5g47910	respiratory burst oxidase protein D (RbohD) / NADPH oxidase identical to respiratory burst oxidase protein D from Arabidopsis thaliana [gi:3242789]	0.44452
A010927_01	At3g61320	expressed protein contains Pfam PF05249: Uncharacterised protein family (UPF0187)	0.4434
A202399_01	At4g23810	WRKY family transcription factor AR411 - Arabidopsis thaliana (thale cress), PID:g1669603	0.44315
A015888_01	At5g58010	basic helix-loop-helix (bHLH) family protein bHLH transcription factor GBOF-1, Tulipa gesneriana, EMBL:AF185269; contains Pfam profile PF00010: Helix-loop-helix DNA-binding domain	0.44286
A202725_01	At5g19970	expressed protein ; expression supported by MPSS	0.44278
At30027260	At5g52640	heat shock protein 81-1 (HSP81-1) / heat shock protein 83 (HSP83) nearly identical to SP|P27323 Heat shock protein 81-1 (HSP81-1) (Heat shock protein 83) {Arabidopsis thaliana}; contains Pfam profiles PF02518: ATPase, histidine kinase-, DNA gyrase B-, and	0.44196
A019688_01	At5g66650	expressed protein contains Pfam domain, PF04678: Protein of unknown function, DUF607	0.44064
At30022916	At5g06630	proline-rich extensin-like family protein contains proline-rich extensin domains, INTERPRO:IPR002965	0.44061
A015759_01	At5g63270	nitrate-responsive NOI protein, putative similar to nitrate-induced NOI protein [Zea mays] GI:2642213	0.44049
A013253_01	At4g25820	xyloglucan:xyloglucosyl transferase / xyloglucan endotransglycosylase / endo-xyloglucan transferase (XTR9) identical to xyloglucan endotransglycosylase GI:4218963 from [Arabidopsis thaliana]	0.44003
A023324_01	At3g51895	sulfate transporter (ST1) identical to sulfate transporter [Arabidopsis thaliana] GI:2285885	0.43933
A000607_01	At1g61340	F-box family protein contains Pfam PF00646: F-box domain; similar to late embryogenesis abundant protein GI:1350540 from [Picea glauca]	0.43898
A203278_01	At5g46295	expressed protein	0.43749
At30026001	At5g41670	6-phosphogluconate dehydrogenase family protein contains Pfam profiles: PF00393 6-phosphogluconate dehydrogenase C-terminal domain, PF03446 NAD binding domain of 6-phosphogluconate	0.43616
A002525_01	At1g76650	calcium-binding EF hand family protein similar to regulator of gene silencing calmodulin-related protein GI:12963415 from [Nicotiana tabacum]; contains INTERPRO:IPR002048 calcium-binding EF-hand domain	0.43615
A014006_01	At4g02270	pollen Ole e 1 allergen and extensin family protein contains Pfam domain, PF01190: Pollen proteins Ole e I family	0.43615
A001447_01	At1g05000	tyrosine specific protein phosphatase family protein contains tyrosine specific protein phosphatases active site, PROSITE:PS00383	0.43559
At30020884	At4g28300	hydroxyproline-rich glycoprotein family protein	0.43558
A024460_01	At1g13340	expressed protein contains Pfam profile: PF03398 eukaryotic protein of unknown function, DUF292	0.43551
A008246_01	At2g39510	nodulin MtN21 family protein similar to MtN21 GI:2598575 (root nodule development) from [Medicago truncatula]	0.4337
A005291_01	At5g19600	sulfate transporter, putative similar to sulfate transporter [Arabidopsis thaliana] GI:2285885; contains Pfam profiles PF00916: Sulfate transporter family, PF01740: STAS domain; supporting cDNA gi|14141683|dbj|AB061739.1|	0.43348
A015820_01	At5g43040	DC1 domain-containing protein contains Pfam profile PF03107: DC1 domain	0.43274
A002240_01	At1g50050	pathogenesis-related protein, putative similar to pathogenesis-related protein 1b precursor (pr-1b) GB:X03465 GI:19977 from [Nicotiana tabacum]; contains Pfam profile PF00188: SCP-like extracellular protein	0.43243
At30021111	At4g30290	xyloglucan:xyloglucosyl transferase, putative / xyloglucan endotransglycosylase, putative / endo-xyloglucan transferase, putative similar to xyloglucan endotransglycosylase TCH4 GI:886116 from [Arabidopsis thaliana]	0.43243
A020220_01	At4g02940	oxidoreductase, 2OG-Fe(II) oxygenase family protein similar to A. thaliana hypothetical protein T13L16.2, GenBank accession number 2708738; contains Pfam domain PF03171 2OG-Fe(II) oxygenase superfamily	0.43162
A021431_01	At5g57530	xyloglucan:xyloglucosyl transferase, putative / xyloglucan endotransglycosylase, putative / endo-xyloglucan transferase, putative similar to xyloglucan endotransglycosylase XTR9 GI:4218963 from [Arabidopsis thaliana]	0.43149
A000440_01	At1g52820	2-oxoglutarate-dependent dioxygenase, putative similar to AOP1 [Arabidopsis lyrata][GI:16118889]; contains Pfam profile PF03171: 2OG-Fe(II) oxygenase superfamily domain	0.43101
At30004651	At1g53540	17.6 kDa class I small heat shock protein (HSP17.6C-CI) (AA 1-156) identical to (17.6 kDa class I heat shock protein (HSP 17.6) (AA 1-156)(SP:P13853) (GI:4376161) (Arabidopsis thaliana) (Nucleic Acids Res. 17 (19), 7995 (1989))	0.43044
A001103_01	At1g01060	myb family transcription factor contains Pfam profile: PF00249 myb-like DNA-binding domain; identical to cDNA LATE ELONGATED HYPOCOTYL MYB transcription factor GI:3281845	0.43035
At30006586	At1g72950	disease resistance protein (TIR-NBS class), putative domain signature TIR-NBS exists, suggestive of a disease resistance protein.	0.4294
A001873_01	At1g72800	nuM1-related contains similarity with nuM1 GI:1279563 from [Medicago sativa]	0.42863
A019764_01	At1g23205	invertase/pectin methylesterase inhibitor family protein low similarity to pectinesterase from Phaseolus vulgaris SP|Q43111, Lycopersicon esculentum SP|Q43143; contains Pfam profile PF04043: Plant invertase/pectin methylesterase inhibitor	0.42787
At30021448	At4g33050	calmodulin-binding family protein contains Pfam profile PF00612: IQ calmodulin-binding motif	0.42732
A001071_01	At1g32870	no apical meristem (NAM) family protein similar to to NAC2 (GI:645671) [Arabidopsis thaliana]; contains Pfam PF02365: No apical meristem (NAM) protein	0.42723
A010637_01	At3g47640	basic helix-loop-helix (bHLH) family protein contains Pfam profile: PF00010 helix-loop-helix DNA-binding domain	0.42652
A006983_01	At2g47720	expressed protein	0.42593
A022630_01	At4g30320	allergen V5/Tpx-1-related family protein similar to SP|Q40374 Pathogenesis-related protein PR-1 precursor {Medicago truncatula}; contains Pfam profile PF00188: SCP-like extracellular protein	0.42574
At30006363	At1g70830	Bet v I allergen family protein similar to Csf-2 [Cucumis sativus][GI:5762258][J Am Soc Hortic Sci 124, 136-139 (1999)] ; contains Pfam profile PF00407: Pathogenesis-related protein Bet v I family	0.42541
A019631_01	At3g21720	isocitrate lyase, putative similar to isocitrate lyase GI:167144 from [Brassica napus]	0.42493
A018994_01	At5g67450	zinc finger (C2H2 type) protein 1 (AZF1) identical to Cys2/His2-type zinc finger protein 1 [Arabidopsis thaliana] gi|6009887|dbj|BAA85108	0.42464
A024807_01	At2g23980	cyclic nucleotide-regulated ion channel / cyclic nucleotide-gated channel (CNGC6) identical to cyclic nucleotide and calmodulin-regulated ion channel (cngc6) GI:4581207 from [Arabidopsis thaliana]	0.42437
A020609_01	At2g35930	U-box domain-containing protein similar to immediate-early fungal elicitor protein CMPG1 [Petroselinum crispum] GI:14582200; contains Pfam profile PF04564: U-box domain	0.42246
At30023862	At5g15950	adenosylmethionine decarboxylase family protein contains Pfam profile: PF01536 adenosylmethionine decarboxylase	0.42228
A200450_01	At1g19020	expressed protein	0.422
A016445_01	At5g64750	AP2 domain-containing transcription factor, putative contains similarity to transcription factor	0.42117
At30024280	At5g19550	aspartate aminotransferase, cytoplasmic isozyme 1 / transaminase A (ASP2) identical to SP|P46645 Aspartate aminotransferase, cytoplasmic isozyme 1 (EC 2.6.1.1) (Transaminase A) {Arabidopsis thaliana}	0.42065
At30007470	At1g80840	WRKY family transcription factor similar to WRKY transcription factor GB:BAA87058 GI:6472585 from [Nicotiana tabacum]	0.41886
At30019410	At4g15660	glutaredoxin family protein contains INTERPRO Domain IPR002109, Glutaredoxin (thioltransferase)	0.41711
A006018_01	At5g48657	defense protein-related weak similarity to SP|Q8GYN5 RPM1-interacting protein 4 {Arabidopsis thaliana}	0.41675
A025718_01	At4g31800	WRKY family transcription factor	0.41621
A200045_01	At2g24600	ankyrin repeat family protein contains ankyrin repeats, Pfam:PF00023	0.41619
At30006582	At1g72910	disease resistance protein (TIR-NBS class), putative domain signature TIR-NBS exists, suggestive of a disease resistance protein.	0.41613
A012734_01	At3g59080	aspartyl protease family protein contains similarity to CND41, chloroplast nucleoid DNA binding protein (GI:2541876) [Nicotiana tabacum]; contains Pfam profile PF00026: Eukaryotic aspartyl protease	0.41545
A008709_01	At2g26400	acireductone dioxygenase (ARD/ARD') family protein similar to iron-deficiency induced gene [Hordeum vulgare] GI:14522834, SIPL [Homo sapiens] GI:16551383; contains Pfam profile PF03079: ARD/ARD' family	0.41522
At30016863	At3g54590	proline-rich extensin-like family protein contains proline-rich extensin domains, INTERPRO:IPR002965	0.41503
A008338_01	At2g27690	cytochrome P450, putative similar to Cytochrome P450 94A1 (P450-dependent fatty acid omega-hydroxylase) (SP:O81117) {Vicia sativa}; contains Pfam profile: PF00067 cytochrome P450; supported by cDNA: gi_13877668	0.41493
At30006973	At1g76520	auxin efflux carrier family protein contains auxin efflux carrier domain, Pfam:PF03547	0.41451
A019267_01	At5g37670	15.7 kDa class I-related small heat shock protein-like (HSP15.7-CI) contains Pfam profile: PF00011 Hsp20/alpha crystallin family; identified in Scharf, K-D., et al,Cell Stress & Chaperones (2001) 6: 225-237.	0.4136
A012770_01	At3g55980	zinc finger (CCCH-type) family protein contains Pfam domain, PF00642: Zinc finger C-x8-C-x5-C-x3-H type (and similar) and Pfam domain, PF00023: Ankyrin repeat	0.4117
A008304_01	At2g41240	basic helix-loop-helix (bHLH) family protein contains Pfam profile: PF00010 helix-loop-helix DNA-binding domain	0.41052
At30013719	At3g14890	phosphoesterase identical to phosphoesterase [Arabidopsis thaliana] GI:21630064; contains Pfam profile PF00645: Poly(ADP-ribose) polymerase and DNA-Ligase Zn-finger region	0.40996
A020518_01	At5g04960	pectinesterase family protein contains Pfam profile: PF01095 pectinesterase	0.40949
A013204_01	At4g34580	SEC14 cytosolic factor, putative / phosphoglyceride transfer protein, putative similar to phosphatidylinositol transfer-like protein III (GI:14486705) [Lotus japonicus]; similar to phosphatidylinositol transfer-like protein IV (GI:14486707) [Lotus japonic	0.4093
At30026867	At5g49080	proline-rich extensin-like family protein contains proline-rich extensin domains, INTERPRO:IPR002965	0.40925
At30009638	At2g27080	harpin-induced protein-related / HIN1-related / harpin-responsive protein-related contains 1 transmembrane domain; similar to hin1 homolog (GI:13122296) [Arabidopsis thaliana]; similar to hin1 (GI:22830759) [Nicotiana tabacum]	0.40905
At30018591	At4g08400	proline-rich extensin-like family protein contains proline-rich extensin domains, INTERPRO:IPR002965	0.40864
A001000_01	At1g02360	chitinase, putative similar to chitinase precursor GI:5880845 from [Petroselinum crispum]	0.40767
At30020750	At4g27160	2S seed storage protein 3 / 2S albumin storage protein / NWMU2-2S albumin 3 identical to SP|P15459	0.4066
A004968_01	At4g15800	rapid alkalinization factor (RALF) family protein similar to RALF precursor [Nicotiana tabacum] GI:16566316	0.40608
A010065_01	At3g14610	cytochrome P450, putative similar to GB:Q05047 from [Catharanthus roseus]	0.40597
A018010_01	At5g57625	allergen V5/Tpx-1-related family protein low similarity to SP|Q40374 Pathogenesis-related protein PR-1 precursor {Medicago truncatula}; contains Pfam profile PF00188: SCP-like extracellular protein	0.40487
A020603_01	At5g06530	ABC transporter family protein	0.40485
A015224_01	At4g24110	expressed protein	0.40279
A019769_01	At1g61800	glucose-6-phosphate/phosphate translocator, putative similar to glucose-6-phosphate/phosphate-translocator precursor GI:2997591 from [Pisum sativum]	0.4026
A020695_01	At4g27280	calcium-binding EF hand family protein similar to EF-hand Ca2+-binding protein CCD1 [Triticum aestivum] GI:9255753; contains INTERPRO:IPR002048 calcium-binding EF-hand domain	0.40147
A001225_01	At1g78230	leucine-rich repeat family protein	0.40119
A019365_01	At5g39630	vesicle transport v-SNARE family protein similar to v-SNARE AtVTI1a (GI:10177700) Arabidopsis thaliana; contains Pfam profile PF05008: Vesicle transport v-SNARE protein	0.3997
A019784_01	At2g40340	AP2 domain-containing transcription factor, putative (DRE2B) Similar to DRE2B (GP:3738232) [Arabidopsis thaliana]	0.39911
At30022917	At5g06640	proline-rich extensin-like family protein contains proline-rich extensin domains, INTERPRO:IPR002965	0.39865
A019812_01	At3g51860	cation exchanger, putative (CAX3) similar to high affinity calcium antiporter CAX1 [Arabidopsis thaliana] gi|9256741|gb|AAB05913; Ca2+:Cation Antiporter (CaCA) Family member PMID:11500563; non-consensus AT-acceptor splice site at intron 1	0.39841
A006884_01	At2g02680	DC1 domain-containing protein contains Pfam profile PF03107: DC1 domain	0.3979
A009518_01	At3g57460	expressed protein weak similarity to SP|O43847 Nardilysin precursor (EC 3.4.24.61) (N-arginine dibasic convertase) {Homo sapiens}	0.39787
A004333_01	At1g68450	VQ motif-containing protein contains PF05678: VQ motif	0.3978
A012877_01	At4g28840	expressed protein	0.39678
A010638_01	At3g03020	expressed protein	0.39525
A009182_01	At3g21290	dentin sialophosphoprotein-related contains weak similarity to Dentin sialophosphoprotein precursor (Swiss-Prot:Q9NZW4) [Homo sapiens]	0.39504
A006014_01	At1g33055	expressed protein	0.39481
A010259_01	At3g57240	beta-1,3-glucanase (BG3) almost identical to beta-1,3-glucanase GI:553038 from [Arabidopsis thaliana]	0.39463
A014106_01	At4g17670	senescence-associated protein-related similar to senescence-associated protein SAG102 (GI:22331931) [Arabidopsis thaliana];	0.39419
At30004000	At1g47395	expressed protein	0.39227
A016368_01	At5g54960	pyruvate decarboxylase, putative strong similarity to pyruvate decarboxylase 1 [Vitis vinifera] GI:10732644; contains InterPro entry IPR000399: Pyruvate decarboxylase	0.39217
A003878_01	At1g52830	auxin-responsive protein / indoleacetic acid-induced protein 6 (IAA6) nearly identical to SP|Q38824 Auxin-responsive protein IAA6 (Indoleacetic acid-induced protein 6) {Arabidopsis thaliana}	0.39203
A200395_01	At1g14960	major latex protein-related / MLP-related low similarity to major latex protein {Papaver somniferum}[GI:20810] contains Pfam profile PF00407: Pathogenesis-related protein Bet v I family	0.3916
A001145_01	At1g78050	phosphoglycerate/bisphosphoglycerate mutase family protein similar to SP|P31217 Phosphoglycerate mutase 1 (EC 5.4.2.1) {Escherichia coli O157:H7}; contains Pfam profile PF00300: phosphoglycerate mutase family	0.39107
At30016477	At3g51350	aspartyl protease family protein contains Eukaryotic and viral aspartyl proteases active site, PROSITE:PS00141	0.39102
A024557_01	At1g27730	zinc finger (C2H2 type) family protein (ZAT10) / salt-tolerance zinc finger protein (STZ) identical to salt-tolerance zinc finger protein GB:CAA64820 GI:1565227 from [Arabidopsis thaliana]; contains Pfam domain, PF00096: Zinc finger, C2H2 type; identical	0.39096
At30011923	At2g46790	pseudo-response regulator 9 (APRR9) / timing of CAB expression 1-like protein (TL1) identical to pseudo-response regulator 9 GI:10281000 from [Arabidopsis thaliana], timing of CAB expression 1-like protein [Arabidopsis thaliana] GI:9247022; contains Pfam	0.3904
A010112_01	At3g29000	calcium-binding EF hand family protein similar to calmodulin-like MSS3 GI:9965747 from [Arabidopsis thaliana]; contains INTERPRO:IPR002048 calcium-binding EF-hand domain	0.39003
A010214_01	At3g28340	galactinol synthase, putative	0.38899
A004729_01	At1g80240	expressed protein contains Pfam profile PF04862: Protein of unknown function, DUF642	0.38896
A010347_01	At3g24520	heat shock transcription factor family protein contains Pfam profile: PF00447 HSF-type DNA-binding domain	0.38833
At30009217	At2g23130	arabinogalactan-protein (AGP17) identical to gi_11935086_gb_AAG41963	0.38744
A203425_01	At5g66985	expressed protein	0.38725
A017284_01	At5g40690	expressed protein	0.38586
At30019412	At4g15680	glutaredoxin family protein contains INTERPRO Domain IPR002109, Glutaredoxin (thioltransferase)	0.38489
A014293_01	At4g29780	expressed protein	0.38373
A020285_01	At1g19530	expressed protein	0.38259
At30025735	At5g39150	germin-like protein, putative similar to germin -like protein GLP6, Arabidopsis thaliana, EMBL:ATU75194 [SP|P92997]; contains PS00725 Germin family signature	0.38215
A017195_01	At5g24510	60s acidic ribosomal protein P1, putative	0.38129
A020407_01	At4g34150	C2 domain-containing protein similar to calcium-dependent protein kinase [Dunaliella tertiolecta] GI:6644464; contains Pfam profile PF00168: C2 domain	0.37975
At30009950	At2g29870	major intrinsic family protein / MIP family protein contains Pfam profile: MIP PF00230	0.37954
A203412_01	At5g65207	expressed protein	0.37903
A002428_01	At1g34060	alliinase family protein contains Pfam profiles: PF04864 allinase C-terminal domain, PF04863 alliinase EGF-like domain	0.37709
At30009408	At2g24980	proline-rich extensin-like family protein contains proline-rich extensin domains, INTERPRO:IPR002965	0.37667
A014035_01	At4g28850	xyloglucan:xyloglucosyl transferase, putative / xyloglucan endotransglycosylase, putative / endo-xyloglucan transferase, putative contains similarity to xyloglucan endotransglycosylase XET2 GI:8886867 from [Asparagus officinalis]	0.37631
A021045_01	At2g35820	expressed protein	0.37585
A011786_01	At3g21350	RNA polymerase transcriptional regulation mediator-related contains weak similarity to RNA polymerase transcriptional regulation mediator, subunit 6 homolog (Activator-recruited cofactor 33 kDa component) (ARC33) (NY-REN-28 antigen) (Swiss-Prot:O75586) [H	0.37212
A001123_01	At1g22530	SEC14 cytosolic factor family protein / phosphoglyceride transfer family protein contains Pfam PF00650 : CRAL/TRIO domain; contains Pfam PF03765 : CRAL/TRIO, N-terminus; similar to SEC14-like protein 2 (Alpha-tocopherol associated protein) (TAP) (bTAP) (F	0.37207
A017574_01	At5g17350	expressed protein	0.37089
At30008871	At2g20080	expressed protein	0.37062
A005190_01	At1g74310	heat shock protein 101 (HSP101) identical to heat shock protein 101 GI:6715468 GB:AAF26423 from [Arabidopsis thaliana]	0.36997
A004550_01	At1g13480	hypothetical protein	0.36872
A018056_01	At5g05250	expressed protein	0.36841
At30007510	At2g01180	phosphatidic acid phosphatase family protein / PAP2 family protein similar to phosphatidic acid phosphatase 2a2 [Cavia porcellus] GI:3641336; contains Pfam profile PF01569 PAP2 superfamily	0.3672
A023525_01	At2g32200	hypothetical protein	0.36577
A009177_01	At3g28210	zinc finger (AN1-like) family protein contains Pfam profile: PF01428 AN1-like zinc finger	0.36432
A018902_01	At5g47950	transferase family protein similar to deacetylvindoline 4-O-acetyltransferase [Catharanthus roseus][GI:4091808][PMID:9681034], acetyl-CoA:benzylalcohol acetyltranferase [Clarkia concinna][GI:6166328][PMID:10588064]	0.3637
At30012259	At3g02380	zinc finger protein CONSTANS-LIKE 2 (COL2) identical to putative flowering-time gene CONSTANS (COL2) GB:AAB67879 GI:1507699 SP:Q96502 (Arabidopsis thaliana)	0.3625
A014769_01	At4g02380	late embryogenesis abundant 3 family protein / LEA3 family protein similar to several small proteins (~100 aa) that are induced by heat, auxin, ethylene and wounding such as Phaseolus aureus indole-3-acetic acid induced protein ARG (SW:32292); contains Pf	0.3622
At31000014	ath-MIR163	miRNA gene Arabidopsis thaliana miR163 stem-loop	0.36162
At30008452	At2g16130	mannitol transporter, putative similar to mannitol transporter [Apium graveolens var. dulce] GI:12004316; contains Pfam profile PF00083: major facilitator superfamily protein	0.35972
A003324_01	At1g33680	KH domain-containing protein similar to FUSE binding protein 2 GB:AAC50892 GI:1575607 from [Homo sapiens]	0.35847
A004758_01	At1g10550	xyloglucan:xyloglucosyl transferase, putative / xyloglucan endotransglycosylase, putative / endo-xyloglucan transferase, putative similar to endoxyloglucan transferase related protein EXGT-A3 GI:2154609 from [Arabidopsis thaliana]	0.3582
At30027099	At5g51190	AP2 domain-containing transcription factor, putative contains similarity to ethylene responsive element binding factor	0.35777
A019183_01	At5g04120	phosphoglycerate/bisphosphoglycerate mutase family protein low similarity to SP|P36623 Phosphoglycerate mutase (EC 5.4.2.1) {Schizosaccharomyces pombe}; contains Pfam profile PF00300: phosphoglycerate mutase family	0.35695
A003329_01	At1g63090	F-box family protein / SKP1 interacting partner 3-related contains Pfam profile PF00646: F-box domain	0.35436
A008908_01	At3g26910	hydroxyproline-rich glycoprotein family protein common family member:At2g33490 [Arabidopsis thaliana]	0.35335
At30020223	At4g22710	cytochrome P450 family protein contains Pfam profile: PF00067 cytochrome p450	0.35322
A202481_01	At4g34131	UDP-glucoronosyl/UDP-glucosyl transferase family protein contains Pfam profile: PF00201 UDP-glucoronosyl and UDP-glucosyl transferase	0.35192
At30010754	At2g36800	UDP-glucoronosyl/UDP-glucosyl transferase family protein contains Pfam profile: PF00201 UDP-glucoronosyl and UDP-glucosyl transferase	0.35122
A007817_01	At2g15620	ferredoxin--nitrite reductase, putative strong similarity to ferredoxin--nitrite reductase [Nicotiana tabacum] GI:19893; contains Pfam profiles PF03460: Nitrite/Sulfite reductase ferredoxin-like half domain, PF01077: Nitrite and sulphite reductase 4Fe-4S	0.35063
At30015248	At3g28550	proline-rich extensin-like family protein contains proline-rich extensin domains, INTERPRO:IPR002965	0.34949
A012799_01	At3g61190	BON1-associated protein 1 (BAP1) identical to BON1-associated protein 1 [Arabidopsis thaliana] GI:15487384; contains Pfam profile PF00168: C2 domain; supporting cDNA gi|15487383|gb|AY045765.1|	0.34948
At30004001	At1g47400	expressed protein	0.34613
A200628_01	At1g33860	hypothetical protein	0.34447
A013357_01	At4g26010	peroxidase, putative peroxidase ATP13a - Arabidopsis thaliana, PID:e264765; identical to cDNA class III peroxidase ATP35, GI:17530565	0.34419
A007963_01	At2g19590	1-aminocyclopropane-1-carboxylate oxidase, putative / ACC oxidase, putative similar to ACC oxidase [Cucumis melo][GI:1183898]	0.3439
A010954_01	At3g62680	proline-rich family protein contains proline-rich region, INTERPRO:IPR000694	0.3436
A016733_01	At5g09950	pentatricopeptide (PPR) repeat-containing protein contains INTERPRO:IPR002885 PPR repeats	0.34292
A008146_01	At2g03760	steroid sulfotransferase, putative strong similarity to steroid sulfotransferases from [Brassica napus] GI:3420008, GI:3420004, GI:3420006; contains Pfam profile PF00685: Sulfotransferase domain	0.34285
A002519_01	At1g07400	17.8 kDa class I heat shock protein (HSP17.8-CI) similar to 17.5 kDa class I heat shock protein SP:P04793 from [Glycine max]; contains Pfam PF00011: Hsp20/alpha crystallin family	0.34269
A012957_01	At4g20000	VQ motif-containing protein contains PF05678: VQ motif	0.34263
At30014404	At3g20810	transcription factor jumonji (jmjC) domain-containing protein contains Pfam domain PF02373: jmjC domain	0.3416
At30016862	At3g54580	proline-rich extensin-like family protein contains proline-rich extensin domains, INTERPRO:IPR002965	0.34106
A017712_01	At5g51440	23.5 kDa mitochondrial small heat shock protein (HSP23.5-M) similar to heat shock 22 kDa protein, mitochondrial precursor SP:Q96331 from [Arabidopsis thaliana]; identified in Scharf, K-D., et al,Cell Stress & Chaperones (2001) 6: 225-237.	0.33889
A203424_01	At5g66815	expressed protein	0.33689
At30006955	At1g76405	expressed protein	0.33605
A018926_01	At5g52020	AP2 domain-containing protein low similarity to DREB1B GI:3738226 from [Arabidopsis thaliana]; contains Pfam profile PF00847: AP2 domain	0.33262
A020064_01	At4g24570	mitochondrial substrate carrier family protein contains Pfam profile: PF00153 mitochondrial carrier protein	0.33046
A016255_01	At5g54130	calcium-binding EF hand family protein contains INTERPRO:IPR002048 calcium-binding EF-hand domain	0.32994
At30026143	At5g42900	expressed protein similar to unknown protein (pir||T05226)	0.3288
At30014519	At3g21860	E3 ubiquitin ligase SCF complex subunit SKP1/ASK1 (At10), putative E3 ubiquitin ligase; similar to Skp1 homolog Skp1b GI:3068809, UIP2 GI:3719211 from [Arabidopsis thaliana]	0.32868
A011050_01	At3g13950	expressed protein	0.32831
A202427_01	At4g27670	25.3 kDa small heat shock protein, chloroplast precursor (HSP25.3-P) identical to small heat shock protein, chloroplast precursor SP:P31170 from [Arabidopsis thaliana]; identified in Scharf, K-D., et al,Cell Stress & Chaperones (2001) 6: 225-237.	0.32795
A021033_01	At3g10070	transcription initiation factor IID (TFIID) subunit A family protein similar to hypothetical protein GB:CAB10099 [Schizosaccharomyces pombe]; contains Pfam profile PF03847: Transcription initiation factor TFIID subunit A	0.3275
A016832_01	At5g10050	short-chain dehydrogenase/reductase (SDR) family protein contains INTERPRO family IPR002198 short chain dehydrogenase/reductase SDR family	0.32594
At30004966	At1g56250	SKP1 interacting partner 3-related contains similarity to SKP1 interacting partner 3 GI:10716951 from [Arabidopsis thaliana]	0.32548
A019995_01	At1g78070	WD-40 repeat family protein contains Pfam profile PF00400: WD domain, G-beta repeat	0.32533
A017057_01	At5g54120	expressed protein	0.32476
A012410_01	At3g59350	serine/threonine protein kinase, putative similar to Pto kinase interactor 1 (Pti1)[Lycopersicon esculentum] gi|3668069|gb|AAC61805	0.32355
A003553_01	At1g15860	expressed protein	0.32318
A003923_01	At1g54050	17.4 kDa class III heat shock protein (HSP17.4-CIII) contains Pfam profile: PF00011 Hsp20/alpha crystallin family; identified as class CIII in Scharf, K-D., et al,Cell Stress & Chaperones (2001) 6: 225-237.	0.32284
At30012289	At3g02620	acyl-[acyl-carrier-protein] desaturase, putative / stearoyl-ACP desaturase, putative similar to Acyl-[acyl-carrier protein] desaturase from Spinacia oleracea SP|P28645, Olea europaea SP|Q43593; contains Pfam profile PF03405 Fatty acid desaturase	0.32223
At30004965	At1g56240	SKP1 interacting partner 3-related contains similarity to SKP1 interacting partner 3 GI:10716951 from [Arabidopsis thaliana]	0.31979
At30019596	At4g17090	beta-amylase (CT-BMY) / 1,4-alpha-D-glucan maltohydrolase identical to beta-amylase enzyme GI:6065749 from [Arabidopsis thaliana]	0.31859
A021114_01	At4g34950	nodulin family protein similar to nodulin-like protein [Arabidopsis thaliana] GI:3329368, nodule-specific protein Nlj70 [Lotus japonicus] GI:3329366	0.31441
A006258_01	At2g41640	expressed protein contains Pfam domain, PF04577: Protein of unknown function (DUF563)	0.31348
A019608_01	At3g45970	expansin family protein (EXPL1) similar to cim1 induced allergen, Glycine max, EMBL:U03860; expansin-like gene, PMID:11641069, www.bio.psu.edu/expansins	0.31274
At30008281	At2g14210	MADS-box protein (ANR1) identical to ANR1, MADS-box protein [Arabidopsis thaliana] GI:2959320	0.31238
A000849_01	At1g71000	DNAJ heat shock N-terminal domain-containing protein similar to SP|O35723 DnaJ homolog subfamily B member 3 Mus musculus, SP|Q9QYI7 DnaJ homolog subfamily B member 8 Mus musculus; contains Pfam profile PF00226 DnaJ domain	0.3123
A019376_01	At5g14760	L-aspartate oxidase family protein similar to L-aspartate oxidase, Escherichia coli [SP|P10902]; contains Pfam profiles PF00890 FAD binding domain, PF02910 Fumarate reductase/succinate dehydrogenase flavoprotein C-terminal domain	0.30893
A023404_01	At2g35290	expressed protein	0.30884
A003718_01	At1g28480	glutaredoxin family protein contains INTERPRO Domain IPR002109, Glutaredoxin (thioltransferase)	0.30615
A021060_01	At4g14365	zinc finger (C3HC4-type RING finger) family protein / ankyrin repeat family protein contains Pfam profile: PF00097 zinc finger, C3HC4 type (RING finger) and Pfam profile: PF00023 ankyrin repeat	0.30553
A001313_01	At1g80130	expressed protein	0.30442
A202318_01	At4g17490	ethylene-responsive element-binding protein, putative similar to SP|O80341 Ethylene responsive element binding factor 5 (AtERF5) {Arabidopsis thaliana}	0.30193
A000808_01	At1g72060	expressed protein	0.2994
A025103_01	At5g23980	ferric-chelate reductase, putative similar to ferric-chelate reductase (FRO1) [Pisum sativum] GI:15341529; contains Pfam profile PF01794: Ferric reductase like transmembrane component	0.29932
A013430_01	At4g01360	expressed protein	0.29919
At30008283	At2g14247	Expressed protein	0.29874
A015892_01	At5g58070	lipocalin, putative similar to temperature stress-induced lipocalin [Triticum aestivum] GI:18650668	0.2987
A203508_01	At5g23990	ferric-chelate reductase, putative similar to ferric-chelate reductase (FRO1) [Pisum sativum] GI:15341529; contains Pfam profile PF01794: Ferric reductase like transmembrane component	0.29716
A008091_01	At2g31865	poly (ADP-ribose) glycohydrolase (PARG) family protein contains Pfam profile: PF05028 poly (ADP-ribose) glycohydrolase (PARG)	0.29455
A017738_01	At5g38200	expressed protein	0.29446
At30004682	At1g53815	F-box family protein contains Pfam profile PF00646: F-box domain	0.28991
At30025498	At5g36925	expressed protein	0.28733
A001880_01	At1g76600	expressed protein	0.28447
A004720_01	At1g43800	acyl-[acyl-carrier-protein] desaturase, putative / stearoyl-ACP desaturase, putative similar to Acyl-[acyl-carrier protein] desaturase from Lupinus luteus GI:4704824, Asclepias syriaca GI:1762436, Ricinus communis SP|P22337; contains Pfam profile PF03405	0.28368
A014223_01	At4g25810	xyloglucan:xyloglucosyl transferase, putative / xyloglucan endotransglycosylase, putative / endo-xyloglucan transferase, putative (XTR6) identical to xyloglucan endotransglycosylase-related protein GI:1244758 from [Arabidopsis thaliana]	0.28318
A010335_01	At3g55700	UDP-glucoronosyl/UDP-glucosyl transferase family protein glucuronosyl transferase homolog, Lycopersicon esculentum, PIR:S39507 ;contains Pfam profile: PF00201 UDP-glucoronosyl and UDP-glucosyl transferase	0.28236
At30016596	At3g52340	sucrose-phosphatase 2 (SPP2) identical to sucrose-phosphatase (SPP2) [Arabidopsis thaliana] GI:13811669; supporting cDNA gi|13811668|gb|AF356816.1|AF356816	0.28151
At30021110	At4g30280	xyloglucan:xyloglucosyl transferase, putative / xyloglucan endotransglycosylase, putative / endo-xyloglucan transferase, putative similar to xyloglucan endotransglycosylase TCH4 GI:886116 from [Arabidopsis thaliana]	0.27704
A011332_01	At3g25250	protein kinase family protein contains protein kinase domain, Pfam:PF00069	0.27568
A001065_01	At1g07135	glycine-rich protein	0.27431
A014791_01	At4g27450	expressed protein similar to auxin down-regulated protein ARG10 [Vigna radiata] GI:2970051, wali7 (aluminum-induced protein) [Triticum aestivum] GI:451193	0.2743
A200954_01	At1g65490	expressed protein	0.27035
A018877_01	At5g52750	heavy-metal-associated domain-containing protein Pfam profile PF00403: Heavy-metal-associated domain	0.26862
A011178_01	At3g21890	zinc finger (B-box type) family protein contains Pfam profile: PF01760 CONSTANS family zinc finger	0.26633
A203208_01	At5g37260	myb family transcription factor contains Pfam profile: PF00249 myb-like DNA-binding domain	0.26588
At30024786	At5g24640	expressed protein similar to unknown protein (gb|AAC02775.1)	0.26566
At30019411	At4g15670	glutaredoxin family protein contains INTERPRO Domain IPR002109, Glutaredoxin (thioltransferase)	0.26525
A017695_01	At5g58770	dehydrodolichyl diphosphate synthase, putative / DEDOL-PP synthase, putative similar to GI:796076	0.26148
A021096_01	At1g35140	phosphate-responsive protein, putative similar to phi-1 (phosphate-induced gene) [Nicotiana tabacum] GI:3759184; contains Pfam profile PF04674: Phosphate-induced protein 1 conserved region	0.26044
A004372_01	At1g72520	lipoxygenase, putative similar to lipoxygenase gi:1495804 [Solanum tuberosum], gi:1654140 [Lycopersicon esculentum], GB:CAB56692 [Arabidopsis thaliana]	0.25491
At30019345	At4g15096	hypothetical protein	0.25464
A006401_01	At2g17850	senescence-associated family protein contains similarity to ketoconazole resistant protein GI:928938 from [Arabidopsis thaliana] and din1 GI:2190012 from [Raphanus sativus];contains a thiosulfate sulfurtransferase domain	0.25176
A006653_01	At2g32020	GCN5-related N-acetyltransferase (GNAT) family protein contains Pfam profile PF00583: acetyltransferase, GNAT family	0.24547
A004234_01	At1g26790	Dof-type zinc finger domain-containing protein similar to H-protein promoter binding factor-2b GI:3386548 from [Arabidopsis thaliana]	0.24256
At30028667	At5g64870	expressed protein	0.23974
A025753_01	At2g34500	cytochrome P450 family protein similar to Cytochrome P450 61 (C-22 sterol desaturase) (SP:P54781) {Saccharomyces cerevisiae}	0.23715
A012212_01	At3g01750	ankyrin repeat family protein contains ankyrin repeats, Pfam:PF00023	0.23618
A000619_01	At1g64360	expressed protein	0.2355
A202782_01	At5g20790	expressed protein predicted protein, Arabidopsis thaliana	0.23167
At30024422	At5g20830	sucrose synthase / sucrose-UDP glucosyltransferase (SUS1) identical to SP|P49040 Sucrose synthase (EC 2.4.1.13) (Sucrose-UDP glucosyltransferase) {Arabidopsis thaliana}	0.23054
A002253_01	At1g63530	hypothetical protein	0.22887
At30000535	At1g05680	UDP-glucoronosyl/UDP-glucosyl transferase family protein contains Pfam profile: PF00201 UDP-glucoronosyl and UDP-glucosyl transferase	0.22817
A025779_01	At4g37370	cytochrome P450, putative similar to Cytochrome P450 91A1 (SP:Q9FG65 )[Arabidopsis thaliana]; cytochrome P450, Glycyrrhiza echinata, AB001379	0.22462
A017816_01	At5g10040	expressed protein	0.22317
A202583_01	At5g12030	17.7 kDa class II heat shock protein 17.6A (HSP17.7-CII) identical to heat shock protein 17.6A GI:3256075 from [Arabidopsis thaliana]	0.2171
A010373_01	At3g50930	AAA-type ATPase family protein contains Pfam profile: ATPase family PF00004	0.20471
A014906_01	At4g25200	23.6 kDa mitochondrial small heat shock protein (HSP23.6-M) contains Pfam profile PF00011: Hsp20/alpha crystallin family	0.20314
A020756_01	At3g03270	universal stress protein (USP) family protein / early nodulin ENOD18 family protein contains Pfam profile PF00582: universal stress protein family; similar to early nodulin ENOD18 (GI:11602747) [Vicia faba]	0.20211
A020793_01	At5g39580	peroxidase, putative identical to peroxidase ATP24a [Arabidopsis thaliana] gi|1890313|emb|CAA72484	0.19829
A020030_01	At4g02330	pectinesterase family protein contains Pfam profile: PF01095 pectinesterase	0.1964
A024469_01	At5g59820	zinc finger (C2H2 type) family protein (ZAT12) identical to zinc finger protein ZAT12 [Arabidopsis thaliana] gi|1418325|emb|CAA67232	0.18838
At30006655	At1g73600	phosphoethanolamine N-methyltransferase 3, putative (NMT3) strong similarity to SP|Q9FR44 Phosphoethanolamine N-methyltransferase 1 (EC 2.1.1.103) (PEAMT 1) (AtNMT1) {Arabidopsis thaliana}; identical to SP|Q9C6B9 Putative phosphoethanolamine N-methyltrans	0.17123
A007642_01	At2g47520	AP2 domain-containing transcription factor, putative	0.1695
A008556_01	At2g16060	non-symbiotic hemoglobin 1 (HB1) (GLB1) identical to SP|O24520 Non-symbiotic hemoglobin 1 (Hb1) (ARAth GLB1) {Arabidopsis thaliana}	0.16934
A015438_01	At4g02170	expressed protein ; expression supported by MPSS	0.16683
A009681_01	At3g21150	zinc finger (B-box type) family protein contains Pfam profile:PF01760 CONSTANS family zinc finger	0.16513
A014822_01	At4g30380	expansin-related similar to blight-associated protein p12 precursor [Citrus jambhiri] gi|4102727|gb|AAD03398; similar to beta-expansin [Oryza sativa] gi|8118428|gb|AAF72986; expansin-related gene, PMID:11641069, www.bio.psu.edu/expansins	0.14702
A024912_01	At4g33070	pyruvate decarboxylase, putative strong similarity to SP|P51846 Pyruvate decarboxylase isozyme 2 (EC 4.1.1.1) (PDC) {Nicotiana tabacum}; contains InterPro entry IPR000399: Pyruvate decarboxylase	0.14629
At30011343	At2g41730	expressed protein	0.13552
At30007044	At1g77120	alcohol dehydrogenase (ADH) identical to alcohol dehydrogenase GI:469467 from (Arabidopsis thaliana)	0.13504
At30010479	At2g34390	major intrinsic family protein / MIP family protein contains Pfam profile: MIP PF00230; an isoform contains a non-consensus GA-AG intron	0.12929
At30019048	At4g12735	expressed protein	0.11526
At30015625	At3g43190	sucrose synthase, putative / sucrose-UDP glucosyltransferase, putative strong similarity to SP|P49040 Sucrose synthase (EC 2.4.1.13) (Sucrose-UDP glucosyltransferase) {Arabidopsis thaliana} (SUS1)	0.10395
A202189_01	At4g08555	expressed protein	0.09259
A008960_01	At3g29970	germination protein-related similar to HvB12D [Hordeum vulgare subsp. vulgare] gi|471319|emb|CAA54065	0.06913

## Sheet: PXVE;NF-YA3
Dataset S1. Transcripts differentially expressed in PXVE:NF-YAs, PXVE:miR169nm and PXVE:NF-YA2SRDX lines after 24h of estradiol treatment
PXVE:NF-YA3
ID	Locus	Description	Fold change
At30006573	At1g72830	CCAAT-binding transcription factor (CBF-B/NF-YA) family protein contains Pfam profile: PF02045 CCAAT-binding transcription factor (CBF-B/NF-YA) subunit B	12.7228
A000540_01	At1g71470	hypothetical protein	8.72989
At30028084	At5g59845	gibberellin-regulated family protein similar to SP|P27057 GAST1 protein precursor {Lycopersicon esculentum}; contains Pfam profile PF02704: Gibberellin regulated protein	7.89551
At30006597	At1g73060	expressed protein	6.56197
A018299_01	At5g08030	glycerophosphoryl diester phosphodiesterase family protein similar to glycerophosphodiester phosphodiesterase [Borrelia hermsii] GI:1399038; contains Pfam profile PF03009: Glycerophosphoryl diester phosphodiesterase family	6.29716
A011044_01	At3g15720	glycoside hydrolase family 28 protein / polygalacturonase (pectinase) family protein similar to polygalacturonase [Cucumis sativus] GI:6624205; contains Pfam profile PF00295: Glycosyl hydrolases family 28 (polygalacturonases)	6.14335
A013750_01	At4g25980	cationic peroxidase, putative similar to cationic peroxidase [Arachis hypogaea] gi|166475|gb|AAA32676	5.83295
A012065_01	At3g44570	hypothetical protein	5.64193
A022209_01	At3g42440	hypothetical protein several hypothetical proteins - Arabidopsis thaliana	5.56184
At30007227	At1g78780	pathogenesis-related family protein contains similarity to pathogen-related protein (GI:499073) (Swiss-Prot:P16273) [Hordeum vulgare]	4.62773
A022791_01	At5g38910	germin-like protein, putative similar to SP|Q9LEA7; contains PS00725 germin family signature	4.33467
A020681_01	At5g44260	zinc finger (CCCH-type) family protein contains Pfam domain, PF00642: Zinc finger C-x8-C-x5-C-x3-H type (and similar)	4.09747
A020314_01	At2g28190	superoxide dismutase [Cu-Zn], chloroplast (SODCP) / copper/zinc superoxide dismutase (CSD2) identical to GP:3273753:AF061519	4.09184
A009188_01	At3g43490	zinc knuckle (CCHC-type) family protein contains Pfam domain, PF00098: Zinc knuckle	4.08754
A017624_01	At5g38080	hypothetical protein	3.86604
At30026008	At5g41700	ubiquitin-conjugating enzyme 8 (UBC8) E2; identical to gi:297882, SP:P35131	3.83232
At30011438	At2g42540	cold-responsive protein / cold-regulated protein (cor15a) identical to cold-regulated protein cor15a [Arabidopsis thaliana] GI:507149; contains Pfam profile PF02987: Late embryogenesis abundant protein	3.82899
A007203_01	At2g38070	expressed protein and genscan	3.82175
A014897_01	At4g18690	hypothetical protein similar to tumor-related protein [Nicotiana glauca x Nicotiana langsdorffii] GI:688423	3.73242
A011502_01	At3g53250	auxin-responsive family protein similar to auxin-induced protein TGSAUR22 (GI:10185820) [Tulipa gesneriana and auxin-induced protein 6B (SP:P33083) (PIR:T10942) [Glycine max]	3.50607
A014246_01	At4g10200	hAT dimerisation domain-containing protein / transposase-related low similarity to transposase [Ipomoea purpurea] AB004906 GI:4063770	3.46126
A020611_01	At1g07990	SIT4 phosphatase-associated family protein contains Pfam profile: PF04499 SIT4 phosphatase-associated protein	3.45269
At30021389	At4g32560	paramyosin-related contains weak similarity to Paramyosin (Swiss-Prot:P10567) [Caenorhabditis elegans]	3.22629
A006090_01	At2g02850	plastocyanin-like domain-containing protein / plantacyanin, putative similar to plantacyanin GI:3395754 from [Spinacia oleracea]	3.14597
At30018906	At4g11370	zinc finger (C3HC4-type RING finger) family protein strong similarity to RING-H2 finger protein RHA1a [Arabidopsis thaliana] GI:3790554; contains Pfam profile PF00097: Zinc finger, C3HC4 type (RING finger)	3.1407
A203198_01	At5g36910	thionin (THI2.2) identical to thionin [Arabidopsis thaliana] gi|1181533|gb|AAC41679	3.13311
A022871_01	At5g45860	Bet v I allergen family protein low similarity to SP|P27538 Pathogenesis-related protein 2 {Petroselinum crispum}	3.07816
A012044_01	At3g14760	expressed protein	3.05784
A025060_01	At3g44300	nitrilase 2 (NIT2) identical to SP|P32962 Nitrilase 2 (EC 3.5.5.1) {Arabidopsis thaliana}	3.04031
A010372_01	At3g12420	hypothetical protein	3.01336
At30016928	At3g55130	ABC transporter family protein breast cancer resistance protein 1 BCRP1, Mus musculus, EMBL:NP_036050	2.99866
A021221_01	At2g42530	cold-responsive protein / cold-regulated protein (cor15b) nearly identical to cold-regulated gene cor15b [Arabidopsis thaliana] GI:456016; contains Pfam profile PF02987: Late embryogenesis abundant protein	2.90834
At30012681	At3g06010	homeotic gene regulator, putative similar to SP|P25439 Homeotic gene regulator (Brahma protein) {Drosophila melanogaster}; contains Pfam profiles PF00271: Helicase conserved C-terminal domain, PF00176: SNF2 family N-terminal domain	2.90226
A011482_01	At3g20660	organic cation transporter family protein similar to organic cation transporter OCT3 [Rattus norvegicus] GI:3273722, organic cation transporter 3 [Mus musculus] GI:4454795; contains Pfam profile PF00083: major facilitator superfamily protein	2.87834
A000178_01	At1g12520	superoxide dismutase copper chaperone, putative similar to copper chaperone for superoxide dismutase [Homo sapiens] gi|2431868|gb|AAC51764	2.85786
A016193_01	At5g01600	ferritin 1 (FER1) identical to ferritin [Arabidopsis thaliana] GI:1246401, GI:8163920	2.83425
A010731_01	At3g27690	chlorophyll A-B binding protein (LHCB2:4) nearly identical to Lhcb2 protein [Arabidopsis thaliana] GI:4741950; similar to chlorophyll A-B binding protein 151 precursor (LHCP) GB:P27518 from [Gossypium hirsutum]; contains Pfam PF00504: Chlorophyll A-B bind	2.79904
At30003277	At1g31200	expressed protein	2.79173
A012248_01	At3g10180	kinesin motor protein-related similar to centromere protein E GB:4502781 [Homo sapiens]	2.7044
A016667_01	At5g54520	WD-40 repeat family protein contains 5 WD-40 repeats (PF00400); similar to pre-mRNA splicing factor PRP17 (SP:O60508) [Homo sapiens]	2.69399
At30008451	At2g16120	mannitol transporter, putative similar to mannitol transporter [Apium graveolens var. dulce] GI:12004316; contains Pfam profile PF00083: major facilitator superfamily protein	2.68174
A014536_01	At4g04970	callose synthase, putative / 1,3-beta-glucan synthase, putative similar to callose synthase 1 catalytic subunit GI:13649388 from [Arabidopsis thaliana]	2.68068
A000261_01	At1g75230	HhH-GPD base excision DNA repair family protein contains Pfam domain PF00730: HhH-GPD superfamily base excision DNA repair protein	2.62779
A001736_01	At1g53670	transcription factor-related similar to pilin-like transcription factor [Homo sapiens] GI:5059062; contains Pfam profile PF01641: SelR domain	2.60474
A010293_01	At3g59200	F-box family protein contains F-box domain Pfam:PF00646	2.54103
A202673_01	At5g19210	DEAD/DEAH box helicase, putative EUKARYOTIC INITIATION FACTOR 4A-II (EIF-4A-II), Homo sapiens, SWISSPROT:IF42_HUMAN	2.53226
A017453_01	At5g12050	expressed protein	2.53138
A002887_01	At1g21650	preprotein translocase secA family protein contains Pfam profiles: PF01043 SecA protein, amino terminal region, PF00400 WD domain, G-beta repeat, PF00097 zinc finger, C3HC4 type (RING finger)	2.52714
A020363_01	At2g39800	delta 1-pyrroline-5-carboxylate synthetase A / P5CS A (P5CS1) identical to SP:P54887:P5C1_ARATH	2.51969
A201327_01	At2g20825	expressed protein	2.51947
A018483_01	At5g43480	hypothetical protein	2.51143
At30012130	At3g01345	Expressed protein	2.50887
At30023853	At5g15860	expressed protein	2.50883
A016967_01	At5g55570	expressed protein	2.50585
At30022013	At4g37990	mannitol dehydrogenase, putative (ELI3-2) identical to GI:16269	2.50555
At30017038	At3g56140	expressed protein At2g40400 - Arabidopsis thaliana, EMBL:AC007020	2.50156
At30019024	At4g12500	protease inhibitor/seed storage/lipid transfer protein (LTP) family protein similar to pEARLI 1 (Accession No. L43080): an Arabidopsis member of a conserved gene family (PGF95-099), Plant Physiol. 109 (4), 1497 (1995); contains Pfam protease inhibitor/see	2.48637
At30020244	At4g22870	leucoanthocyanidin dioxygenase, putative / anthocyanidin synthase, putative similar to SP|P51091 [Malus domestica]; contains Pfam domain PF03171, 2OG-Fe(II) oxygenase superfamily	2.47476
A004270_01	At1g73620	thaumatin-like protein, putative / pathogenesis-related protein, putative strong similarity to SP|P50699 Thaumatin-like protein precursor {Arabidopsis thaliana}, pathogenesis-related group 5 protein [Brassica rapa] GI:2749943; contains Pfam profile: PF003	2.46917
At30006713	At1g74070	peptidyl-prolyl cis-trans isomerase cyclophilin-type family protein contains Pfam domain, PF00160: peptidyl-prolyl cis-trans isomerase, cyclophilin-type	2.44986
A015098_01	At4g12990	expressed protein	2.43698
A025388_01	At2g26450	pectinesterase family protein contains Pfam profiles: PF01095 pectinesterase,PF04043 plant invertase/pectin methylesterase inhibitor	2.42505
A001513_01	At1g09620	tRNA synthetase class I (I, L, M and V) family protein similar to cytosolic leucyl-tRNA synthetase [Candida albicans] GI:9858190; contains Pfam profile PF00133: tRNA synthetases class I (I, L, M and V)	2.42255
A023721_01	At1g14880	expressed protein similar to PGPS/D12 [Petunia x hybrida] GI:4105794; contains Pfam profile PF04749: Protein of unknown function, DUF614	2.41598
A011885_01	At3g61780	expressed protein ; expression supported by MPSS	2.40462
At30000663	At1g06780	glycosyl transferase family 8 protein contains Pfam profile: PF01501 glycosyl transferase family 8	2.37934
At30026798	At5g48490	protease inhibitor/seed storage/lipid transfer protein (LTP) family protein contains Pfam protease inhibitor/seed storage/LTP family domain PF00234	2.3767
At30023863	At5g15960	stress-responsive protein (KIN1) / stress-induced protein (KIN1) identical to SP|P18612 Stress-induced KIN1 protein {Arabidopsis thaliana}	2.37597
A017588_01	At5g15500	ankyrin repeat family protein contains Pfam domain, PF00023: Ankyrin repeat	2.36292
A018163_01	At5g56840	DNA-binding family protein contains Pfam domains, PF00249: Myb-like DNA-binding domain and PF00098: Zinc knuckle	2.34911
A010833_01	At3g19210	DNA repair protein RAD54, putative similar to RAD54 GB:CAA71278 from [Drosophila melanogaster] (Mol. Cell. Biol.(1997) 17 (10), 6097-6104)	2.34812
A016719_01	At5g07180	leucine-rich repeat family protein / protein kinase family protein contains Pfam domains PF00560: Leucine Rich Repeat and PF00069: Protein kinase domain	2.34575
A011920_01	At3g53000	F-box family protein / SKP1 interacting partner 3-related low similarity to SKP1 interacting partner 3 [Arabidopsis thaliana] GI:10716951; contains Pfam profile PF00646: F-box domain	2.33778
A004846_01	At1g07570	protein kinase (APK1a) identical to Protein kinase APK1A from [Arabidopsis thaliana] SWISS-PROT:Q06548	2.33641
A001352_01	At1g74710	isochorismate synthase 1 (ICS1) / isochorismate mutase identical to GI:17223087 and GB:AF078080; contains Pfam profile PF00425: chorismate binding enzyme; contains TIGRfam profile TIGR00543: isochorismate synthases; identical to cDNA isochorismate synthas	2.33325
A015089_01	At4g32700	DNA-directed DNA polymerase family protein similar to DNA helicase HEL308 [Homo sapiens] GI:19110782; contains Pfam profiles PF00271: Helicase conserved C-terminal domain, PF00176: SNF2 family N-terminal domain, PF00476: DNA polymerase family A	2.3279
A201077_01	At1g78960	lupeol synthase, putative / 2,3-oxidosqualene-triterpenoid cyclase, putative similar to lupeol synthase GI:1762150 from [Arabidopsis thaliana], 2,3-oxidosqualene-triterpenoid cyclase [Arabidopsis thaliana] GI:2738027	2.31591
A000402_01	At1g23730	carbonic anhydrase, putative / carbonate dehydratase, putative similar to SP|P27140 Carbonic anhydrase, chloroplast precursor (EC 4.2.1.1) (Carbonate dehydratase) {Arabidopsis thaliana}; contains Pfam profile PF00484: Carbonic anhydrase	2.3099
A009535_01	At3g49790	expressed protein predicted protein, Arabidopsis thaliana	2.28582
A008281_01	At2g42690	lipase, putative similar to lipase [Dianthus caryophyllus] GI:4103627; contains Pfam profile PF01764: Lipase	2.27532
At30025970	At5g41360	DNA repair protein and transcription factor, putative (XPB2) similar to SP|P49135 TFIIH basal transcription factor complex helicase XPB subunit (EC 3.6.1.-) (Basic transcription factor 2 89 kDa subunit) {Mus musculus}; contains Pfam profile PF00271: Helic	2.27351
A014955_01	At4g27480	glycosyltransferase family 14 protein / core-2/I-branching enzyme family protein contains Pfam profile: PF02485 Core-2/I-Branching enzyme	2.25924
A017884_01	At5g42650	allene oxide synthase (AOS) / hydroperoxide dehydrase / cytochrome P450 74A (CYP74A) identical to Allene oxide synthase, chloroplast precursor (Hydroperoxide dehydrase) (Cytochrome P450 74A) (SP:Q96242) {Arabidopsis thaliana}	2.24628
A012061_01	At3g25970	pentatricopeptide (PPR) repeat-containing protein contains INTERPRO:IPR002885 PPR repeats	2.2317
A015253_01	At4g16230	GDSL-motif lipase/hydrolase family protein similar to SP|P40602 Anther-specific proline-rich protein APG precursor {Arabidopsis thaliana}; contains Pfam profile PF00657: GDSL-like Lipase/Acylhydrolase	2.23041
A013790_01	At4g13750	expressed protein	2.21642
At30002960	At1g28100	expressed protein	2.21086
A018080_01	At5g45040	cytochrome c6 (ATC6) identical to c6 type cytochrome [Arabidopsis thaliana] gi|19571824|emb|CAD27418	2.21056
A000823_01	At1g80080	leucine-rich repeat family protein contains leucine rich-repeat domains Pfam:PF00560, INTERPRO:IPR001611; contains some similarity to Hcr2-5D [Lycopersicon esculentum] gi|3894393|gb|AAC78596	2.19318
A003948_01	At1g10360	glutathione S-transferase, putative similar to glutathione S-transferase (sp|Q03666|GTX4_TOBAC); similar to EST gb|H36275 gb:AB039930.	2.18797
A023039_01	At5g08490	pentatricopeptide (PPR) repeat-containing protein contains Pfam profile PF01535: PPR repeat	2.18537
A006085_01	At2g24280	serine carboxypeptidase S28 family protein contains Pfam profile: PF05577 Serine carboxypeptidase S28	2.18254
A011464_01	At3g10130	SOUL heme-binding family protein weak similarity to heme-binding protein [Homo sapiens] GI:4886908; contains Pfam profile PF04832: SOUL heme-binding protein	2.17279
At30012970	At3g08860	alanine--glyoxylate aminotransferase, putative / beta-alanine-pyruvate aminotransferase, putative / AGT, putative similar to similar to SP|Q64565 Alanine--glyoxylate aminotransferase 2, mitochondrial precursor (EC 2.6.1.44) (AGT 2) (Beta-alanine-pyruvate	2.15095
A202236_01	At4g14060	major latex protein-related / MLP-related low similarity to major latex protein {Papaver somniferum}[GI:294060] ; contains Pfam profile PF00407: Pathogenesis-related protein Bet v I family	2.1494
A007385_01	At2g40460	proton-dependent oligopeptide transport (POT) family protein contains Pfam profile: PF00854 POT family	2.1474
A005594_01	At1g54490	5'-3' exoribonuclease (XRN4) identical to XRN4 [Arabidopsis thaliana] GI:11875626; contains Pfam domain PF03159: Putative 5'-3' exonuclease domain	2.14231
At30011547	At2g43510	trypsin inhibitor, putative similar to SP|P26780 Trypsin inhibitor 2 precursor (MTI-2) {Sinapis alba}	2.13919
A008562_01	At2g02990	ribonuclease 1 (RNS1) identical to ribonuclease SP:P42813 Ribonuclease 1 precursor (EC 3.1.27.1) {Arabidopsis thaliana}, GI:561998 from [Arabidopsis thaliana]	2.13538
A019478_01	At3g53220	thioredoxin family protein low similarity to SP|P29451 Thioredoxin [Rhesus macaque] {Macaca mulatta}; contains Pfam profile: PF00085 Thioredoxin	2.12203
A012865_01	At4g19420	pectinacetylesterase family protein contains Pfam profile: PF03283 pectinacetylesterase	2.11632
A018181_01	At5g03370	acylphosphatase family contains Pfam PF00708: Acylphosphatase	2.1103
A000136_01	At1g49640	hypothetical protein similar to PrMC3 [Pinus radiata] GI:5487873	2.10716
At30015001	At3g26320	cytochrome P450 71B36, putative (CYP71B36) identical to Cytochrome P450 71B36 (SP:Q9LIP4) [Arabidopsis thaliana]; contains Pfam profile: PF00067 cytochrome P450	2.10286
At30027772	At5g57180	expressed protein ; supporting cDNA gi|13991645|gb|AF359387.1|AF359387	2.08437
A006591_01	At2g31320	poly [ADP-ribose] polymerase, putative / NAD(+) ADP-ribosyltransferase, putative / poly[ADP-ribose] synthetase, putative similar to poly(ADP)-ribose polymerase [Zea mays] GI:3928871 ; contains Pfam profiles PF00644: Poly(ADP-ribose) polymerase catalytic d	2.08429
At30006852	At1g75380	wound-responsive protein-related similar to wound inducive gene GI:8096273 from [Nicotiana tabacum]	2.07629
A005185_01	At2g16005	MD-2-related lipid recognition domain-containing protein / ML domain-containing protein contains Pfam profile PF02221: ML domain	2.07491
At30016754	At3g53650	histone H2B, putative similar to histone H2B from Lycopersicon esculentum, PIR:T06389 GI:3021483, Gossypium hirsutum SP|O22582, Capsicum annuum SP|O49118; contains Pfam profile PF00125 Core histone H2A/H2B/H3/H4	2.0567
A014485_01	At4g14630	germin-like protein (GLP9) identical to germin-like protein subfamily 1 member 8 [SP|Q9LEA7]	2.05224
At30011132	At2g40020	expressed protein	2.04834
At30020802	At4g27620	expressed protein	2.04642
A014248_01	At4g10280	expressed protein	2.04131
A017290_01	At5g13270	pentatricopeptide (PPR) repeat-containing protein contains INTERPRO:IPR002885 PPR repeats	2.03071
A018600_01	At5g62350	invertase/pectin methylesterase inhibitor family protein / DC 1.2 homolog (FL5-2I22) similar to SP|Q42534 Pectinesterase 2 precursor (EC 3.1.1.11) (Pectin methylesterase 2) (PE 2) {Arabidopsis thaliana}; contains Pfam profile PF04043: Plant invertase/pect	2.02751
At30003731	At1g36390	co-chaperone grpE family protein similar to co-chaperone CGE1 precursor isoform b [Chlamydomonas reinhardtii] GI:15384279; contains Pfam profile PF01025: co-chaperone GrpE	2.02749
A019333_01	At5g35670	calmodulin-binding family protein contains IQ calmodulin-binding motif, Pfam:PF00612	2.01667
At30010015	At2g30460	expressed protein contains 4 predicted transmembrane domains; similar to c_pp004044298r (GI:14597790) [Physcomitrella patens]	2.01218
A016567_01	At5g39790	5'-AMP-activated protein kinase beta-1 subunit-related contains similarity to Swiss-Prot:P80387 5'-AMP-activated protein kinase, beta-1 subunit (AMPK beta-1 chain) (AMPKb) (40 kDa subunit) [Sus scrofa]	2.00859
A014469_01	At4g28490	leucine-rich repeat transmembrane protein kinase, putative	2.00855
A003471_01	At1g65420	expressed protein contains Pfam profile PF04483: Protein of unknown function (DUF565)	2.00459
A016078_01	At5g54180	mitochondrial transcription termination factor-related / mTERF-related contains Pfam profile PF02536: mTERF	2.00422
A021034_01	At4g27440	protochlorophyllide reductase B, chloroplast / PCR B / NADPH-protochlorophyllide oxidoreductase B (PORB) identical to SP:P21218 protochlorophyllide reductase B, chloroplast precursor (EC 1.3.1.33) (PCR B) (NADPH-protochlorophyllide oxidoreductase B) (POR	2.00414
A002845_01	At1g16370	transporter-related low similarity to organic cation transporter OCTN1 from [Homo sapiens] GI:2605501, [Mus musculus] GI:4126605, [Rattus norvegicus] GI:5679326; contains Pfam profile PF00083: major facilitator superfamily protein	2.00405
A016299_01	At5g67060	basic helix-loop-helix (bHLH) family protein contains Pfam profile: PF00010 helix-loop-helix DNA-binding domain	2.00399
A000287_01	At1g68290	bifunctional nuclease, putative similar to bifunctional nuclease [Zinnia elegans] gi|4099833|gb|AAD00694	2.00081
A006950_01	At2g39200	seven transmembrane MLO family protein / MLO-like protein 12 (MLO12) identical to SP|O80961 MLO-like protein 12 (AtMlo12) {Arabidopsis thaliana}, membrane protein Mlo12 [Arabidopsis thaliana] gi|14091594|gb|AAK53805; similar to MLO protein SWISS-PROT:P937	0.49946
A004600_01	At2g34655	expressed protein	0.49885
A004234_01	At1g26790	Dof-type zinc finger domain-containing protein similar to H-protein promoter binding factor-2b GI:3386548 from [Arabidopsis thaliana]	0.49881
A018354_01	At5g67140	F-box family protein similar to unknown protein (dbj|BAA78736.1) ; similar to SKP1 interacting partner 2 (SKIP2) TIGR_Ath1:At5g67250	0.49875
A025781_01	At1g30620	UDP-D-xylose 4-epimerase, putative (MUR4) similar to SP|P55180 UDP-glucose 4-epimerase (EC 5.1.3.2) from Bacillus subtilis, GI:3021357 UDP-galactose 4-epimerase from Cyamopsis tetragonoloba; contains Pfam profile PF01370 NAD dependent epimerase/dehydratas	0.49868
At30013592	At3g13857	expressed protein	0.49787
A022532_01	At3g45690	proton-dependent oligopeptide transport (POT) family protein contains Pfam profile: PF00854 POT family	0.49754
A001211_01	At1g80670	transducin family protein / WD-40 repeat family protein contains 5 WD-40 repeats (PF00400) (1 weak); similar to Hypothetical RAE1-like protein.(SP:Q38942) [Arabidopsis thaliana]; similar to mRNA-associated protein mrnp 41 ((mRNA export protein) (GB:AAC281	0.49703
A004550_01	At1g13480	hypothetical protein	0.49683
A016975_01	At5g41750	disease resistance protein (TIR-NBS-LRR class), putative domain signature TIR-NBS-LRR exists, suggestive of a disease resistance protein.	0.49671
A020582_01	At2g01530	major latex protein-related / MLP-related low similarity to major latex protein {Papaver somniferum}[GI:20810]	0.49634
A010804_01	At3g56400	WRKY family transcription factor DNA-binding protein 4 WRKY4 - Nicotiana tabacum, EMBL:AF193771	0.49589
A017300_01	At5g62480	glutathione S-transferase, putative	0.49571
A203242_01	At5g40730	arabinogalactan-protein (AGP24)	0.4949
A020064_01	At4g24570	mitochondrial substrate carrier family protein contains Pfam profile: PF00153 mitochondrial carrier protein	0.4947
At30006226	At1g69570	Dof-type zinc finger domain-containing protein nearly identical to H-protein promoter binding factor-2b (Arabidopsis thaliana) GI:3386548	0.49452
A017738_01	At5g38200	expressed protein	0.49439
A020220_01	At4g02940	oxidoreductase, 2OG-Fe(II) oxygenase family protein similar to A. thaliana hypothetical protein T13L16.2, GenBank accession number 2708738; contains Pfam domain PF03171 2OG-Fe(II) oxygenase superfamily	0.49416
At30017560	At3g60990	expressed protein	0.49358
A021038_01	At3g22370	alternative oxidase 1a, mitochondrial (AOX1A) identical to GB:Q39219 [SP|Q39219] from [Arabidopsis thaliana]	0.49295
At30010218	At2g32210	expressed protein	0.49276
A019149_01	At5g15780	pollen Ole e 1 allergen and extensin family protein contains Pfam profile PF01190: Pollen proteins Ole e I family	0.49264
A021907_01	At1g72510	expressed protein	0.49235
A021060_01	At4g14365	zinc finger (C3HC4-type RING finger) family protein / ankyrin repeat family protein contains Pfam profile: PF00097 zinc finger, C3HC4 type (RING finger) and Pfam profile: PF00023 ankyrin repeat	0.49227
At30013332	At3g11820	syntaxin 121 (SYP121) / syntaxin-related protein (SYR1) contains Pfam profiles: PF00804 syntaxin and PF05739: SNARE domain; identical to cDNA syntaxin-related protein At-SYR1 (At-Syr1) GI:4206788, SP|Q9ZSD4 Syntaxin 121 (AtSYP121) (Syntaxin-related protei	0.49171
At30023726	At5g14730	expressed protein	0.49166
A010214_01	At3g28340	galactinol synthase, putative	0.49057
A203442_01	At1g26730	EXS family protein / ERD1/XPR1/SYG1 family protein similar to PHO1 protein [Arabidopsis thaliana] GI:20069032; contains Pfam profiles PF03105: SPX domain, PF03124: EXS family	0.49042
A016319_01	At5g44610	DREPP plasma membrane polypeptide-related contains Pfam profile: PF05558 DREPP plasma membrane polypeptide	0.49033
A025851_01	At1g16860	merozoite surface protein-related contains weak similarity to merozoite surface protein [Plasmodium falciparum] gi|12043655|gb|AAG47601	0.4901
A201305_01	At2g18193	AAA-type ATPase family protein contains Pfam profile: ATPase family PF00004	0.48958
A016548_01	At5g48250	zinc finger (B-box type) family protein contains similarity to CONSTANS homologs	0.48837
A009030_01	At3g45330	lectin protein kinase family protein contains Serine/Threonine protein kinases active-site signature, Prosite:PS00108; contains Pfam profiles PF00069: Protein kinase domain, PF00139: Legume lectins beta domain, PF00138: Legume lectins alpha domain	0.48778
A008327_01	At2g43290	calmodulin-like protein (MSS3) identical to calmodulin-like MSS3 from GI:9965747 [Arabidopsis thaliana]	0.4875
At30011878	At2g46400	WRKY family transcription factor	0.4873
A019701_01	At5g44110	ABC transporter family protein	0.48702
A001094_01	At1g33240	trihelix DNA-binding protein, putative similar to GTL1 [Arabidopsis thaliana] GI:2664198	0.48674
At30028832	At5g66210	calcium-dependent protein kinase family protein / CDPK family protein contains Pfam domains, PF00069: Protein kinase domain and PF00036: EF hand	0.48673
At30026867	At5g49080	proline-rich extensin-like family protein contains proline-rich extensin domains, INTERPRO:IPR002965	0.48669
A013002_01	At4g00080	invertase/pectin methylesterase inhibitor family protein low similarity to pectinesterase from Lycopersicon esculentum SP|Q43143, Arabidopsis thaliana SP|Q42534; contains Pfam profile PF04043: Plant invertase/pectin methylesterase inhibitor	0.48661
At30004824	At1g55060	polyubiquitin (UBQ12) identical to polyubiquitin (ubq12) gene sequence GI:304121 from [Arabidopsis thaliana]	0.4866
A005335_01	At1g32920	expressed protein	0.48635
A011060_01	At3g19320	leucine-rich repeat family protein contains leucine-rich repeats, Pfam:PF00560;	0.48567
At30009948	At2g29850	hypothetical protein	0.48558
A202452_01	At4g31080	expressed protein	0.48432
A200073_01	At3g14840	leucine-rich repeat family protein / protein kinase family protein contains Pfam domains PF00560: Leucine Rich Repeat and PF00069: Protein kinase domain; contains 2 predicted transmembrane domains	0.48431
A001059_01	At1g32900	starch synthase, putative similar to starch synthase SP:Q42857 from [Ipomoea batatas]	0.48427
At30013193	At3g10720	pectinesterase, putative contains similarity to pectinesterase from Vitis vinifera GI:15081598, Prunus persica SP|Q43062; contains Pfam profile PF01095 pectinesterase	0.48416
A015891_01	At5g45380	sodium:solute symporter family protein contains Pfam profile: PF00474 sodium:solute symporter family	0.48373
A008091_01	At2g31865	poly (ADP-ribose) glycohydrolase (PARG) family protein contains Pfam profile: PF05028 poly (ADP-ribose) glycohydrolase (PARG)	0.48343
A017594_01	At5g16200	50S ribosomal protein-related contains weak similarity to Cyanelle 50S ribosomal protein L35. (Swiss-Prot:P14810) [Cyanophora paradoxa]	0.48303
At30009555	At2g26390	serpin, putative / serine protease inhibitor, putative similar to phloem serpin-1 [Cucurbita maxima] GI:9937311; contains Pfam profile PF00079: Serpin (serine protease inhibitor)	0.48297
A202582_01	At5g10695	expressed protein	0.48297
At30007013	At1g76890	trihelix DNA-binding protein / GT-2 factor (GT2) identical to GT2 factor [Arabidopsis thaliana] GI:416490, GI:2664202 (DNA binding factor GT-2 from Arabidopsis)	0.48246
A014758_01	At4g35770	senescence-associated protein (SEN1) identical to senescence-associated protein GI:1046270 from [Arabidopsis thaliana]	0.4819
A015380_01	At4g15160	protease inhibitor/seed storage/lipid transfer protein (LTP) family protein similar to SP|Q00451|PRF1_LYCES 36.4 kDa proline-rich protein Lycopersicon esculentum, proline-rich cell wall protein [Medicago sativa] GI:3818416; contains Pfam profile PF00234 P	0.48176
A021431_01	At5g57530	xyloglucan:xyloglucosyl transferase, putative / xyloglucan endotransglycosylase, putative / endo-xyloglucan transferase, putative similar to xyloglucan endotransglycosylase XTR9 GI:4218963 from [Arabidopsis thaliana]	0.48157
At30005749	At1g65310	xyloglucan:xyloglucosyl transferase, putative / xyloglucan endotransglycosylase, putative / endo-xyloglucan transferase, putative similar to xyloglucan endotransglycosylase TCH4 GI:886116 from [Arabidopsis thaliana]	0.48089
A014017_01	At4g10380	major intrinsic family protein / MIP family protein contains Pfam profile: MIP PF00230	0.48016
At30016000	At3g46900	copper transporter, putative similar to SP|Q39065 Copper transporter 1 (COPT1) {Arabidopsis thaliana}; contains Pfam profile PF04145: Ctr copper transporter family	0.47979
A010353_01	At3g52710	expressed protein predicted protein, Arabidopsis thaliana	0.47978
A007160_01	At2g35770	serine carboxypeptidase S10 family protein similar to Serine carboxypeptidase II precursor (Carboxypeptidase D) (CP-MII) (SP:P08818) [Hordeum vulgare]	0.47942
A010347_01	At3g24520	heat shock transcription factor family protein contains Pfam profile: PF00447 HSF-type DNA-binding domain	0.47844
A002917_01	At1g68620	expressed protein similar to PrMC3 [Pinus radiata] GI:5487873	0.47815
At30027735	At5g56900	CwfJ-like family protein / zinc finger (CCCH-type) family protein contains Pfam domain, PF00642: Zinc finger C-x8-C-x5-C-x3-H type (and similar), PF04677: Protein similar to CwfJ C-terminus 1, PF04676: Protein similar to CwfJ C-terminus 2	0.47662
At30000635	At1g06520	phospholipid/glycerol acyltransferase family protein contains Pfam profile PF01553: Acyltransferase	0.47439
A008011_01	At2g30930	expressed protein	0.47338
At30021448	At4g33050	calmodulin-binding family protein contains Pfam profile PF00612: IQ calmodulin-binding motif	0.47323
A003329_01	At1g63090	F-box family protein / SKP1 interacting partner 3-related contains Pfam profile PF00646: F-box domain	0.47242
At30016863	At3g54590	proline-rich extensin-like family protein contains proline-rich extensin domains, INTERPRO:IPR002965	0.47209
A018388_01	At5g48850	male sterility MS5 family protein similar to male sterility MS5 [Arabidopsis thaliana] GI:3859112; contains Pfam profile PF00515 TPR Domain	0.47191
A006075_01	At2g47460	myb family transcription factor (MYB12) similar to myb-related DNA-binding protein GI:1020155 from [Arabidopsis thaliana]	0.47141
A020826_01	At4g01120	G-box binding factor 2 (GBF2) identical to G-box binding factor 2 (GBF2) SP:P42775 from [Arabidopsis thaliana];contains Pfam profile: PF00170 bZIP transcription factor	0.47137
A000550_01	At1g11655	expressed protein	0.47062
At30018890	At4g11211	expressed protein	0.47018
At30001171	At1g10990	expressed protein and genscan	0.46986
A005113_01	At5g28610	expressed protein	0.46985
A202203_01	At4g10265	wound-responsive protein, putative similar to wound induced protein [Lycopersicon esculentum] GI:19320	0.46893
At30008982	At2g20950	expressed protein	0.46888
At30010752	At2g36780	UDP-glucoronosyl/UDP-glucosyl transferase family protein contains Pfam profile: PF00201 UDP-glucoronosyl and UDP-glucosyl transferase	0.46847
A025863_01	At1g51805	leucine-rich repeat protein kinase, putative similar to light repressible receptor protein kinase [Arabidopsis thaliana] gi|1321686|emb|CAA66376; contains leucine rich repeat (LRR) domains, Pfam:PF00560; contains protein kinase domain, Pfam:PF00069	0.46821
A015504_01	At5g11090	serine-rich protein-related contains some similarity to serine-rich proteins	0.46818
A002216_01	At1g79770	expressed protein	0.46793
A004968_01	At4g15800	rapid alkalinization factor (RALF) family protein similar to RALF precursor [Nicotiana tabacum] GI:16566316	0.46776
A008246_01	At2g39510	nodulin MtN21 family protein similar to MtN21 GI:2598575 (root nodule development) from [Medicago truncatula]	0.46691
A002048_01	At1g27200	expressed protein contains Pfam PF01697: Domain of unknown function	0.46634
A009835_01	At3g47220	phosphoinositide-specific phospholipase C family protein contains Pfam profile: PF00388 phosphatidylinositol-specific phospholipase C	0.46433
At30006367	At1g70850	Bet v I allergen family protein similar to Csf-2 [Cucumis sativus][GI:5762258][J Am Soc Hortic Sci 124, 136-139 (1999)] contains Pfam profile PF00407: Pathogenesis-related protein Bet v I family	0.46359
At30016477	At3g51350	aspartyl protease family protein contains Eukaryotic and viral aspartyl proteases active site, PROSITE:PS00141	0.46278
At31000035	ath-MIR171c	miRNA gene Arabidopsis thaliana miR171c stem-loop	0.46245
A002207_01	At1g14550	anionic peroxidase, putative similar to anionic peroxidase GI:170202 from (Nicotiana sylvestris)	0.46215
A001071_01	At1g32870	no apical meristem (NAM) family protein similar to to NAC2 (GI:645671) [Arabidopsis thaliana]; contains Pfam PF02365: No apical meristem (NAM) protein	0.46174
A018262_01	At5g12880	proline-rich family protein similar to hydroxyproline-rich glycoprotein gi|169345|gb|AAA33763	0.46108
At30009638	At2g27080	harpin-induced protein-related / HIN1-related / harpin-responsive protein-related contains 1 transmembrane domain; similar to hin1 homolog (GI:13122296) [Arabidopsis thaliana]; similar to hin1 (GI:22830759) [Nicotiana tabacum]	0.46076
A003324_01	At1g33680	KH domain-containing protein similar to FUSE binding protein 2 GB:AAC50892 GI:1575607 from [Homo sapiens]	0.46073
A019995_01	At1g78070	WD-40 repeat family protein contains Pfam profile PF00400: WD domain, G-beta repeat	0.46073
A009456_01	At3g12500	basic endochitinase identical to basic endochitinase precursor SP:P19171 from [Arabidopsis thaliana]	0.46067
A201251_01	At2g12905	expressed protein	0.4601
A001937_01	At1g22160	senescence-associated protein-related similar to senescence-associated protein SAG102 (GI:22331931) [Arabidopsis thaliana]	0.45993
A019784_01	At2g40340	AP2 domain-containing transcription factor, putative (DRE2B) Similar to DRE2B (GP:3738232) [Arabidopsis thaliana]	0.45911
A202492_01	At4g35190	expressed protein contains Pfam profile PF03641: decarboxylase family protein	0.45802
A203034_01	At5g28630	glycine-rich protein	0.45775
A002702_01	At1g15100	zinc finger (C3HC4-type RING finger) family protein contains Pfam profile: PF00097 zinc finger, C3HC4 type (RING finger)	0.45765
A200868_01	At1g56555	hypothetical protein	0.45612
A004900_01	At1g75080	brassinosteroid signalling positive regulator (BZR1) identical to to BZR1 protein [Arabidopsis thaliana] gi|20270971|gb|AAM18490	0.45592
A201861_01	At3g30720	expressed protein	0.45179
A012927_01	At4g39070	zinc finger (B-box type) family protein salt-tolerance protein - Arabidopsis thaliana, PID:e224078	0.45124
At30022525	At5g03240	polyubiquitin (UBQ3) identical to GI:928809	0.45076
A010734_01	At3g27770	expressed protein	0.45056
A001631_01	At1g35910	trehalose-6-phosphate phosphatase, putative similar to trehalose-6-phosphate phosphatase (AtTPPB) [Arabidopsis thaliana] GI:2944180; contains Pfam profile PF02358: Trehalose-phosphatase	0.44981
A006653_01	At2g32020	GCN5-related N-acetyltransferase (GNAT) family protein contains Pfam profile PF00583: acetyltransferase, GNAT family	0.44797
A006018_01	At5g48657	defense protein-related weak similarity to SP|Q8GYN5 RPM1-interacting protein 4 {Arabidopsis thaliana}	0.44775
A002711_01	At1g48100	glycoside hydrolase family 28 protein / polygalacturonase (pectinase) family protein similar to polygalacturonase PG1 GI:5669846, PG2 GI:5669848 from [Glycine max]; contains PF00295: Glycosyl hydrolases family 28 (polygalacturonases)	0.44615
A010082_01	At3g53400	expressed protein	0.44568
A025753_01	At2g34500	cytochrome P450 family protein similar to Cytochrome P450 61 (C-22 sterol desaturase) (SP:P54781) {Saccharomyces cerevisiae}	0.44497
At30024280	At5g19550	aspartate aminotransferase, cytoplasmic isozyme 1 / transaminase A (ASP2) identical to SP|P46645 Aspartate aminotransferase, cytoplasmic isozyme 1 (EC 2.6.1.1) (Transaminase A) {Arabidopsis thaliana}	0.44443
A023964_01	At3g66656	MADS-box family protein contains Pfam profile: PF00319 SRF-type transcription factor (DNA-binding and dimerisation domain)	0.44366
At30014798	At3g24380	hypothetical protein similar to At5g36840, At5g35010, At3g42740, At4g05290, At2g14770, At3g43390, At2g05560, At4g08880, At1g34730, At1g27790	0.44338
A020416_01	At1g69930	glutathione S-transferase, putative similar to glutathione transferase GB:CAA09188 [Alopecurus myosuroides]	0.44309
At30011882	At2g46440	cyclic nucleotide-regulated ion channel, putative (CNGC11) similar to cyclic nucleotide and calmodulin-regulated ion channel (cngc3) GI:4581201 from [Arabidopsis thaliana]	0.44181
A008698_01	At2g44840	ethylene-responsive element-binding protein, putative	0.4417
A005177_01	At3g15540	auxin-responsive protein / indoleacetic acid-induced protein 19 (IAA19) identical to SP|O24409 Auxin-responsive protein IAA19 (Indoleacetic acid-induced protein 19) {Arabidopsis thaliana}	0.43936
A025718_01	At4g31800	WRKY family transcription factor	0.43906
At30003772	At1g40080	hypothetical protein member of hypothetical protein common family	0.43729
A019559_01	At4g26270	phosphofructokinase family protein similar to phosphofructokinase [Amycolatopsis methanolica] GI:17432243; contains Pfam profile PF00365: Phosphofructokinase	0.43708
At30011923	At2g46790	pseudo-response regulator 9 (APRR9) / timing of CAB expression 1-like protein (TL1) identical to pseudo-response regulator 9 GI:10281000 from [Arabidopsis thaliana], timing of CAB expression 1-like protein [Arabidopsis thaliana] GI:9247022; contains Pfam	0.43616
A009314_01	At3g56230	speckle-type POZ protein-related contains Pfam PF00651 : BTB/POZ domain; similar to Speckle-type POZ protein (SP:O43791) [Homo sapiens]	0.43582
A008154_01	At2g25460	expressed protein	0.43496
A024206_01	At5g03210	expressed protein	0.43336
A203278_01	At5g46295	expressed protein	0.43305
A200878_01	At1g59660	nucleoporin family protein contains Pfam profiles: PF04096 nucleoporin autopeptidase, PF03093 nucleoporin FG repeat family	0.4314
At30013348	At3g11930	universal stress protein (USP) family protein similar to ER6 protein GB:AAD46412 GI:5669654 from [Lycopersicon esculentum]; contains Pfam profile PF00582: universal stress protein family	0.43137
A019608_01	At3g45970	expansin family protein (EXPL1) similar to cim1 induced allergen, Glycine max, EMBL:U03860; expansin-like gene, PMID:11641069, www.bio.psu.edu/expansins	0.43135
A003718_01	At1g28480	glutaredoxin family protein contains INTERPRO Domain IPR002109, Glutaredoxin (thioltransferase)	0.43097
At30018591	At4g08400	proline-rich extensin-like family protein contains proline-rich extensin domains, INTERPRO:IPR002965	0.42976
At30022916	At5g06630	proline-rich extensin-like family protein contains proline-rich extensin domains, INTERPRO:IPR002965	0.42833
A015869_01	At5g17990	anthranilate phosphoribosyltransferase identical to anthranilate phosphoribosyltransferase, chloroplast precursor (EC 2.4.2.18) SP:Q02166 from [Arabidopsis thaliana]	0.4269
At30025498	At5g36925	expressed protein	0.42654
At30027099	At5g51190	AP2 domain-containing transcription factor, putative contains similarity to ethylene responsive element binding factor	0.42645
A201194_01	At2g07698	ATP synthase alpha chain, mitochondrial, putative very strong similarity to SP|P23413 ATP synthase alpha chain, mitochondrial (EC 3.6.3.14) {Brassica campestris}; contains Pfam profiles PF00006: ATP synthase alpha/beta family nucleotide-binding domain, PF	0.4259
A003084_01	At1g05340	expressed protein	0.42447
A024557_01	At1g27730	zinc finger (C2H2 type) family protein (ZAT10) / salt-tolerance zinc finger protein (STZ) identical to salt-tolerance zinc finger protein GB:CAA64820 GI:1565227 from [Arabidopsis thaliana]; contains Pfam domain, PF00096: Zinc finger, C2H2 type; identical	0.42403
A023525_01	At2g32200	hypothetical protein	0.42355
At30011268	At2g41100	touch-responsive protein / calmodulin-related protein 3, touch-induced (TCH3) identical to calmodulin-related protein 3, touch-induced SP:P25071 from [Arabidopsis thaliana]	0.4222
A017695_01	At5g58770	dehydrodolichyl diphosphate synthase, putative / DEDOL-PP synthase, putative similar to GI:796076	0.42153
A002723_01	At1g57560	myb family transcription factor (MYB50) similar to DNA-binding protein GI:19058 from [Hordeum vulgare]	0.42086
A016045_01	At5g65300	expressed protein	0.42058
A024460_01	At1g13340	expressed protein contains Pfam profile: PF03398 eukaryotic protein of unknown function, DUF292	0.41944
At30008877	At2g20145	Toll-Interleukin-Resistance (TIR) domain-containing protein domain signature TIR exists, suggestive of a disease resistance protein.	0.41943
A002549_01	At1g76970	VHS domain-containing protein / GAT domain-containing protein weak similarity to HGF-regulated tyrosine kinase substrate [Mus musculus] GI:1089781; contains Pfam profiles PF00790: VHS domain, PF03127: GAT domain	0.41916
A020407_01	At4g34150	C2 domain-containing protein similar to calcium-dependent protein kinase [Dunaliella tertiolecta] GI:6644464; contains Pfam profile PF00168: C2 domain	0.41899
A002525_01	At1g76650	calcium-binding EF hand family protein similar to regulator of gene silencing calmodulin-related protein GI:12963415 from [Nicotiana tabacum]; contains INTERPRO:IPR002048 calcium-binding EF-hand domain	0.41809
A015888_01	At5g58010	basic helix-loop-helix (bHLH) family protein bHLH transcription factor GBOF-1, Tulipa gesneriana, EMBL:AF185269; contains Pfam profile PF00010: Helix-loop-helix DNA-binding domain	0.41758
A013743_01	At4g37700	expressed protein	0.41614
A000288_01	At1g72360	ethylene-responsive element-binding protein, putative contains Pfam profile: PF00847 AP2 domain; similar to ethylene responsive element binding protein (GI:18496063)[Fagus sylvatica]	0.41508
A018768_01	At5g57560	xyloglucan:xyloglucosyl transferase / xyloglucan endotransglycosylase / endo-xyloglucan transferase (TCH4) identical to xyloglucan endotransglycosylase TCH4 protein GI:886116	0.41388
A017970_01	At5g35580	protein kinase, putative similar to auxin-regulated dual specificity cytosolic kinase [Lycopersicon esculentum] gi|14484938|gb|AAK62821	0.41356
At30006556	At1g72660	developmentally regulated GTP-binding protein, putative very strong similarity to developmentally regulated GTP binding protein (DRG1) [Arabidopsis thaliana] GI:2345150	0.41239
At30018592	At4g08410	proline-rich extensin-like family protein contains proline-rich extensin domains, INTERPRO:IPR002965;	0.41181
A003521_01	At1g14540	anionic peroxidase, putative similar to lignin forming anionic peroxidase [Nicotiana sylvestris] SWISS-PROT: Q02200	0.41144
At30000263	At1g03220	extracellular dermal glycoprotein, putative / EDGP, putative similar to extracellular dermal glycoprotein EDGP precursor [Daucus carota] GI:285741	0.41072
At30024124	At5g18270	no apical meristem (NAM) family protein contains Pfam PF02365 : No apical meristem (NAM) protein; similar to cup-shaped cotyledon CUC2 (GI:1944132) [Arabidopsis thaliana]	0.41036
A200450_01	At1g19020	expressed protein	0.41008
A009890_01	At3g30775	proline oxidase, mitochondrial / osmotic stress-responsive proline dehydrogenase (POX) (PRO1) (ERD5) nearly identical to SP|P92983 Proline oxidase, mitochondrial precursor (EC 1.5.3.-) (Osmotic stress- induced proline dehydrogenase) [Arabidopsis thaliana]	0.40941
At30016978	At3g55610	delta 1-pyrroline-5-carboxylate synthetase B / P5CS B (P5CS2) identical to SP|P54888	0.40798
A015224_01	At4g24110	expressed protein	0.40762
A003928_01	At1g03020	glutaredoxin family protein contains INTERPRO Domain IPR002109, Glutaredoxin (thioltransferase)	0.40737
A005473_01	At3g51950	zinc finger (CCCH-type) family protein / RNA recognition motif (RRM)-containing protein contains InterPro entry IPR000504: RNA-binding region RNP-1 (RNA recognition motif) (RRM), PF00642: Zinc finger C-x8-C-x5-C-x3-H type (and similar)	0.40597
At30006365	At1g70830	Bet v I allergen family protein similar to Csf-2 [Cucumis sativus][GI:5762258][J Am Soc Hortic Sci 124, 136-139 (1999)] ; contains Pfam profile PF00407: Pathogenesis-related protein Bet v I family	0.40495
At30021111	At4g30290	xyloglucan:xyloglucosyl transferase, putative / xyloglucan endotransglycosylase, putative / endo-xyloglucan transferase, putative similar to xyloglucan endotransglycosylase TCH4 GI:886116 from [Arabidopsis thaliana]	0.404
A018994_01	At5g67450	zinc finger (C2H2 type) protein 1 (AZF1) identical to Cys2/His2-type zinc finger protein 1 [Arabidopsis thaliana] gi|6009887|dbj|BAA85108	0.40398
A010037_01	At3g09600	myb family transcription factor contains Pfam profile: PF00249 myb-like DNA-binding domain	0.40397
A001313_01	At1g80130	expressed protein	0.40362
At30025738	At5g39180	germin-like protein, putative similar to germin-like protein (GLP6) - Arabidopsis thaliana, EMBL:U75194 [SP|P92997]	0.40356
A010836_01	At3g14070	cation exchanger, putative (CAX9) similar to sodium/calcium exchanger protein [Mus musculus] gi|13925661|gb|AAK49407; Ca2+:Cation Antiporter (CaCA) Family member PMID:11500563	0.40307
A004333_01	At1g68450	VQ motif-containing protein contains PF05678: VQ motif	0.40192
At30008871	At2g20080	expressed protein	0.40072
A013357_01	At4g26010	peroxidase, putative peroxidase ATP13a - Arabidopsis thaliana, PID:e264765; identical to cDNA class III peroxidase ATP35, GI:17530565	0.39999
A006983_01	At2g47720	expressed protein	0.39996
At31000064	ath-MIR159a	miRNA gene Arabidopsis thaliana miR159a stem-loop	0.39878
A008788_01	At2g11810	1,2-diacylglycerol 3-beta-galactosyltransferase, putative / monogalactosyldiacylglycerol synthase, putative / MGDG synthase, putative identical to monogalactosyldiacylglycerol synthase type C [gi:9927295] from Arabidopsis thaliana, similar to MGDG synthas	0.39758
At30007049	At1g77150	expressed protein ; expression supported by MPSS	0.39609
A019376_01	At5g14760	L-aspartate oxidase family protein similar to L-aspartate oxidase, Escherichia coli [SP|P10902]; contains Pfam profiles PF00890 FAD binding domain, PF02910 Fumarate reductase/succinate dehydrogenase flavoprotein C-terminal domain	0.39577
A021082_01	At5g61160	transferase family protein similar to anthocyanin 5-aromatic acyltransferase from Gentiana triflora GI:4185599, malonyl CoA:anthocyanin 5-O-glucoside-6'''-O-malonyltransferase from Perilla frutescens GI:17980232, Salvia splendens GI:17980234; contains Pfa	0.39515
At30011881	At2g46430	cyclic nucleotide-regulated ion channel / cyclic nucleotide-gated channel (CNGC3) identical to cyclic nucleotide and calmodulin-regulated ion channel GI:4581201 from [Arabidopsis thaliana]	0.39467
A005531_01	At5g19790	AP2 domain-containing protein RAP2.11 (RAP2.11) identical to AP2 domain containing protein RAP2.11 GI:2281647 from [Arabidopsis thaliana] ;contains Pfam profile: PF00847 AP2-domain	0.39426
A016255_01	At5g54130	calcium-binding EF hand family protein contains INTERPRO:IPR002048 calcium-binding EF-hand domain	0.39193
At30016596	At3g52340	sucrose-phosphatase 2 (SPP2) identical to sucrose-phosphatase (SPP2) [Arabidopsis thaliana] GI:13811669; supporting cDNA gi|13811668|gb|AF356816.1|AF356816	0.39153
At30019596	At4g17090	beta-amylase (CT-BMY) / 1,4-alpha-D-glucan maltohydrolase identical to beta-amylase enzyme GI:6065749 from [Arabidopsis thaliana]	0.39135
At30008283	At2g14247	Expressed protein	0.3913
At30009408	At2g24980	proline-rich extensin-like family protein contains proline-rich extensin domains, INTERPRO:IPR002965	0.39082
A023763_01	At1g44050	DC1 domain-containing protein contains Pfam profile PF03107: DC1 domain	0.38984
A017712_01	At5g51440	23.5 kDa mitochondrial small heat shock protein (HSP23.5-M) similar to heat shock 22 kDa protein, mitochondrial precursor SP:Q96331 from [Arabidopsis thaliana]; identified in Scharf, K-D., et al,Cell Stress & Chaperones (2001) 6: 225-237.	0.38978
A017574_01	At5g17350	expressed protein	0.38941
A016368_01	At5g54960	pyruvate decarboxylase, putative strong similarity to pyruvate decarboxylase 1 [Vitis vinifera] GI:10732644; contains InterPro entry IPR000399: Pyruvate decarboxylase	0.38895
A000793_01	At1g66440	DC1 domain-containing protein contains Pfam protein PF03107 DC1 domain	0.38836
A001123_01	At1g22530	SEC14 cytosolic factor family protein / phosphoglyceride transfer family protein contains Pfam PF00650 : CRAL/TRIO domain; contains Pfam PF03765 : CRAL/TRIO, N-terminus; similar to SEC14-like protein 2 (Alpha-tocopherol associated protein) (TAP) (bTAP) (F	0.3883
At30009935	At2g29720	monooxygenase family protein nearly identical to CTF2B [GI:4164578][Plant Physiol. 119, 364 (1999), PGR99-008]	0.38818
A006258_01	At2g41640	expressed protein contains Pfam domain, PF04577: Protein of unknown function (DUF563)	0.3873
A001103_01	At1g01060	myb family transcription factor contains Pfam profile: PF00249 myb-like DNA-binding domain; identical to cDNA LATE ELONGATED HYPOCOTYL MYB transcription factor GI:3281845	0.38678
At30016293	At3g49580	expressed protein	0.38671
A011590_01	At3g05690	CCAAT-binding transcription factor (CBF-B/NF-YA) family protein contains Pfam profile: PF02045 CCAAT-binding transcription factor (CBF-B/NF-YA) subunit B	0.3862
A202725_01	At5g19970	expressed protein ; expression supported by MPSS	0.38569
A024989_01	At4g04570	protein kinase family protein contains Pfam domain PF00069: Protein kinase domain	0.38562
A202782_01	At5g20790	expressed protein predicted protein, Arabidopsis thaliana	0.38546
A002294_01	At1g20470	auxin-responsive family protein similar to indole-3-acetic acid induced protein ARG7 (SP:P32295) [Vigna radiata]	0.38404
A018877_01	At5g52750	heavy-metal-associated domain-containing protein Pfam profile PF00403: Heavy-metal-associated domain	0.38298
A008146_01	At2g03760	steroid sulfotransferase, putative strong similarity to steroid sulfotransferases from [Brassica napus] GI:3420008, GI:3420004, GI:3420006; contains Pfam profile PF00685: Sulfotransferase domain	0.38078
A015892_01	At5g58070	lipocalin, putative similar to temperature stress-induced lipocalin [Triticum aestivum] GI:18650668	0.38032
At30009950	At2g29870	major intrinsic family protein / MIP family protein contains Pfam profile: MIP PF00230	0.3791
A012770_01	At3g55980	zinc finger (CCCH-type) family protein contains Pfam domain, PF00642: Zinc finger C-x8-C-x5-C-x3-H type (and similar) and Pfam domain, PF00023: Ankyrin repeat	0.37901
A007963_01	At2g19590	1-aminocyclopropane-1-carboxylate oxidase, putative / ACC oxidase, putative similar to ACC oxidase [Cucumis melo][GI:1183898]	0.37716
A004372_01	At1g72520	lipoxygenase, putative similar to lipoxygenase gi:1495804 [Solanum tuberosum], gi:1654140 [Lycopersicon esculentum], GB:CAB56692 [Arabidopsis thaliana]	0.3771
A024877_01	At4g18010	inositol polyphosphate 5-phosphatase II (IP5PII) nearly identical to inositol polyphosphate 5-phosphatase II [Arabidopsis thaliana] GI:10444263 isoform contains an AT-acceptor splice site at intron 6	0.37683
A020631_01	At5g54720	ankyrin repeat family protein contains ankyrin repeats, Pfam:PF00023	0.37602
A000602_01	At1g29640	expressed protein contains Pfam profile PF04520: Protein of unknown function, DUF584	0.37541
A016738_01	At5g11650	hydrolase, alpha/beta fold family protein contains Pfam profile PF00561: hydrolase, alpha/beta fold family; low similarity to monoglyceride lipase from [Homo sapiens] GI:14594904, [Mus musculus] GI:2632162	0.37534
A004902_01	At1g16030	heat shock protein 70, putative / HSP70, putative similar to heat shock protein hsp70 GI:1771478 from [Pisum sativum]	0.37427
A203425_01	At5g66985	expressed protein	0.37349
At30016862	At3g54580	proline-rich extensin-like family protein contains proline-rich extensin domains, INTERPRO:IPR002965	0.37294
At30009371	At2g24600	ankyrin repeat family protein contains ankyrin repeats, Pfam:PF00023	0.37283
A003614_01	At1g33050	expressed protein	0.37232
A010259_01	At3g57240	beta-1,3-glucanase (BG3) almost identical to beta-1,3-glucanase GI:553038 from [Arabidopsis thaliana]	0.37204
A003923_01	At1g54050	17.4 kDa class III heat shock protein (HSP17.4-CIII) contains Pfam profile: PF00011 Hsp20/alpha crystallin family; identified as class CIII in Scharf, K-D., et al,Cell Stress & Chaperones (2001) 6: 225-237.	0.37133
At30020508	At4g25100	superoxide dismutase [Fe], chloroplast (SODB) / iron superoxide dismutase (FSD1) identical to Fe-superoxide dismutase [Arabidopsis thaliana] gi|166700|gb|AAA32791; supported by cDNA, Ceres:32935	0.37056
A020609_01	At2g35930	U-box domain-containing protein similar to immediate-early fungal elicitor protein CMPG1 [Petroselinum crispum] GI:14582200; contains Pfam profile PF04564: U-box domain	0.37036
At30015248	At3g28550	proline-rich extensin-like family protein contains proline-rich extensin domains, INTERPRO:IPR002965	0.37005
A016753_01	At5g56050	hypothetical protein	0.36938
A202583_01	At5g12030	17.7 kDa class II heat shock protein 17.6A (HSP17.7-CII) identical to heat shock protein 17.6A GI:3256075 from [Arabidopsis thaliana]	0.36794
A020793_01	At5g39580	peroxidase, putative identical to peroxidase ATP24a [Arabidopsis thaliana] gi|1890313|emb|CAA72484	0.36682
A009951_01	At3g11980	male sterility protein 2 (MS2) identical to male sterility protein 2 (MS2) SP:Q08891 (Arabidopsis thaliana)	0.36672
A020603_01	At5g06530	ABC transporter family protein	0.36601
A002519_01	At1g07400	17.8 kDa class I heat shock protein (HSP17.8-CI) similar to 17.5 kDa class I heat shock protein SP:P04793 from [Glycine max]; contains Pfam PF00011: Hsp20/alpha crystallin family	0.36559
A000790_01	At1g68600	expressed protein contains Pfam profile PF01027: Uncharacterized protein family UPF0005	0.36542
At30004965	At1g56240	SKP1 interacting partner 3-related contains similarity to SKP1 interacting partner 3 GI:10716951 from [Arabidopsis thaliana]	0.36403
A010954_01	At3g62680	proline-rich family protein contains proline-rich region, INTERPRO:IPR000694	0.36384
A015159_01	At4g25220	transporter, putative similar to glycerol-3-phosphate transporter (glycerol 3-phosphate permease) [Homo sapiens] GI:7543982	0.3629
A001447_01	At1g05000	tyrosine specific protein phosphatase family protein contains tyrosine specific protein phosphatases active site, PROSITE:PS00383	0.36176
A017284_01	At5g40690	expressed protein	0.36087
A015903_01	At5g54470	zinc finger (B-box type) family protein similar to unknown protein (pir||T05755)	0.36045
A002008_01	At1g47960	invertase/pectin methylesterase inhibitor family protein low similarity to SP|P83326 Pectinesterase inhibitor (Pectin methylesterase inhibitor) (PMEI) {Actinidia chinensis}; contains Pfam profile PF04043: Plant invertase/pectin methylesterase inhibitor	0.36002
A023324_01	At3g51895	sulfate transporter (ST1) identical to sulfate transporter [Arabidopsis thaliana] GI:2285885	0.35957
A020030_01	At4g02330	pectinesterase family protein contains Pfam profile: PF01095 pectinesterase	0.35923
A018332_01	At5g42900	expressed protein similar to unknown protein (pir||T05226)	0.35789
A203208_01	At5g37260	myb family transcription factor contains Pfam profile: PF00249 myb-like DNA-binding domain	0.35743
At30007510	At2g01180	phosphatidic acid phosphatase family protein / PAP2 family protein similar to phosphatidic acid phosphatase 2a2 [Cavia porcellus] GI:3641336; contains Pfam profile PF01569 PAP2 superfamily	0.3571
A016811_01	At5g22200	harpin-induced family protein / HIN1 family protein / harpin-responsive family protein similar to harpin-induced protein hin1 ( GI:1619321) [Nicotiana tabacum]	0.35473
A019812_01	At3g51860	cation exchanger, putative (CAX3) similar to high affinity calcium antiporter CAX1 [Arabidopsis thaliana] gi|9256741|gb|AAB05913; Ca2+:Cation Antiporter (CaCA) Family member PMID:11500563; non-consensus AT-acceptor splice site at intron 1	0.35446
A016924_01	At5g42200	zinc finger (C3HC4-type RING finger) family protein contains Pfam profile: PF00097 zinc finger, C3HC4 type (RING finger)	0.35083
A018902_01	At5g47950	transferase family protein similar to deacetylvindoline 4-O-acetyltransferase [Catharanthus roseus][GI:4091808][PMID:9681034], acetyl-CoA:benzylalcohol acetyltranferase [Clarkia concinna][GI:6166328][PMID:10588064]	0.3508
A022368_01	At4g19680	iron-responsive transporter (IRT2) member of the Zinc (Zn2+)-Iron (Fe2+) permease (ZIP) family, PMID:11500563	0.35071
A200628_01	At1g33860	hypothetical protein	0.34936
A004729_01	At1g80240	expressed protein contains Pfam profile PF04862: Protein of unknown function, DUF642	0.34905
A010638_01	At3g03020	expressed protein	0.34836
A001698_01	At1g71200	basic helix-loop-helix (bHLH) family protein contains Pfam profile: PF00010 helix-loop-helix DNA-binding domain	0.34807
A202318_01	At4g17490	ethylene-responsive element-binding protein, putative similar to SP|O80341 Ethylene responsive element binding factor 5 (AtERF5) {Arabidopsis thaliana}	0.34527
A013133_01	At4g36110	auxin-responsive protein, putative similar to auxin-induced protein TGSAUR22 (GP:10185820) {Tulipa gesnerian]; auxin-induced protein 15A (PIR2:JQ1096) [Glycine max]	0.34524
At30014404	At3g20810	transcription factor jumonji (jmjC) domain-containing protein contains Pfam domain PF02373: jmjC domain	0.34497
A001000_01	At1g02360	chitinase, putative similar to chitinase precursor GI:5880845 from [Petroselinum crispum]	0.3436
At30017554	At3g60930	expressed protein	0.34313
A001873_01	At1g72800	nuM1-related contains similarity with nuM1 GI:1279563 from [Medicago sativa]	0.34187
A021096_01	At1g35140	phosphate-responsive protein, putative similar to phi-1 (phosphate-induced gene) [Nicotiana tabacum] GI:3759184; contains Pfam profile PF04674: Phosphate-induced protein 1 conserved region	0.34167
A000849_01	At1g71000	DNAJ heat shock N-terminal domain-containing protein similar to SP|O35723 DnaJ homolog subfamily B member 3 Mus musculus, SP|Q9QYI7 DnaJ homolog subfamily B member 8 Mus musculus; contains Pfam profile PF00226 DnaJ domain	0.33869
A013988_01	At4g08620	sulfate transporter identical to sulfate transporter [Arabidopsis thaliana] GI:3777483	0.33847
A019183_01	At5g04120	phosphoglycerate/bisphosphoglycerate mutase family protein low similarity to SP|P36623 Phosphoglycerate mutase (EC 5.4.2.1) {Schizosaccharomyces pombe}; contains Pfam profile PF00300: phosphoglycerate mutase family	0.3367
A007330_01	At2g45680	TCP family transcription factor, putative similar to PCF2 (GI:2580440) [Oryza sativa]	0.33668
A015438_01	At4g02170	expressed protein ; expression supported by MPSS	0.3366
A006174_01	At2g03360	hypothetical protein contains Pfam domain, PF04577: Protein of unknown function (DUF563)	0.33295
At31000006	ath-MIR171b	miRNA gene Arabidopsis thaliana miR171b stem-loop	0.33253
A006920_01	At2g46980	expressed protein	0.33025
A016832_01	At5g10050	short-chain dehydrogenase/reductase (SDR) family protein contains INTERPRO family IPR002198 short chain dehydrogenase/reductase SDR family	0.32993
A017057_01	At5g54120	expressed protein	0.32898
At30012289	At3g02620	acyl-[acyl-carrier-protein] desaturase, putative / stearoyl-ACP desaturase, putative similar to Acyl-[acyl-carrier protein] desaturase from Spinacia oleracea SP|P28645, Olea europaea SP|Q43593; contains Pfam profile PF03405 Fatty acid desaturase	0.328
A014855_01	At4g34320	expressed protein similar to At14a, GI:11994571 and GI:11994573 [Arabidopsis thaliana]	0.32779
A014223_01	At4g25810	xyloglucan:xyloglucosyl transferase, putative / xyloglucan endotransglycosylase, putative / endo-xyloglucan transferase, putative (XTR6) identical to xyloglucan endotransglycosylase-related protein GI:1244758 from [Arabidopsis thaliana]	0.32582
A006884_01	At2g02680	DC1 domain-containing protein contains Pfam profile PF03107: DC1 domain	0.32508
A006014_01	At1g33055	expressed protein	0.32415
At31000083	ath-MIR398b	miRNA gene Arabidopsis thaliana miR398b stem-loop	0.32303
At30002158	At1g19960	expressed protein	0.32044
At30025380	At5g35525	expressed protein similar to PGPS/D12 [Petunia x hybrida] GI:4105794; contains Pfam profile PF04749: Protein of unknown function, DUF614	0.31959
A011178_01	At3g21890	zinc finger (B-box type) family protein contains Pfam profile: PF01760 CONSTANS family zinc finger	0.31887
A200954_01	At1g65490	expressed protein	0.31679
A011050_01	At3g13950	expressed protein	0.3158
A009803_01	At3g03480	transferase family protein similar to hypersensitivity-related gene GB:CAA64636 [Nicotiana tabacum]; contains Pfam transferase family domain PF00248	0.31386
At30007470	At1g80840	WRKY family transcription factor similar to WRKY transcription factor GB:BAA87058 GI:6472585 from [Nicotiana tabacum]	0.30948
At30006655	At1g73600	phosphoethanolamine N-methyltransferase 3, putative (NMT3) strong similarity to SP|Q9FR44 Phosphoethanolamine N-methyltransferase 1 (EC 2.1.1.103) (PEAMT 1) (AtNMT1) {Arabidopsis thaliana}; identical to SP|Q9C6B9 Putative phosphoethanolamine N-methyltrans	0.30514
A203412_01	At5g65207	expressed protein	0.30151
At31000014	ath-MIR163	miRNA gene Arabidopsis thaliana miR163 stem-loop	0.30001
At30010754	At2g36800	UDP-glucoronosyl/UDP-glucosyl transferase family protein contains Pfam profile: PF00201 UDP-glucoronosyl and UDP-glucosyl transferase	0.29731
A200395_01	At1g14960	major latex protein-related / MLP-related low similarity to major latex protein {Papaver somniferum}[GI:20810] contains Pfam profile PF00407: Pathogenesis-related protein Bet v I family	0.29685
A200282_01	At1g07500	expressed protein ; expression supported by MPSS	0.29543
A002253_01	At1g63530	hypothetical protein	0.29352
A016807_01	At5g22690	disease resistance protein (TIR-NBS-LRR class), putative domain signature TIR-NBS-LRR exists, suggestive of a disease resistance protein.	0.29065
At30007606	At2g02010	glutamate decarboxylase, putative strong similarity to glutamate decarboxylase isozyme 3 [Nicotiana tabacum] GI:13752462	0.28682
A023136_01	At5g46610	hypothetical protein contains Pfam profile PF01027: Uncharacterized protein family UPF0005	0.28642
A020285_01	At1g19530	expressed protein	0.27848
A020592_01	At5g48480	expressed protein	0.27631
A014293_01	At4g29780	expressed protein	0.27626
At30028667	At5g64870	expressed protein	0.27443
At30014557	At3g22231	expressed protein	0.27359
At30008281	At2g14210	MADS-box protein (ANR1) identical to ANR1, MADS-box protein [Arabidopsis thaliana] GI:2959320	0.2682
A012570_01	At3g20460	sugar transporter, putative similar to ERD6 protein [Arabidopsis thaliana] GI:3123712, sugar-porter family proteins 1 and 2 [Arabidopsis thaliana] GI:14585699, GI:14585701; contains Pfam profile PF00083: major facilitator superfamily protein	0.26787
A014106_01	At4g17670	senescence-associated protein-related similar to senescence-associated protein SAG102 (GI:22331931) [Arabidopsis thaliana];	0.26216
A001065_01	At1g07135	glycine-rich protein	0.26154
A001880_01	At1g76600	expressed protein	0.26042
A024061_01	At3g03500	tatD-related deoxyribonuclease family protein weak similarity to SP|P27859 Deoxyribonuclease tatD (EC 3.1.21.-) (DNAse tatD) {Escherichia coli}; contains Pfam profile PF01026: TatD related DNase	0.26031
A014906_01	At4g25200	23.6 kDa mitochondrial small heat shock protein (HSP23.6-M) contains Pfam profile PF00011: Hsp20/alpha crystallin family	0.25298
At30017376	At3g59350	serine/threonine protein kinase, putative similar to Pto kinase interactor 1 (Pti1)[Lycopersicon esculentum] gi|3668069|gb|AAC61805	0.25268
A008709_01	At2g26400	acireductone dioxygenase (ARD/ARD') family protein similar to iron-deficiency induced gene [Hordeum vulgare] GI:14522834, SIPL [Homo sapiens] GI:16551383; contains Pfam profile PF03079: ARD/ARD' family	0.25133
A004720_01	At1g43800	acyl-[acyl-carrier-protein] desaturase, putative / stearoyl-ACP desaturase, putative similar to Acyl-[acyl-carrier protein] desaturase from Lupinus luteus GI:4704824, Asclepias syriaca GI:1762436, Ricinus communis SP|P22337; contains Pfam profile PF03405	0.25078
A200981_01	At1g67865	expressed protein	0.25017
A013430_01	At4g01360	expressed protein	0.24966
A000808_01	At1g72060	expressed protein	0.24941
At30014519	At3g21860	E3 ubiquitin ligase SCF complex subunit SKP1/ASK1 (At10), putative E3 ubiquitin ligase; similar to Skp1 homolog Skp1b GI:3068809, UIP2 GI:3719211 from [Arabidopsis thaliana]	0.24758
At30021110	At4g30280	xyloglucan:xyloglucosyl transferase, putative / xyloglucan endotransglycosylase, putative / endo-xyloglucan transferase, putative similar to xyloglucan endotransglycosylase TCH4 GI:886116 from [Arabidopsis thaliana]	0.22427
A203508_01	At5g23990	ferric-chelate reductase, putative similar to ferric-chelate reductase (FRO1) [Pisum sativum] GI:15341529; contains Pfam profile PF01794: Ferric reductase like transmembrane component	0.22378
At30019048	At4g12735	expressed protein	0.2146
A009681_01	At3g21150	zinc finger (B-box type) family protein contains Pfam profile:PF01760 CONSTANS family zinc finger	0.21325
A000619_01	At1g64360	expressed protein	0.21004
A004261_01	At1g64590	short-chain dehydrogenase/reductase (SDR) family protein contains INTERPRO family IPR002198 short-chain dehydrogenase/reductase (SDR) superfamily	0.20943
A010373_01	At3g50930	AAA-type ATPase family protein contains Pfam profile: ATPase family PF00004	0.2036
A024469_01	At5g59820	zinc finger (C2H2 type) family protein (ZAT12) identical to zinc finger protein ZAT12 [Arabidopsis thaliana] gi|1418325|emb|CAA67232	0.19837
At30024786	At5g24640	expressed protein similar to unknown protein (gb|AAC02775.1)	0.19763
At30024422	At5g20830	sucrose synthase / sucrose-UDP glucosyltransferase (SUS1) identical to SP|P49040 Sucrose synthase (EC 2.4.1.13) (Sucrose-UDP glucosyltransferase) {Arabidopsis thaliana}	0.19257
A016733_01	At5g09950	pentatricopeptide (PPR) repeat-containing protein contains INTERPRO:IPR002885 PPR repeats	0.19032
A025103_01	At5g23980	ferric-chelate reductase, putative similar to ferric-chelate reductase (FRO1) [Pisum sativum] GI:15341529; contains Pfam profile PF01794: Ferric reductase like transmembrane component	0.18751
At30012359	At3g03270	universal stress protein (USP) family protein / early nodulin ENOD18 family protein contains Pfam profile PF00582: universal stress protein family; similar to early nodulin ENOD18 (GI:11602747) [Vicia faba]	0.18649
At30007044	At1g77120	alcohol dehydrogenase (ADH) identical to alcohol dehydrogenase GI:469467 from (Arabidopsis thaliana)	0.18216
A002428_01	At1g34060	alliinase family protein contains Pfam profiles: PF04864 allinase C-terminal domain, PF04863 alliinase EGF-like domain	0.17846
A008556_01	At2g16060	non-symbiotic hemoglobin 1 (HB1) (GLB1) identical to SP|O24520 Non-symbiotic hemoglobin 1 (Hb1) (ARAth GLB1) {Arabidopsis thaliana}	0.17456
A007642_01	At2g47520	AP2 domain-containing transcription factor, putative	0.16804
A014791_01	At4g27450	expressed protein similar to auxin down-regulated protein ARG10 [Vigna radiata] GI:2970051, wali7 (aluminum-induced protein) [Triticum aestivum] GI:451193	0.16739
At30011343	At2g41730	expressed protein	0.13359
A014822_01	At4g30380	expansin-related similar to blight-associated protein p12 precursor [Citrus jambhiri] gi|4102727|gb|AAD03398; similar to beta-expansin [Oryza sativa] gi|8118428|gb|AAF72986; expansin-related gene, PMID:11641069, www.bio.psu.edu/expansins	0.13335
A024912_01	At4g33070	pyruvate decarboxylase, putative strong similarity to SP|P51846 Pyruvate decarboxylase isozyme 2 (EC 4.1.1.1) (PDC) {Nicotiana tabacum}; contains InterPro entry IPR000399: Pyruvate decarboxylase	0.12665
At30010479	At2g34390	major intrinsic family protein / MIP family protein contains Pfam profile: MIP PF00230; an isoform contains a non-consensus GA-AG intron	0.12223
A006401_01	At2g17850	senescence-associated family protein contains similarity to ketoconazole resistant protein GI:928938 from [Arabidopsis thaliana] and din1 GI:2190012 from [Raphanus sativus];contains a thiosulfate sulfurtransferase domain	0.11597
A017816_01	At5g10040	expressed protein	0.09811
A202189_01	At4g08555	expressed protein	0.09078
At30015625	At3g43190	sucrose synthase, putative / sucrose-UDP glucosyltransferase, putative strong similarity to SP|P49040 Sucrose synthase (EC 2.4.1.13) (Sucrose-UDP glucosyltransferase) {Arabidopsis thaliana} (SUS1)	0.07675
A008960_01	At3g29970	germination protein-related similar to HvB12D [Hordeum vulgare subsp. vulgare] gi|471319|emb|CAA54065	0.06221

## Sheet: PXVE;NF-YA7
Dataset S1. Transcripts differentially expressed in PXVE:NF-YAs, PXVE:miR169nm and PXVE:NF-YA2SRDX lines after 24h of estradiol treatment
PXVE:NF-YA7
ID	Locus	Description	Fold change
At30012130	At3g01345	Expressed protein	21.1046
At30003202	At1g30500	CCAAT-binding transcription factor (CBF-B/NF-YA) family protein contains Pfam profile: PF02045 CCAAT-binding transcription factor (CBF-B/NF-YA)	13.0046
At30026126	At5g42800	dihydroflavonol 4-reductase (dihydrokaempferol 4-reductase) (DFR) nearly identical to GI:166686	9.38755
A006090_01	At2g02850	plastocyanin-like domain-containing protein / plantacyanin, putative similar to plantacyanin GI:3395754 from [Spinacia oleracea]	8.8148
At30020244	At4g22870	leucoanthocyanidin dioxygenase, putative / anthocyanidin synthase, putative similar to SP|P51091 [Malus domestica]; contains Pfam domain PF03171, 2OG-Fe(II) oxygenase superfamily	8.6801
A201300_01	At2g17845	short-chain dehydrogenase/reductase (SDR) family protein contains similarity to 3-oxoacyl-[acyl-carrier protein] reductase SP:P51831 from [Bacillus subtilis]	8.5313
A006717_01	At2g39030	GCN5-related N-acetyltransferase (GNAT) family protein similar to SP|Q9SMB8 Tyramine N-feruloyltransferase 4/11 (EC 2.3.1.110) (Hydroxycinnamoyl- CoA: tyramine N-hydroxycinnamoyltransferase) {Nicotiana tabacum}; contains Pfam profile PF00583: acetyltransf	8.34744
At30022013	At4g37990	mannitol dehydrogenase, putative (ELI3-2) identical to GI:16269	6.36632
A020314_01	At2g28190	superoxide dismutase [Cu-Zn], chloroplast (SODCP) / copper/zinc superoxide dismutase (CSD2) identical to GP:3273753:AF061519	6.30101
At30020245	At4g22880	leucoanthocyanidin dioxygenase, putative / anthocyanidin synthase, putative similar to SP|P51091 [Malus domestica]; contains PF03171 2OG-Fe(II) oxygenase superfamily	6.20714
A021221_01	At2g42530	cold-responsive protein / cold-regulated protein (cor15b) nearly identical to cold-regulated gene cor15b [Arabidopsis thaliana] GI:456016; contains Pfam profile PF02987: Late embryogenesis abundant protein	6.08807
A004684_01	At1g08830	superoxide dismutase [Cu-Zn] (SODCC) / copper/zinc superoxide dismutase (CSD1) identical to SWISS-PROT: P24704	5.95469
A009204_01	At3g55110	ABC transporter family protein ATP-binding cassette-sub-family G-member 2, Mus musculus, EMBL:AF140218	5.5431
A012309_01	At3g28500	60S acidic ribosomal protein P2 (RPP2C) similar to acidic ribosomal protein P2b (rpp2b) GB:U62753 GI:2431770 from [Zea mays]	5.49299
A013236_01	At4g31870	glutathione peroxidase, putative glutathione peroxidase, Arabidopsis thaliana, PIR2:S71250	5.30132
A023359_01	At2g19120	tRNA-splicing endonuclease positive effector-related similar to Endonuclease sen1 (Swiss-Prot:Q92355) [Schizosaccharomyces pombe]; similar to tRNA-splicing endonuclease positive effector (Swiss-Prot:Q00416) [Saccharomyces cerevisiae]	4.98286
A000393_01	At1g74390	exonuclease family protein contains exonuclease domain, Pfam:PF00929	4.97149
At30027069	At5g50915	basic helix-loop-helix (bHLH) family protein contains Pfam profile: PF00010 helix-loop-helix DNA-binding domain	4.88721
A004146_01	At1g66100	thionin, putative similar to thionin [Arabidopsis thaliana] GI:1181533	4.76075
A025060_01	At3g44300	nitrilase 2 (NIT2) identical to SP|P32962 Nitrilase 2 (EC 3.5.5.1) {Arabidopsis thaliana}	4.48172
A001676_01	At1g52410	caldesmon-related weak similarity to Caldesmon (CDM) (Swiss-Prot:P12957) [Gallus gallus]	4.41152
At30004519	At1g52400	glycosyl hydrolase family 1 protein / beta-glucosidase, putative (BG1) contains Pfam PF00232 : Glycosyl hydrolase family 1 domain; TIGRFAM TIGR01233: 6-phospho-beta-galactosidase; identical to GI:6651430 from [Arabidopsis thaliana]	4.37356
A017185_01	At5g61290	flavin-containing monooxygenase family protein / FMO family protein low similarity to FMO3 from Homo sapiens [SP|P31513]; contains Pfam profile: PF00743 Flavin-binding monooxygenase-like; supported by full-length cDNA Ceres:14492	4.37193
A010297_01	At3g50020	serine protease inhibitor, potato inhibitor I-type family protein contains Pfam profile PF00280: Potato inhibitor I family	4.29376
A007385_01	At2g40460	proton-dependent oligopeptide transport (POT) family protein contains Pfam profile: PF00854 POT family	4.2085
A008562_01	At2g02990	ribonuclease 1 (RNS1) identical to ribonuclease SP:P42813 Ribonuclease 1 precursor (EC 3.1.27.1) {Arabidopsis thaliana}, GI:561998 from [Arabidopsis thaliana]	4.20165
A014505_01	At4g25510	hypothetical protein	4.19237
A000178_01	At1g12520	superoxide dismutase copper chaperone, putative similar to copper chaperone for superoxide dismutase [Homo sapiens] gi|2431868|gb|AAC51764	4.11969
A019825_01	At5g09640	sinapoylglucose:choline sinapoyltransferase (SNG2) GC donor splice site at exon 11 and 13; TA donor splice site at exon 10; similar to serine carboxypeptidase I precursor (SP:P37890) [Oryza sativa]; wound-inducible carboxypeptidase, Lycopersicon esculentu	4.11129
A000048_01	At1g48010	invertase/pectin methylesterase inhibitor family protein low similarity to SP|P83326 Pectinesterase inhibitor (Pectin methylesterase inhibitor) (PMEI) {Actinidia chinensis}; contains Pfam profile PF04043: Plant invertase/pectin methylesterase inhibitor	4.10138
A019254_01	At5g37730	expressed protein	4.0963
A018801_01	At5g54060	glycosyltransferase family protein contains Pfam profile: PF00201 UDP-glucoronosyl and UDP-glucosyl transferase	4.04267
A015177_01	At4g14690	chlorophyll A-B binding family protein / early light-induced protein, putative strong similarity to early light-induced protein; ELIP [Arabidopsis thaliana] GI:1872544; contains Pfam profile: PF00504 chlorophyll A-B binding protein	4.03933
A016686_01	At5g02660	hypothetical protein contains Pfam profiles PF04780: Protein of unknown function (DUF629), PF04781: Protein of unknown function (DUF627)	4.02006
A024639_01	At5g17220	glutathione S-transferase, putative	3.99601
At30019355	At4g15210	beta-amylase (BMY1) / 1,4-alpha-D-glucan maltohydrolase identical to Beta-amylase (EC 3.2.1.2) (1,4-alpha-D-glucan maltohydrolase) SP:P25853 [Arabidopsis thaliana]	3.99244
A013600_01	At4g24540	MADS-box family protein	3.81697
A019745_01	At5g13170	nodulin MtN3 family protein similar to MtN3 GI:1619602 (root nodule development) from [Medicago truncatula]; identical to cDNA senescence-associated protein (SAG29) mRNA, partial cds GI:4426938	3.79593
A201891_01	At3g32120	hypothetical protein	3.74567
At30000209	At1g02850	glycosyl hydrolase family 1 protein contains Pfam PF00232 : Glycosyl hydrolase family 1 domain; TIGRFAM TIGR01233: 6-phospho-beta-galactosidase; similar to hydroxyisourate hydrolase (GI:19569603) [Glycine max]	3.71709
A010510_01	At3g04000	short-chain dehydrogenase/reductase (SDR) family protein similar to SP|Q08632 Short-chain type dehydrogenase/reductase (EC 1.-.-.-) {Picea abies}; contains Pfam:PF00106 oxidoreductase, short chain dehydrogenase/reductase family	3.63184
A019951_01	At1g35290	thioesterase family protein contains Pfam profile PF03061: thioesterase family protein	3.58659
A019967_01	At1g74000	strictosidine synthase family protein similar to strictosidine synthase [Rauvolfia serpentina][SP|P15324]; contains strictosidine synthase domain PF03088	3.55996
A006218_01	At2g15020	expressed protein and genefinder	3.51927
At30011198	At2g40520	nucleotidyltransferase family protein contains Pfam profile: PF01909 nucleotidyltransferase domain	3.46206
A001044_01	At1g75040	pathogenesis-related protein 5 (PR-5) identical to SP|P28493 Pathogenesis-related protein 5 precursor (PR-5) {Arabidopsis thaliana}; contains Pfam profile: PF00314 Thaumatin family	3.43267
A202810_01	At5g22300	nitrilase 4 (NIT4) identical to SP|P46011 Nitrilase 4 (EC 3.5.5.1) {Arabidopsis thaliana}	3.42678
At30011438	At2g42540	cold-responsive protein / cold-regulated protein (cor15a) identical to cold-regulated protein cor15a [Arabidopsis thaliana] GI:507149; contains Pfam profile PF02987: Late embryogenesis abundant protein	3.41653
A202874_01	At5g25450	ubiquinol-cytochrome C reductase complex 14 kDa protein, putative similar to SP|P48502 Ubiquinol-cytochrome C reductase complex 14 kDa protein (EC 1.10.2.2) (CR14) {Solanum tuberosum}; contains Pfam profile PF02271: Ubiquinol-cytochrome C reductase comple	3.41076
At30005005	At1g56650	myb family transcription factor (MYB75) contains Pfam profile: PF00249 myb-like DNA-binding domain; identical to cDNA putative transcription factor (MYB75) GI:3941507	3.4063
At30011547	At2g43510	trypsin inhibitor, putative similar to SP|P26780 Trypsin inhibitor 2 precursor (MTI-2) {Sinapis alba}	3.3529
A020526_01	At3g24320	DNA mismatch repair MutS family (MSH1) low similarity to SP|Q56239 DNA mismatch repair protein mutS {Thermus aquaticus}; contains Pfam profiles PF05190: MutS family domain IV, PF01624: MutS domain I, PF01541: Endo/excinuclease amino terminal domain	3.31902
A004403_01	At1g66830	leucine-rich repeat transmembrane protein kinase, putative contains Pfam profiles: PF00069: Eukaryotic protein kinase domain, multiple PF00560: Leucine Rich Repeat	3.31725
A202638_01	At5g18750	DNAJ heat shock N-terminal domain-containing protein contains Pfam profile PF00226 DnaJ domain	3.31473
A006195_01	At2g43520	trypsin inhibitor, putative similar to SP|P26780 Trypsin inhibitor 2 precursor (MTI-2) {Sinapis alba}	3.2931
At30001688	At1g15570	cyclin, putative similar to cyclin A2 [Lycopersicon esculentum] GI:5420276, cyclin [Medicago sativa] GI:1050559; contains Pfam profiles PF00134: Cyclin, N-terminal domain, PF02984: Cyclin, C-terminal domain	3.28649
A016719_01	At5g07180	leucine-rich repeat family protein / protein kinase family protein contains Pfam domains PF00560: Leucine Rich Repeat and PF00069: Protein kinase domain	3.26048
At30017951	At4g00755	F-box family protein ; similar to SKP1 interacting partner 2 (SKIP2) TIGR_Ath1:At5g67250	3.22513
A009592_01	At3g13960	expressed protein identical to transcription activator GRL5 [Arabidopsis thaliana] GI:21539888 (unpublished); supporting cDNA gi|21539887|gb|AY102638.1|	3.21177
A019009_01	At5g48360	formin homology 2 domain-containing protein / FH2 domain-containing protein contains formin homology 2 domain, Pfam:PF02181	3.19228
A007029_01	At2g22590	glycosyltransferase family protein contains Pfam profile: PF00201 UDP-glucoronosyl and UDP-glucosyl transferase	3.16989
At30023886	At5g16190	glycosyl transferase family 2 protein similar to cellulose synthase from Agrobacterium tumeficiens [gi:710492] and Agrobacterium radiobacter [gi:710493]; contains Pfam glycosyl transferase, group 2 family protein domain PF00535	3.14507
At30013699	At3g14740	PHD finger family protein similar to zinc-finger protein BR140 [PIR|JC2069][Homo sapiens]; contains PHD-finger domain PF00628	3.12308
A020556_01	At3g22840	chlorophyll A-B binding family protein / early light-induced protein (ELIP) identical to early light-induced protein; ELIP [Arabidopsis thaliana] GI:1872544; contains Pfam profile: PF00504 chlorophyll A-B binding protein; identical to cDNA early light-ind	3.11548
At30027772	At5g57180	expressed protein ; supporting cDNA gi|13991645|gb|AF359387.1|AF359387	3.11325
A004094_01	At1g56270	hypothetical protein	3.09332
A006190_01	At2g42920	pentatricopeptide (PPR) repeat-containing protein and genefinder	3.08518
A015696_01	At5g66620	LIM domain-containing protein contains Pfam profile PF00412: LIM domain	3.04006
A001360_01	At1g59840	expressed protein	3.0359
A014985_01	At4g29030	glycine-rich protein glycine-rich protein - Onobrychis viciifolia,PID:g2565429	3.02776
A017939_01	At5g44570	hypothetical protein	3.02193
A015384_01	At4g28820	zinc finger (HIT type) family protein contains Pfam profile: PF04438 HIT zinc finger	3.0183
A019769_01	At1g61800	glucose-6-phosphate/phosphate translocator, putative similar to glucose-6-phosphate/phosphate-translocator precursor GI:2997591 from [Pisum sativum]	3.01408
At30023561	At5g13220	expressed protein	2.99031
A012456_01	At3g14580	pentatricopeptide (PPR) repeat-containing protein contains Pfam profile PF01535: PPR repeat	2.9746
A008742_01	At2g33380	calcium-binding RD20 protein (RD20) induced by abscisic acid during dehydration PMID:10965948; putative transmembrane channel protein PMID:10965948; identical to GI:10862968 [Arabidopsis thaliana]; contains EF-hand domain	2.97326
At30019043	At4g12700	expressed protein	2.92192
A005910_01	At1g58520	early-responsive to dehydration protein-related / ERD protein-related low similarity to ERD4 protein (early-responsive to dehydration stress) [Arabidopsis thaliana] GI:15375406; contains Pfam profile PF02714: Domain of unknown function DUF221	2.9204
At30006865	At1g75520	lateral root primordium (LRP) protein-related similar to lateral root primordium 1 (LRP1) [Arabidopsis thaliana] GI:882341; contains Pfam profile PF05142: Domain of unknown function (DUF702)	2.91834
At30000137	At1g02205	CER1 protein identical to maize gl1 homolog (glossy1 locus) GI:1209703 and CER1 GI:1199467 from [Arabidopsis thaliana]	2.91583
A003844_01	At1g52040	jacalin lectin family protein nearly identical to myrosinase-binding protein homolog GI:2997767 from [Arabidopsis thaliana]; contains Pfam profile PF01419 jacalin-like lectin domain; identical to cDNA myrosinase-binding protein homolog GI:2997766	2.87946
A203198_01	At5g36910	thionin (THI2.2) identical to thionin [Arabidopsis thaliana] gi|1181533|gb|AAC41679	2.87682
A017499_01	At5g36870	glycosyl transferase family 48 protein contains Pfam profile: PF02364 1,3-beta-glucan synthase	2.87652
A008304_01	At2g41240	basic helix-loop-helix (bHLH) family protein contains Pfam profile: PF00010 helix-loop-helix DNA-binding domain	2.86875
A023668_01	At2g18120	lateral root primordium (LRP) protein-related similar to lateral root primordium 1 (LRP1) [Arabidopsis thaliana] GI:882341; contains Pfam profile PF05142: Domain of unknown function (DUF702)	2.86485
A006739_01	At2g46750	FAD-binding domain-containing protein low similarity to SP|P58710 L-gulonolactone oxidase (EC 1.1.3.8) {Mus musculus}; contains Pfam profile PF01565: FAD binding domain	2.85298
At30026357	At5g44740	UMUC-like DNA repair family protein low similarity to DNA polymerase eta [Homo sapiens] GI:11463971; contains Pfam profile PF00817: ImpB/MucB/SamB family	2.8513
A000287_01	At1g68290	bifunctional nuclease, putative similar to bifunctional nuclease [Zinnia elegans] gi|4099833|gb|AAD00694	2.83651
A011885_01	At3g61780	expressed protein ; expression supported by MPSS	2.82742
A009393_01	At3g14900	expressed protein	2.82459
A007639_01	At2g32765	small ubiquitin-like modifier 5 (SUMO) similar to ubiquitin-like protein SMT3 SP:P55852 [Arabidopsis thaliana]; contains INTERPRO:IPR000626 ubiquitin domain; contains Pfam profile PF00240: Ubiquitin family; contains Pfam profile PF00240: Ubiquitin family;	2.81261
A023245_01	At4g04545	Ulp1 protease family protein contains Pfam profile PF02902: Ulp1 protease family, C-terminal catalytic domain	2.80041
A015279_01	At4g16690	esterase/lipase/thioesterase family protein similar to ethylene-induced esterase [Citrus sinensis] GI:14279437, polyneuridine aldehyde esterase [Rauvolfia serpentina] GI:6651393, SP|Q40708 PIR7A protein {Oryza sativa}; contains Interpro entry IPR000379	2.79682
A012493_01	At3g50100	exonuclease family protein contains exonuclease domain, Pfam:PF00929	2.79409
A011658_01	At3g17790	acid phosphatase type 5 (ACP5) contains Pfam profile: PF00149 calcineurin-like phosphoesterase; nearly identical to acid phosphatase type 5 (GI:10278031) [Arabidopsis thaliana]	2.79189
A006620_01	At2g18650	zinc finger (C3HC4-type RING finger) family protein similar to RING-H2 finger protein RHX1a [Arabidopsis thaliana] GI:3790591; contains Pfam profile PF00097: Zinc finger, C3HC4 type (RING finger)	2.77839
At30015398	At3g30190	hypothetical protein	2.75515
At30009198	At2g23000	serine carboxypeptidase S10 family protein similar to serine carboxypeptidase I precursor (SP:P37890) [Oryza sativa]	2.7398
A006613_01	At2g37740	zinc finger (C2H2 type) family protein contains Pfam domain, PF00096: Zinc finger, C2H2 type	2.72194
A008867_01	At2g37770	aldo/keto reductase family protein similar to chalcone reductase [Sesbania rostrata][GI:2792155] and aldose reductase [GI:202852][Rattus norvegicus]	2.71679
A004869_01	At1g31220	phosphoribosylglycinamide formyltransferase similar to phosphoribosylglycinamide formyltransferase, chloroplast precursor [Arabidopsis thaliana] SWISS-PROT:P52422	2.71306
At30002926	At1g27780	Ulp1 protease family protein similar to At3g24380, At5g36840, At5g35010, At3g42740, At4g05290, At2g14770, At3g43390, At2g05560, At4g08880, At1g34730, At1g27790, At1g34740, At5g36850, At3g42730, At1g52020, At3g24390, At4g05280, At1g25886, At4g03300; contai	2.71057
At30010663	At2g36000	mitochondrial transcription termination factor-related / mTERF-related contains Pfam profile PF02536: mTERF	2.69772
A019167_01	At5g42760	O-methyltransferase N-terminus domain-containing protein contains Pfam profile PF02409: O-methyltransferase N-terminus	2.6964
A201125_01	At2g04235	expressed protein weak similarity to neurofilament protein (GI:161292) [Loligo pealei]; weak similarity to Glucoamylase S1/S2 precursor (EC 3.2.1.3) (Glucan 1,4-alpha- glucosidase) (1,4-alpha-D-glucan glucohydrolase) (Swiss-Prot:P08640) [Saccharomyces cer	2.69002
A006410_01	At2g45480	expressed protein	2.68926
A016821_01	At5g07990	flavonoid 3'-monooxygenase / flavonoid 3'-hydroxylase (F3'H) / cytochrome P450 75B1 (CYP75B1) / transparent testa 7 protein (TT7) identical to SP|Q9SD85 Flavonoid 3'-monooxygenase (EC 1.14.13.21) (Flavonoid 3'-hydroxylase) (AtF3'H) (Cytochrome P450 75B1)	2.6853
A008254_01	At2g34810	FAD-binding domain-containing protein similar to SP|P30986 reticuline oxidase precursor (Berberine-bridge-forming enzyme) (BBE) (Tetrahydroprotoberberine synthase) [Eschscholzia californica]; contains PF01565 FAD binding domain	2.67192
A001980_01	At1g68570	proton-dependent oligopeptide transport (POT) family protein contains Pfam profile: PF00854 POT family	2.67106
A012259_01	At3g07540	formin homology 2 domain-containing protein / FH2 domain-containing protein contains formin homology 2 domain, Pfam:PF02181	2.65772
A006597_01	At2g29380	protein phosphatase 2C, putative / PP2C, putative contains PF00481: Protein phosphatase 2C domain; similar to protein phpsphatase 2C (PP2C) (GI:7768151) [Fagus sylvatica].	2.65506
A000424_01	At1g03940	transferase family protein similar to anthocyanin 5-aromatic acyltransferase from Gentiana triflora GI:4185599, malonyl CoA:anthocyanin 5-O-glucoside-6'''-O-malonyltransferase from Perilla frutescens GI:17980232, Salvia splendens GI:17980234; contains Pfa	2.64956
A019642_01	At5g48880	acetyl-CoA C-acyltransferase 1 / 3-ketoacyl-CoA thiolase 1 (PKT1) identical to 3-keto-acyl-CoA-thiolase 1 [Arabidopsis thaliana] GI:3169568	2.64777
A011570_01	At3g09660	minichromosome maintenance family protein / MCM family protein similar to SP|P49717 DNA replication licensing factor MCM4 (CDC21 homolog) {Mus musculus}; contains Pfam profile PF00493: MCM2/3/5 family	2.64447
A013445_01	At4g02110	BRCT domain-containing protein contains Pfam domain, PF00533: BRCA1 C Terminus (BRCT) domain	2.63673
A202555_01	At5g04400	no apical meristem (NAM) family protein ontains Pfam PF02365: No apical meristem (NAM) protein	2.61549
A019886_01	At2g21640	expressed protein	2.61024
A202393_01	At4g22753	sterol desaturase family protein similar to sterol 4-alpha-methyl-oxidase GI:16973471 from [Arabidopsis thaliana]; contains Pfam profile PF01598: Sterol desaturase	2.56928
At30005860	At1g66380	myb family transcription factor (MYB114) similar to myb-related protein An2 GI:7673090 from [Petunia x hybrida]	2.56456
A006600_01	At2g29440	glutathione S-transferase, putative	2.55861
A022866_01	At5g53230	hypothetical protein contains Pfam profile PF03478: Protein of unknown function (DUF295)	2.55759
A017141_01	At5g46730	glycine-rich protein	2.54243
A020363_01	At2g39800	delta 1-pyrroline-5-carboxylate synthetase A / P5CS A (P5CS1) identical to SP:P54887:P5C1_ARATH	2.53701
A203349_01	At5g57785	expressed protein	2.51696
At30008838	At2g19780	leucine-rich repeat family protein / extensin family protein contains leucine rich-repeat (LRR) domains Pfam:PF00560, INTERPRO:IPR001611; similar to leucine-rich repeat/extensin 1 (GI:13809918) [Arabidopsis thaliana]; contains similarity to disease resist	2.51495
A011528_01	At3g11750	dihydroneopterin aldolase, putative similar to SP|P28823 Dihydroneopterin aldolase (EC 4.1.2.25) (DHNA) {Bacillus subtilis}; contains Pfam profile PF02152: dihydroneopterin aldolase	2.50655
A010151_01	At3g22150	pentatricopeptide (PPR) repeat-containing protein contains INTERPRO:IPR002885 PPR repeats	2.48659
A020574_01	At5g45950	GDSL-motif lipase/hydrolase family protein similar to family II lipase EXL3 (GI:15054386) and EXL1 (GI:15054382) [Arabidopsis thaliana], anther-specific proline-rich protein APG [Arabidopsis thaliana] GI:22599; contains Pfam profile PF00657: Lipase/Acylhy	2.4769
At30006178	At1g69230	expressed protein	2.46267
At30022925	At5g06710	homeobox-leucine zipper protein 14 (HAT14) / HD-ZIP protein 14 contains similarity to homeodomain leucine zipper protein	2.44545
A007816_01	At2g43530	trypsin inhibitor, putative similar to SP|P26780 Trypsin inhibitor 2 precursor (MTI-2) {Sinapis alba}	2.43869
A023813_01	At1g75580	auxin-responsive protein, putative similar to auxin-induced protein TGSAUR22 (GI:10185820) [Tulipa gesneriana]	2.43848
A000552_01	At1g11600	cytochrome P450, putative similar to cytochrome P450 77A2 (CYPLVIIA2) (P-450EG5) [Solanum melongena] and cytochrome P450 77A3 (SP:O48928) [Glycine max]; is a member of the PF|00067 Cytochrome P450 family. ESTs gb|Z30775 and gb|Z30776 come from this gene	2.41974
At30024928	At5g25980	glycosyl hydrolase family 1 protein contains Pfam PF00232 : Glycosyl hydrolase family 1 domain; TIGRFAM TIGR01233: 6-phospho-beta-galactosidase; identical to thioglucosidase (GI:871992) [Arabidopsis thaliana]; similar to myrosinase precursor (EC 3.2.3.1)(	2.41482
At30016654	At3g52830	hypothetical protein MobA, Pseudomonas alcaligenes, EMBL:PAU88088	2.40963
At30002147	At1g19850	transcription factor MONOPTEROS (MP) / auxin-responsive protein (IAA24) / auxin response factor 5 (ARF5) identical to transcription factor MONOPTEROS (MP/IAA24/ARF5) SP:P93024 from [Arabidopsis thaliana]	2.4068
A018792_01	At5g17700	MATE efflux family protein similar to ripening regulated protein DDTFR18 [Lycopersicon esculentum] GI:12231296; contains Pfam profile PF01554: Uncharacterized membrane protein family	2.40615
A008979_01	At3g57060	non-SMC condensin subunit, XCAP-D2/Cnd1 family protein similar to 13S condensin XCAP-D2 subunit [Xenopus laevis] GI:3764087; contains Pfam profile PF04594: Non-SMC condensin subunit, XCAP-D2/Cnd1	2.40191
A023732_01	At1g35610	DC1 domain-containing protein contains Pfam protein PF03107 DC1 domain	2.40024
A014233_01	At4g09750	short-chain dehydrogenase/reductase (SDR) family protein similar to androgen-regulated short-chain dehydrogenase/reductase 1 GI:9622124 from [Homo sapiens]	2.39509
A013559_01	At4g15620	integral membrane family protein contains TIGRFAM TIGR01569 : plant integral membrane protein TIGR01569; contains Pfam PF04535 : Domain of unknown function (DUF588)	2.38745
A001584_01	At1g27880	ATP-dependent DNA helicase, putative similar to SP|O94761 ATP-dependent DNA helicase Q4 (RecQ4) {Homo sapiens}; contains Pfam profiles PF00270: DEAD/DEAH box helicase, PF00271: Helicase conserved C-terminal domain	2.37428
A200967_01	At1g66390	myb family transcription factor, putative / production of anthocyanin pigment 2 protein (PAP2) contains Pfam profile: PF00249 myb-like DNA-binding domain; similar to GB:AAF66727 from [Petunia x hybrida] (Plant Cell 11 (8), 1433-1444 (1999)); identical to	2.37386
A010378_01	At3g12145	polygalacturonase inhibitor, putative / leucine-rich repeat protein (FLR1) similar to Swiss-Prot:Q05091 polygalacturonase inhibitor precursor (Polygalacturonase-inhibiting protein) [Pyrus communis]; identical to leucine-rich repeat protein FLR1 (FLR1) cDN	2.37337
At30020675	At4g26530	fructose-bisphosphate aldolase, putative strong similarity to SP|P22197 Fructose-bisphosphate aldolase, cytoplasmic isozyme (EC 4.1.2.13) {Arabidopsis thaliana}	2.3707
A202236_01	At4g14060	major latex protein-related / MLP-related low similarity to major latex protein {Papaver somniferum}[GI:294060] ; contains Pfam profile PF00407: Pathogenesis-related protein Bet v I family	2.3631
A024688_01	At2g45660	MADS-box protein (AGL20)	2.35588
A008296_01	At2g01510	pentatricopeptide (PPR) repeat-containing protein contains Pfam profile PF01535: PPR repeat	2.35312
A006641_01	At2g28500	LOB domain protein 11 / lateral organ boundaries domain protein 11 (LBD11) identical to SP|Q9SK08 LOB domain protein 11 {Arabidopsis thaliana}	2.34299
A009871_01	At3g61610	aldose 1-epimerase family protein similar to apospory-associated protein C; APOC [Chlamydomonas reinhardtii] GI:6970044; contains Pfam profile PF01263: Aldose 1-epimerase	2.33127
A011317_01	At3g12170	DNAJ heat shock N-terminal domain-containing protein similar to SP|Q9QYI7 DnaJ homolog subfamily B member 8 [Mus musculus]; contains Pfam profile: PF00226 DnaJ domain	2.328
A013397_01	At4g28080	expressed protein	2.32763
A018160_01	At5g14580	polyribonucleotide nucleotidyltransferase, putative similar to Swiss-Prot:P05055 polyribonucleotide nucleotidyltransferase (EC 2.7.7.8) (Polynucleotide phosphorylase) (PNPase) [Escherichia coli]	2.32299
A201788_01	At3g26960	expressed protein	2.32112
At30009906	At2g29490	glutathione S-transferase, putative similar to glutathione S-transferase 103-1A [Arabidopsis thaliana] SWISS-PROT:P46421	2.32089
At30026318	At5g44420	plant defensin protein, putative (PDF1.2a) plant defensin protein family member, personal communication, Bart Thomma (Bart.Thomma@agr.kuleuven.ac.be); similar to antifungal protein 1 preprotein [Raphanus sativus] gi|609322|gb|AAA69541	2.32008
At30002811	At1g26770	expansin, putative (EXP10) similar to expansin At-EXP1 GI:1041702 from [Arabidopsis thaliana]; alpha-expansin gene family, PMID:11641069	2.31329
A015463_01	At4g37980	mannitol dehydrogenase, putative (ELI3-1) identical to GI:16267	2.31029
A202316_01	At4g17470	palmitoyl protein thioesterase family protein	2.29369
A003988_01	At1g11220	expressed protein contains similarity to cotton fiber expressed protein 1 [Gossypium hirsutum] gi|3264828|gb|AAC33276	2.28887
A006070_01	At2g26330	leucine-rich repeat protein kinase, putative (ERECTA) identical to uncharacterized receptor protein kinase ERECTA [Arabidopsis thaliana] gi|1389566|dbj|BAA11869; contains Pfam domains PF00560: Leucine Rich Repeat and PF00069: Protein kinase domain	2.28216
At30016928	At3g55130	ABC transporter family protein breast cancer resistance protein 1 BCRP1, Mus musculus, EMBL:NP_036050	2.2804
At30009381	At2g24700	transcriptional factor B3 family protein low similarity to reproductive meristem gene 1 from [Brassica oleracea var. botrytis] GI:3170424, [Arabidopsis thaliana] GI:13604227; contains Pfam profile PF02362: B3 DNA binding domain	2.27723
At30006713	At1g74070	peptidyl-prolyl cis-trans isomerase cyclophilin-type family protein contains Pfam domain, PF00160: peptidyl-prolyl cis-trans isomerase, cyclophilin-type	2.27251
A011527_01	At3g11740	expressed protein contains Pfam profile PF04525: Protein of unknown function (DUF567)	2.27234
A018299_01	At5g08030	glycerophosphoryl diester phosphodiesterase family protein similar to glycerophosphodiester phosphodiesterase [Borrelia hermsii] GI:1399038; contains Pfam profile PF03009: Glycerophosphoryl diester phosphodiesterase family	2.26912
A017183_01	At5g43790	pentatricopeptide (PPR) repeat-containing protein contains Pfam profile PF01535: PPR repeat	2.26645
A001624_01	At1g50950	thioredoxin-related contains weak hit to Pfam PF00085: Thioredoxin; contains 2 predicted transmembrane domains	2.25615
A202587_01	At5g13370	auxin-responsive GH3 family protein similar to auxin-responsive GH3 product [Glycine max] GI:18591; contains Pfam profile PF03321: GH3 auxin-responsive promoter	2.25451
A200631_01	At1g34245	expressed protein	2.25245
A023934_01	At1g06350	fatty acid desaturase family protein similar to delta 9 acyl-lipid desaturase (ADS1) GI:2970034 from [Arabidopsis thaliana]	2.25057
A011008_01	At3g11964	S1 RNA-binding domain-containing protein similar to SP|Q05022 rRNA biogenesis protein RRP5 {Saccharomyces cerevisiae}; contains Pfam profile PF00575: S1 RNA binding domain	2.24266
A201058_01	At1g77170	pentatricopeptide (PPR) repeat-containing protein contains Pfam profile PF01535: PPR repeat	2.23891
A015120_01	At4g27010	expressed protein ; expression supported by MPSS	2.2332
A012465_01	At3g21210	universal stress protein (USP) family protein / DC1 domain-containing protein contains Pfam profiles PF03107: DC1 domain, PF00582: universal stress protein family	2.23193
A021917_01	At4g27560	glycosyltransferase family protein contains Pfam profile: PF00201 UDP-glucoronosyl and UDP-glucosyl transferase	2.21621
A200952_01	At1g65370	meprin and TRAF homology domain-containing protein / MATH domain-containing protein contains Pfam profile PF00917: MATH domain	2.21271
At30012622	At3g05560	60S ribosomal protein L22-2 (RPL22B) identical to 60S ribosomal protein L22-2 SP:Q9M9W1 from [Arabidopsis thaliana]	2.2125
A011898_01	At3g46940	deoxyuridine 5'-triphosphate nucleotidohydrolase family contains Pfam profile: PF00692 deoxyuridine 5'-triphosphate nucleotidohydrolase	2.21137
At30022788	At5g05590	phosphoribosylanthranilate isomerase 2 (PAI2) identical to gi:619747	2.20448
A020659_01	At3g03630	cysteine synthase, chloroplast, putative / O-acetylserine (thiol)-lyase, putative / O-acetylserine sulfhydrylase, putative identical to SP|O22682 Probable cysteine synthase, chloroplast precursor {Arabidopsis thaliana}, similar to SP|P31300 Cysteine synth	2.1958
A001939_01	At1g10370	glutathione S-transferase, putative (ERD9) similar to glutathione S-transferase TSI-1 [Aegilops tauschii] gi:2190992 gb:AAD10129; similar to ESTs gb|R29860, emb|Z29757, and emb|Z29758; identical to cDNA ERD9 mRNA for glutathione S-transferase, GI:15375407	2.19357
At30014790	At3g24310	myb family transcription factor similar to myb protein 305 GB:JQ0958 from [garden snapdragon] (Plant Cell (1991) 3 (2), 115-125);	2.18977
A012304_01	At3g10690	DNA gyrase subunit A family protein similar to SP|P94605 DNA gyrase subunit A (EC 5.99.1.3). {Clostridium acetobutylicum}; contains Pfam profiles PF00521: DNA gyrase/topoisomerase IV A subunit, PF03989: DNA gyrase C-terminal domain beta-propeller	2.18675
A014660_01	At4g14510	expressed protein contains Pfam domain, PF04581: Protein of unknown function (DUF578)	2.18349
A201532_01	At2g44460	glycosyl hydrolase family 1 protein contains Pfam PF00232 : Glycosyl hydrolase family 1 domain; TIGRFAM TIGR01233: 6-phospho-beta-galactosidase; similar to beta-glucosidase 1 (GI:12043529) [Arabidopsis thaliana]	2.17623
At30004689	At1g53870	expressed protein contains Pfam profile PF04525: Protein of unknown function (DUF567)	2.17477
A014248_01	At4g10280	expressed protein	2.1693
A017391_01	At5g38730	pentatricopeptide (PPR) repeat-containing protein contains Pfam profile PF01535: PPR repeat	2.16698
A017663_01	At5g46740	ubiquitin-specific protease 21 (UBP21) identical to ubiquitin-specific protease 21 GI:11993482 [Arabidopsis thaliana]	2.16444
A024060_01	At3g03530	phosphoesterase family protein low similarity to SP|P95246 Phospholipase C 2 precursor (EC 3.1.4.3) {Mycobacterium tuberculosis}; contains Pfam profile PF04185: Phosphoesterase family	2.16352
At30014498	At3g21700	expressed protein	2.16167
A004011_01	At1g02820	late embryogenesis abundant 3 family protein / LEA3 family protein similar to late embryogenis abundant protein 5 GI:2981167 from [Nicotiana tabacum]; contains Pfam profile PF03242: Late embryogenesis abundant protein	2.15869
At30010410	At2g33793	expressed protein	2.15537
A202673_01	At5g19210	DEAD/DEAH box helicase, putative EUKARYOTIC INITIATION FACTOR 4A-II (EIF-4A-II), Homo sapiens, SWISSPROT:IF42_HUMAN	2.15166
A023616_01	At2g25270	expressed protein	2.14833
A009838_01	At3g57180	expressed protein	2.14576
A002621_01	At1g76280	pentatricopeptide (PPR) repeat-containing protein contains Pfam profile PF01535: PPR repeat	2.14527
At30008575	At2g17320	pantothenate kinase-related similar to Probable pantothenate kinase 1 (Pantothenic acid kinase 1) (Swiss-Prot:Q8L5Y9) [Arabidopsis thaliana]; similar to Pantothenate kinase 4 (Pantothenic acid kinase 4) (hPanK4) (Swiss-Prot:Q9NVE7) [Homo sapiens]; contain	2.14476
At30018386	At4g04750	sugar transporter family protein similar to sugar-porter family proteins 1 and 2 [Arabidopsis thaliana] GI:14585699, GI:14585701; contains Pfam profile PF00083: major facilitator superfamily protein	2.1444
A014362_01	At4g00250	DNA-binding storekeeper protein-related contains Pfam profile: PF04504 protein of unknown function, DUF573; similar to storekeeper protein GI:14268476 [Solanum tuberosum]	2.1417
At30009517	At2g26020	plant defensin-fusion protein, putative (PDF1.2b) plant defensin protein family member, personal communication, Bart Thomma (Bart.Thomma@agr.kuleuven.ac.be); similar to antifungal protein 1 preprotein [Raphanus sativus] gi|609322|gb|AAA69541	2.14165
At30005718	At1g65060	4-coumarate--CoA ligase 3 / 4-coumaroyl-CoA synthase 3 (4CL3) identical to SP|Q9S777 4-coumarate--CoA ligase 3 (EC 6.2.1.12) (4CL 3) (4-coumaroyl-CoA synthase 3) {Arabidopsis thaliana}	2.1411
A007332_01	At2g37560	origin recognition complex subunit 2 (ORC2) identical to origin recognition complex subunit 2 (ORC2) SP:Q38899 from [Arabidopsis thaliana]	2.14026
A009450_01	At3g08770	lipid transfer protein 6 (LTP6) identical to GI:8571927	2.13752
A002556_01	At1g67120	midasin-related similar to Midasin (MIDAS-containing protein) (Swiss-Prot:Q12019) [Saccharomyces cerevisiae]; similar to Midasin (MIDAS-containing protein) (Swiss-Prot:Q9NU22) [Homo sapiens]; contains Prosite PS00017: ATP/GTP-binding site motif A (P-loop)	2.13521
A201742_01	At3g23290	expressed protein contains Pfam profile PF04852: Protein of unknown function (DUF640)	2.13388
At30023170	At5g09300	2-oxoisovalerate dehydrogenase, putative / 3-methyl-2-oxobutanoate dehydrogenase, putative / branched-chain alpha-keto acid dehydrogenase E1 alpha subunit, putative similar to branched-chain alpha-keto acid dehydrogenase E1-alpha subunit [Gallus gallus] G	2.13343
A004652_01	At1g67830	GDSL-motif lipase/hydrolase family protein similar to early nodulin ENOD8 [Medicago sativa] GI:304037, elicitor-induced glycoprotein iEP4 [Daucus carota] GI:1911765, lanatoside 15'-O-acetylesterase [Digitalis lanata] GI:3688284; contains Pfam profile PF00	2.12863
A201006_01	At1g70210	cyclin delta-1 (CYCD1) nearly identical to SP|P42751 Cyclin delta-1 {Arabidopsis thaliana}	2.12476
A018236_01	At5g14600	expressed protein	2.12304
A019115_01	At5g16350	expressed protein	2.11754
A001369_01	At1g10522	expressed protein	2.11579
A011390_01	At3g06530	BAP28-related similar to Protein BAP28 (Swiss-Prot:Q9H583) [Homo sapiens]	2.1119
A007553_01	At2g18780	F-box family protein contains F-box domain Pfam:PF00646	2.11185
A025357_01	At1g65890	acyl-activating enzyme 12 (AAE12) similar to AMP-binding protein GI:1903034 from [Brassica napus]; contains Pfam AMP-binding domain PF00501; identical to cDNA acyl-activating enzyme 12 (At1g65890) mRNA GI:29893228, acyl-activating enzyme 12 [Arabidopsis t	2.10804
A006290_01	At2g14660	expressed protein contains Pfam PF04543: Family of unknown function (DUF589); similar to cThy28kD (GI:995778) [Gallus gallus]; similar to thymocyte protein mThy28 (GI:23978374) [Mus musculus]	2.10592
At30014050	At3g17680	expressed protein similar to GB:AAD49756 from [Arabidopsis thaliana]	2.10206
A014892_01	At4g37310	cytochrome P450, putative	2.10164
A023628_01	At2g31660	importin beta-2 subunit family protein similar to D-Importin 7/RanBP7 [Drosophila melanogaster] GI:7542336; contains Pfam profile PF03810: Importin-beta N-terminal domain	2.09937
At30010870	At2g37760	aldo/keto reductase family protein similar to chalcone reductase [Sesbania rostrata][GI:2792155], and aldose reductase ALDRXV4 [Xerophyta viscosa][GI:4539944], [Hordeum vulgare][GI:728592]	2.09928
A010213_01	At3g28220	meprin and TRAF homology domain-containing protein / MATH domain-containing protein similar to ubiquitin-specific protease 12 [Arabidopsis thaliana] GI:11993471; contains Pfam profile PF00917: MATH domain	2.09834
A022607_01	At4g15450	senescence/dehydration-associated protein-related similar to senescence-associated protein 12 [Hemerocallis hybrid cultivar] gi|3551958|gb|AAC34857; similar to early-responsive to dehydration stress ERD7 protein [Arabidopsis thaliana] gi|15320412|dbj|BAB6	2.09831
A014576_01	At4g32770	tocopherol cyclase, chloroplast / vitamin E deficient 1 (VTE1) / sucrose export defective 1 (SXD1) identical to SP|Q94FY7 Tocopherol cyclase, chloroplast precursor (Vitamin E deficient 1) (Sucrose export defective 1) {Arabidopsis thaliana}	2.09102
A014365_01	At4g00310	expressed protein	2.09059
A202338_01	At4g18440	adenylosuccinate lyase, putative / adenylosuccinase, putative similar to SP|P25739 Adenylosuccinate lyase (EC 4.3.2.2) (Adenylosuccinase) {Escherichia coli}; contains Pfam profile PF00206: Lyase	2.08847
A001568_01	At1g09100	26S protease regulatory subunit 6A, putative identical to SP:O04019 from [Arabidopsis thaliana]	2.0884
A013757_01	At4g36180	leucine-rich repeat family protein contains protein kinase domain, Pfam:PF00069; contains leucine-rich repeats, Pfam:PF00560	2.08839
A015143_01	At4g14090	UDP-glucoronosyl/UDP-glucosyl transferase family protein contains Pfam profile: PF00201 UDP-glucoronosyl and UDP-glucosyl transferase ;similar to UDP-glucose:anthocyanin 5-O-glucosyltransferase GI:4115563 from [Verbena x hybrida]	2.08365
At30015920	At3g46090	zinc finger (C2H2 type) family protein (ZAT7) identical to zinc finger protein ZAT7 [Arabidopsis thaliana] gi|1418341|emb|CAA67234; contains Pfam domain, PF00096: Zinc finger, C2H2 type	2.08224
A017961_01	At5g37530	thiF family protein similar to SP|P30138 Adenylyltransferase thiF (EC 2.7.7.-) {Escherichia coli}; contains Pfam profile PF00899: ThiF family	2.08178
A010025_01	At3g09970	calcineurin-like phosphoesterase family protein contains Pfam profile: PF00149 Calcineurin-like phosphoesterase	2.07369
A001301_01	At1g19720	pentatricopeptide (PPR) repeat-containing protein nearly identical over 405 amino acids to DYW7 protein of unknown function GB:CAA06829 from [Arabidopsis thaliana] (Plant Mol. Biol. 42 (4), 603-613 (2000)); contains Pfam profile PF01535: PPR repeat	2.07033
At30013157	At3g10450	serine carboxypeptidase S10 family protein similar to glucose acyltransferase GB:AAD01263 [Solanum berthaultii]; also similar to serine carboxypeptidase I GB:P37890 [Oryza sativa]	2.06613
A004267_01	At1g73770	hypothetical protein	2.06432
At30021861	At4g36580	AAA-type ATPase family protein contains Pfam domain, PF00004: ATPase, AAA family ('A'TPases 'A'ssociated with diverse cellular 'A'ctivities)	2.06366
A007302_01	At2g31750	UDP-glucoronosyl/UDP-glucosyl transferase family protein contains Pfam profile: PF00201 UDP-glucoronosyl and UDP-glucosyl transferase	2.06315
A015157_01	At4g38020	tRNA/rRNA methyltransferase (SpoU) family protein similar to SP|P18644 rRNA (adenosine-2'-O-)-methyltransferase (EC 2.1.1.66) {Streptomyces cyaneus}; contains Pfam profile PF00588: SpoU rRNA Methylase (RNA methyltransferase, TrmH) family	2.06152
A024102_01	At1g17170	glutathione S-transferase, putative One of three repeated putative glutathione transferases. 72% identical to glutathione transferase [Arabidopsis thaliana] (gi|4006934)	2.06033
At30028025	At5g59320	lipid transfer protein 3 (LTP3) identical to lipid transfer protein 3 from Arabidopsis thaliana [gi:8571921]; contains Pfam protease inhibitor/seed storage/LTP family domain PF00234	2.05952
A000417_01	At1g67570	expressed protein	2.05921
At30007087	At1g77520	O-methyltransferase family 2 protein similar to caffeic acid 3-O-methyltransferase GB:O23760 [Clarkia breweri], [SP|Q00763] [Populus tremuloides]	2.05636
At30026245	At5g43810	pinhead protein (PINHEAD) / zwille protein (ZWILLE) identical to SP|Q9XGW1 PINHEAD protein (ZWILLE protein) {Arabidopsis thaliana}; contains Pfam profiles PF02171: Piwi domain, PF02170: PAZ domain	2.05556
A000087_01	At1g73120	expressed protein	2.05313
A007073_01	At2g16660	nodulin family protein similar to nodulin-like protein [Arabidopsis thaliana] GI:3329368, nodule-specific protein Nlj70 [Lotus japonicus] GI:3329366	2.05092
A004859_01	At1g66760	MATE efflux family protein contains TIGRfam profile: TIGR00797: MATE efflux family protein, Pfam profile PF01554: Uncharacterized membrane protein family	2.04725
A009831_01	At3g29590	transferase family protein similar to anthocyanin 5-aromatic acyltransferase from Gentiana triflora GI:4185599, malonyl CoA:anthocyanin 5-O-glucoside-6'''-O-malonyltransferase from Perilla frutescens GI:17980232, Salvia splendens GI:17980234; contains Pfa	2.04682
At30000412	At1g04590	expressed protein isoform contains GG acceptor splice site at intron 7	2.03792
A011606_01	At3g55120	chalcone-flavanone isomerase / chalcone isomerase (CHI) identical to SP|P41088	2.03498
A016078_01	At5g54180	mitochondrial transcription termination factor-related / mTERF-related contains Pfam profile PF02536: mTERF	2.03439
A009827_01	At3g46990	hypothetical protein contains Pfam profile PF05340: Protein of unknown function (DUF740)	2.03352
A014536_01	At4g04970	callose synthase, putative / 1,3-beta-glucan synthase, putative similar to callose synthase 1 catalytic subunit GI:13649388 from [Arabidopsis thaliana]	2.03262
A018362_01	At5g39210	expressed protein	2.03188
A202076_01	At4g02485	oxidoreductase, 2OG-Fe(II) oxygenase family protein contains Pfam domain PF03171, 2OG-Fe(II) oxygenase superfamily	2.03091
At30014939	At3g25820	myrcene/ocimene synthase, putative similar to GI:9957293; contains Pfam profile: PF01397 terpene synthase family	2.0305
A018141_01	At5g45140	DNA-directed RNA polymerase, putative similar to SP|P22276 DNA-directed RNA polymerase III 130 kDa polypeptide (EC 2.7.7.6) (RNA polymerase III subunit 2) {Saccharomyces cerevisiae}; contains Pfam profiles PF04560: RNA polymerase Rpb2 domain 7, PF04561: R	2.02975
At30010457	At2g34260	transducin family protein / WD-40 repeat family protein similar to Vegetatible incompatibility protein HET-E-1 (SP:Q00808) {Podospora anserina}	2.02701
A021996_01	At2g23910	cinnamoyl-CoA reductase-related similar to cinnamoyl-CoA reductase from Pinus taeda [GI:17978649], Saccharum officinarum [GI:3341511]	2.02565
A018080_01	At5g45040	cytochrome c6 (ATC6) identical to c6 type cytochrome [Arabidopsis thaliana] gi|19571824|emb|CAD27418	2.02546
A003347_01	At1g10780	F-box family protein ; similar to SKP1 interacting partner 2 (SKIP2) TIGR_Ath1:At5g67250	2.02319
A203020_01	At5g28490	expressed protein contains Pfam profile PF04852: Protein of unknown function (DUF640)	2.02031
A000031_01	At1g19670	coronatine-responsive protein / coronatine-induced protein 1 (CORI1) identical to coronatine-induced protein 1 (CORI1) GI:30912637 from [Arabidopsis thaliana]	2.01746
A011419_01	At3g05180	GDSL-motif lipase/hydrolase family protein similar to early nodulin ENOD8 [Medicago sativa] GI:304037, elicitor-induced glycoprotein iEP4 [Daucus carota] GI:1911765, lanatoside 15'-O-acetylesterase [Digitalis lanata] GI:3688284; contains InterPro Entry IP	2.01725
A003991_01	At1g74850	pentatricopeptide (PPR) repeat-containing protein contains Pfam profile PF01535: PPR repeat	2.01468
A013859_01	At4g25250	invertase/pectin methylesterase inhibitor family protein similar to pectinesterase from Arabidopsis thaliana SP|Q42534, Lycopersicon esculentum SP|Q43143; contains Pfam profile PF04043: Plant invertase/pectin methylesterase inhibitor	2.01214
A004141_01	At1g31550	GDSL-motif lipase, putative similar to lipase [Arabidopsis thaliana] GI:1145627; contains InterPro Entry IPR001087 Lipolytic enzyme, G-D-S-L family	2.01138
A024872_01	At4g18210	purine permease family protein similar to purine permease [Arabidopsis thaliana] GI:7620007, contains Pfam profile PF03151: Domain of unknown function, DUF250	2.01041
A015834_01	At5g62210	embryo-specific protein-related contains weak similarity to embryo-specific protein 3 (GI:3335171) [Arabidopsis thaliana]	2.00453
A000798_01	At1g67040	expressed protein ; expression supported by MPSS	2.00445
A018916_01	At5g52220	expressed protein ; expression supported by MPSS	2.00116
A012872_01	At4g23990	cellulose synthase family protein similar to cellulose synthase catalytic subunit from Arabidopsis thaliana [gi:5230423], cellulose synthase-5 from Zea mays [gi:9622882]	2.00069
A015756_01	At5g13680	IKI3 family protein weak similarity to SP|O95163 IkappaB kinase complex-associated protein (IKK complex-associated protein) (p150) {Homo sapiens}; contains Pfam profile PF04762: IKI3 family	2.00066
A200807_01	At1g52700	phospholipase/carboxylesterase family protein similar to lysophospholipase I [Mus musculus] GI:1864159; contains Pfam profile PF02230: Phospholipase/Carboxylesterase family	0.49905
A013852_01	At4g01250	WRKY family transcription factor contains Pfam profile: PF03106 WRKY DNA -binding domain	0.49892
A004914_01	At1g12950	MATE efflux family protein similar to ripening regulated protein DDTFR18 [Lycopersicon esculentum] GI:12231296; contains Pfam profile PF01554: MatE	0.49876
A002702_01	At1g15100	zinc finger (C3HC4-type RING finger) family protein contains Pfam profile: PF00097 zinc finger, C3HC4 type (RING finger)	0.4986
A002549_01	At1g76970	VHS domain-containing protein / GAT domain-containing protein weak similarity to HGF-regulated tyrosine kinase substrate [Mus musculus] GI:1089781; contains Pfam profiles PF00790: VHS domain, PF03127: GAT domain	0.49856
A000599_01	At1g29690	expressed protein	0.49844
A006298_01	At2g41010	VQ motif-containing protein contains PF05678: VQ motif	0.49823
A019191_01	At5g62720	integral membrane HPP family protein contains Pfam domain, PF04982: HPP family	0.49726
A019376_01	At5g14760	L-aspartate oxidase family protein similar to L-aspartate oxidase, Escherichia coli [SP|P10902]; contains Pfam profiles PF00890 FAD binding domain, PF02910 Fumarate reductase/succinate dehydrogenase flavoprotein C-terminal domain	0.49717
A000748_01	At1g34760	14-3-3 protein GF14 omicron (GRF11) identical to SP:Q9S9Z8, 14-3-3-like protein GF14 omicron (General regulatory factor 11){Arabidopsis thaliana}	0.49716
A011631_01	At3g61260	DNA-binding family protein / remorin family protein similar to DNA-binding protein gi|601843 [Arabidopsis thaliana], remorin [Solanum tuberosum] GI:1881585; contains Pfam profiles PF03763: Remorin C-terminal region, PF03766: Remorin N-terminal region	0.49698
A022988_01	At5g38550	jacalin lectin family protein similar to myrosinase-binding protein homolog [Arabidopsis thaliana] GI:2997767; contains Pfam profile PF01419 jacalin-like lectin domain	0.49684
A000498_01	At1g73830	basic helix-loop-helix (bHLH) family protein contains Pfam profile: PF00010 helix-loop-helix DNA-binding domain	0.49655
A017200_01	At5g07460	peptide methionine sulfoxide reductase, putative similar to peptide methionine sulfoxide reductase (msr) [Arabidopsis thaliana] GI:4884033; contains Pfam profile PF01625: Peptide methionine sulfoxide reductase	0.49618
At30001776	At1g16390	organic cation transporter-related low similarity to Organic cation/carnitine transporter 2 (Solute carrier family 22, member 5) (High-affinity sodium-dependent carnitine cotransporter) from {Homo sapiens} SP|O76082, {Rattus norvegicus} SP|O70594; contain	0.49576
A004338_01	At1g20700	homeobox-leucine zipper family protein strong similarity to homeodomain protein PALE-2 (GI:20152544) [Arabidopsis thaliana]; contains Pfam profile: PF00046 homeobox domain	0.49561
At30021880	At4g36730	G-box binding factor 1 (GBF1) identical to G-box binding factor 1 SP:P42774 from [Arabidopsis thaliana]; contains Pfam profile: PF00170 bZIP transcription factor	0.49524
A020220_01	At4g02940	oxidoreductase, 2OG-Fe(II) oxygenase family protein similar to A. thaliana hypothetical protein T13L16.2, GenBank accession number 2708738; contains Pfam domain PF03171 2OG-Fe(II) oxygenase superfamily	0.49499
A004583_01	At1g19770	purine permease-related low similarity to purine permease [Arabidopsis thaliana] GI:7620007; contains Pfam profile PF03151: Domain of unknown function, DUF250	0.49493
A010065_01	At3g14610	cytochrome P450, putative similar to GB:Q05047 from [Catharanthus roseus]	0.49427
A000607_01	At1g61340	F-box family protein contains Pfam PF00646: F-box domain; similar to late embryogenesis abundant protein GI:1350540 from [Picea glauca]	0.4942
At30007049	At1g77150	expressed protein ; expression supported by MPSS	0.49397
A018725_01	At5g44070	phytochelatin synthase 1 (PCS1) identical to phytochelatin synthase [Arabidopsis thaliana] gi|18254401|gb|AAL66747; identical to cDNA phytochelatin synthase, GI:18254400	0.49392
A001447_01	At1g05000	tyrosine specific protein phosphatase family protein contains tyrosine specific protein phosphatases active site, PROSITE:PS00383	0.49371
A012571_01	At3g27010	TCP family transcription factor, putative similar to PCF2 [(GI:2580440) Oryza sativa]	0.49369
A002421_01	At1g13430	sulfotransferase family protein similar to steroid sulfotransferase 3 GI:3420008 from (Brassica napus); contains Pfam profile PF00685: Sulfotransferase domain	0.49354
A017455_01	At5g66310	kinesin motor family protein contains Pfam domain, PF00225: Kinesin motor domain	0.49331
A020788_01	At3g23050	auxin-responsive protein / indoleacetic acid-induced protein 7 (IAA7) identical to SP|Q38825|AXI7_ARATH Auxin-responsive protein IAA7 (Indoleacetic acid-induced protein 7)	0.4932
A006434_01	At2g15680	calmodulin-related protein, putative similar to calmodulin-related protein 2, touch-induced SP:P25070 from [Arabidopsis thaliana]	0.49309
A004572_01	At1g11580	pectin methylesterase, putative similar to pectin methylesterase GI:1617583 from [Lycopersicon esculentum]	0.49282
A002011_01	At1g20440	dehydrin (COR47) identical to dehydrin COR47 (Cold-induced COR47 protein) [Arabidopsis thaliana] SWISS-PROT:P31168	0.49265
A011065_01	At3g16800	protein phosphatase 2C, putative / PP2C, putative similar to protein phosphatase-2C GB:AAC36699 from [Mesembryanthemum crystallinum]	0.49242
A008295_01	At2g42850	cytochrome P450 family protein similar to taxane 13-alpha-hydroxylase (GI:17148242) {Taxus cuspidata}	0.49234
A014766_01	At4g22470	protease inhibitor/seed storage/lipid transfer protein (LTP) family protein similar to hydroxyproline-rich glycoprotein DZ-HRGP from Volvox carteri f. nagariensis GP|6523547; contains Pfam profile PF00234 Protease inhibitor/seed storage/LTP family	0.49225
At30026487	At5g45820	CBL-interacting protein kinase 20 (CIPK20) identical to CBL-interacting protein kinase 20 [Arabidopsis thaliana] gi|14486384|gb|AAK61493	0.49189
A012511_01	At3g52430	phytoalexin-deficient 4 protein (PAD4) identical to phytoalexin-deficient 4 protein [Arabidopsis thaliana] GI:6457331; contains Pfam profile PF01764: Lipase	0.49083
A018262_01	At5g12880	proline-rich family protein similar to hydroxyproline-rich glycoprotein gi|169345|gb|AAA33763	0.49077
A006258_01	At2g41640	expressed protein contains Pfam domain, PF04577: Protein of unknown function (DUF563)	0.49048
A202452_01	At4g31080	expressed protein	0.49028
A010739_01	At3g01500	carbonic anhydrase 1, chloroplast / carbonate dehydratase 1 (CA1) nearly identical to SP|P27140 Carbonic anhydrase, chloroplast precursor (EC 4.2.1.1) (Carbonate dehydratase) {Arabidopsis thaliana}	0.49008
A200073_01	At3g14840	leucine-rich repeat family protein / protein kinase family protein contains Pfam domains PF00560: Leucine Rich Repeat and PF00069: Protein kinase domain; contains 2 predicted transmembrane domains	0.48969
A014801_01	At4g25620	hydroxyproline-rich glycoprotein family protein contains proline-rich extensin domains, INTERPRO:IPR002965; Common family member At5g52430 [Arabidopsis thaliana];	0.48949
A006884_01	At2g02680	DC1 domain-containing protein contains Pfam profile PF03107: DC1 domain	0.48936
A004304_01	At1g13700	glucosamine/galactosamine-6-phosphate isomerase family protein similar to SP|O95336 6-phosphogluconolactonase (EC 3.1.1.31) (6PGL) {Homo sapiens}; contains Pfam profile PF01182: Glucosamine-6-phosphate isomerase/6-phosphogluconolactonase	0.48917
A007837_01	At2g35730	heavy-metal-associated domain-containing protein contains PS1047 Heavy-metal-associated domain contains Pfam profile PF00403: Heavy-metal-associated domain	0.48911
A017527_01	At5g64430	octicosapeptide/Phox/Bem1p (PB1) domain-containing protein contains Pfam profile PF00564: PB1 domain	0.48894
A012032_01	At3g02460	plant adhesion molecule, putative strong similarity to plant adhesion molecule 1 [Arabidopsis thaliana] GI:3511223; contains Pfam profile PF00566: TBC domain	0.48892
A011469_01	At3g09940	monodehydroascorbate reductase, putative similar to monodehydroascorbate reductase (NADH) GB:JU0182 (Cucumis sativus)	0.48863
At30007302	At1g79430	myb family transcription factor-related	0.48843
A003441_01	At1g22220	F-box family protein contains F-box domain Pfam:PF00646	0.48797
A024973_01	At3g45710	proton-dependent oligopeptide transport (POT) family protein contains Pfam profile: PF00854 POT family	0.48775
At30025211	At5g28770	bZIP transcription factor family protein similar to seed storage protein opaque-2(bZIP family)GI:168428 from Zea mays; contains Pfam profile PF00170: bZIP transcription factor; identical to cDNA bZIP protein BZO2H3 GI:10954098	0.48762
A007935_01	At2g32300	uclacyanin I identical to uclacyanin I GI:3399767 from [Arabidopsis thaliana]; contains Pfam profile PF02298: Plastocyanin-like domain; identical to cDNA uclacyanin I GI:3399766	0.4876
A025944_01	At5g43060	cysteine proteinase, putative / thiol protease, putative similar to cysteine proteinase RD21A precursor (thiol protease) GI:435619, SP:P43297 from [Arabidopsis thaliana]	0.48747
A002441_01	At1g27100	expressed protein contains Pfam profile: PF04601 protein of unknown function (DUF569	0.48746
A006773_01	At2g35880	expressed protein	0.48702
A020748_01	At2g05540	glycine-rich protein	0.48698
A009431_01	At3g19390	cysteine proteinase, putative / thiol protease, putative contains similarity to cysteine proteinase RD21A (thiol protease) GI:435619, SP:P43297 from [Arabidopsis thaliana]	0.48694
At30027735	At5g56900	CwfJ-like family protein / zinc finger (CCCH-type) family protein contains Pfam domain, PF00642: Zinc finger C-x8-C-x5-C-x3-H type (and similar), PF04677: Protein similar to CwfJ C-terminus 1, PF04676: Protein similar to CwfJ C-terminus 2	0.48694
A020847_01	At1g10070	branched-chain amino acid aminotransferase 2 / branched-chain amino acid transaminase 2 (BCAT2) identical to SP|Q9M439 Branched-chain amino acid aminotransferase 2, chloroplast precursor (EC 2.6.1.42) (Atbcat-2) {Arabidopsis thaliana}; contains Pfam profi	0.48674
At30016978	At3g55610	delta 1-pyrroline-5-carboxylate synthetase B / P5CS B (P5CS2) identical to SP|P54888	0.48672
At30013815	At3g15650	phospholipase/carboxylesterase family protein low similarity to lysophospholipase I [Mus musculus] GI:1864159; contains Pfam profile PF02230: Phospholipase/Carboxylesterase family	0.48666
A001596_01	At1g08315	armadillo/beta-catenin repeat family protein contains Pfam profile: PF00514 armadillo/beta-catenin-like repeat	0.48662
At30000714	At1g07240	UDP-glucoronosyl/UDP-glucosyl transferase family protein contains Pfam profile: PF00201 UDP-glucoronosyl and UDP-glucosyl transferase	0.4865
A001435_01	At1g62510	protease inhibitor/seed storage/lipid transfer protein (LTP) family protein contains Pfam protease inhibitor/seed storage/LTP family domain PF00234	0.48648
A011604_01	At3g60300	RWD domain-containing protein contains weak similarity to RING finger protein 25 (RING finger protein AO7) (Swiss-Prot:Q9QZR0) [Mus musculus]	0.48598
At30024105	At5g18130	expressed protein similar to unknown protein (gb|AAF00631.1)	0.4857
A004492_01	At1g05260	peroxidase 3 (PER3) (P3) / rare cold-inducible protein (RCI3A) (PRC) identical to SP|O23044 Peroxidase 3 precursor (EC 1.11.1.7) (Atperox P3) (Rare cold inducible protein) (RCI3A) (ATPRC) {Arabidopsis thalliana}	0.48529
A022126_01	At3g23000	CBL-interacting protein kinase 7 (CIPK7) identical to CBL-interacting protein kinase 7 [Arabidopsis thaliana] gi|13249113|gb|AAK16682; contains Pfam profiles PF00069: Protein kinase domain and PF03822: NAF domain; identical to cDNA CBL-interacting protein	0.4849
A023454_01	At2g26150	heat shock transcription factor family protein contains Pfam profile: PF00447 HSF-type DNA-binding domain	0.48427
A015984_01	At5g40450	expressed protein	0.48399
A008338_01	At2g27690	cytochrome P450, putative similar to Cytochrome P450 94A1 (P450-dependent fatty acid omega-hydroxylase) (SP:O81117) {Vicia sativa}; contains Pfam profile: PF00067 cytochrome P450; supported by cDNA: gi_13877668	0.48394
A003324_01	At1g33680	KH domain-containing protein similar to FUSE binding protein 2 GB:AAC50892 GI:1575607 from [Homo sapiens]	0.48358
A003264_01	At1g64720	expressed protein weak similarity to SP|P53809 Phosphatidylcholine transfer protein (PC-TP) {Rattus norvegicus}	0.48311
A004495_01	At1g68520	zinc finger (B-box type) family protein contains Pfam profile: PF00643 B-box zinc finger	0.48298
A012770_01	At3g55980	zinc finger (CCCH-type) family protein contains Pfam domain, PF00642: Zinc finger C-x8-C-x5-C-x3-H type (and similar) and Pfam domain, PF00023: Ankyrin repeat	0.4829
A018766_01	At5g05440	expressed protein low similarity to cytokinin-specific binding protein [Vigna radiata] GI:4190976	0.4828
A020630_01	At1g75800	pathogenesis-related thaumatin family protein similar to receptor serine/threonine kinase PR5K [Arabidopsis thaliana] GI:1235680; contains Pfam profile: PF00314 Thaumatin family	0.48235
A020106_01	At3g03000	calmodulin, putative similar to calmodulin SP:P04352 from [Chlamydomonas reinhardtii]; contains Pfam profile: PF00036 EF hand (4 copies)	0.48212
A020110_01	At1g30870	cationic peroxidase, putative similar to cationic peroxidase (gi|1232069); similar to EST gb|AI100412	0.48167
A012877_01	At4g28840	expressed protein	0.48156
A012620_01	At3g14090	exocyst subunit EXO70 family protein contains Pfam domain PF03081: Exo70 exocyst complex subunit;	0.48138
At30015816	At3g45070	sulfotransferase family protein similar to steroid sulfotransferase 3 [Brassica napus] GI:3420008, steroid sulfotransferase 1 [Brassica napus] GI:3420004; contains Pfam profile PF00685: Sulfotransferase domain	0.48125
A202711_01	At5g19800	hydroxyproline-rich glycoprotein family protein similar to extensin [Catharanthus roseus] gi|1486263|dbj|BAA13175; contains proline-rich extensin domains, INTERPRO:IPR002965	0.48106
A017534_01	At5g62360	invertase/pectin methylesterase inhibitor family protein similar to pectinesterase from Arabidosis thaliana SP|Q42534, Lycopersicon esculentum SP|Q43143; contains Pfam profile PF04043: Plant invertase/pectin methylesterase inhibitor	0.48068
A024495_01	At2g27500	glycosyl hydrolase family 17 protein similar to glucan endo-1,3-beta-glucosidase precursor SP:P52409 from [Triticum aestivum]	0.48011
A018021_01	At5g14540	proline-rich family protein contains proline rich extensin domains, INTERPRO:IPR002965	0.48001
At30012844	At3g07360	armadillo/beta-catenin repeat family protein / U-box domain-containing protein contains Pfam domain, PF00514: Armadillo/beta-catenin-like repeats and Pfam, PF04564: U-box domain	0.47986
At30028832	At5g66210	calcium-dependent protein kinase family protein / CDPK family protein contains Pfam domains, PF00069: Protein kinase domain and PF00036: EF hand	0.47978
A000893_01	At1g02960	expressed protein	0.47967
A003538_01	At1g03610	expressed protein	0.47956
A017110_01	At5g14920	gibberellin-regulated family protein similar to SP|P46689 Gibberellin-regulated protein 1 precursor {Arabidopsis thaliana}; contains Pfam profile PF02704: Gibberellin regulated protein	0.47917
A003713_01	At1g69810	WRKY family transcription factor	0.4788
A005517_01	At1g22882	expressed protein	0.47879
A023659_01	At2g36090	F-box family protein contains Pfam PF00646: F-box domain; similar to SKP1 interacting partner 2 (SKIP2) TIGR_Ath1:At5g67250	0.47871
A013405_01	At4g13860	glycine-rich RNA-binding protein, putative similar to Glycine-rich RNA-binding protein 2, mitochondrial precursor (AtGRP2) (Swiss-Prot:Q9SVM8) [Arabidopsis thaliana] ; contains InterPro entry IPR000504: RNA-binding region RNP-1 (RNA recognition motif) (RR	0.47758
A006200_01	At2g47700	zinc finger (C3HC4-type RING finger) family protein contains Pfam profile: PF00097 zinc finger, C3HC4 type(RING finger)	0.47715
A016076_01	At5g45080	disease resistance protein-related weak similarity to disease resistance protein rps4-RLD [Arabidopsis thaliana] GI:5823585; contains Pfam profile PF01582: TIR domain	0.47712
A016938_01	At5g22390	expressed protein	0.47709
A009015_01	At3g25600	calmodulin, putative similar to calmodulin GI:239841 from [Paramecium tetraurelia]	0.47698
At30008385	At2g15390	xyloglucan fucosyltransferase, putative (FUT4) identical to SP|Q9SJP2 Probable fucosyltransferase 4 (EC 2.4.1.-) (AtFUT4) {Arabidopsis thaliana}; similar to SP|Q9SWH5 Galactoside 2-alpha-L-fucosyltransferase (EC 2.4.1.69) (Xyloglucan alpha-(1,2)-fucosyltr	0.47694
A023168_01	At4g01350	DC1 domain-containing protein contains Pfam profile PF03107: DC1 domain	0.47687
At30028883	At5g66630	LIM domain-containing protein contains low similarity to Pfam profile PF00412: LIM domain	0.47662
A005190_01	At1g74310	heat shock protein 101 (HSP101) identical to heat shock protein 101 GI:6715468 GB:AAF26423 from [Arabidopsis thaliana]	0.4766
At30001496	At1g13960	WRKY family transcription factor similar to WKRY DNA-binding protein GB:AAD17441	0.47658
At30014502	At3g21710	expressed protein	0.47655
At30022341	At5g01610	expressed protein contains Pfam profile PF04398: Protein of unknown function, DUF538	0.47636
A005687_01	At5g58570	expressed protein	0.47613
A004978_01	At5g04340	zinc finger (C2H2 type) family protein contains Pfam domain, PF00096: Zinc finger, C2H2 type	0.47592
A006983_01	At2g47720	expressed protein	0.47571
At30026748	At5g48070	xyloglucan:xyloglucosyl transferase, putative / xyloglucan endotransglycosylase, putative / endo-xyloglucan transferase, putative similar to xyloglucan endotransglycosylase TCH4 GI:886116 from [Arabidopsis thaliana]	0.47559
At30004412	At1g51470	glycosyl hydrolase family 1 protein contains Pfam PF00232 : Glycosyl hydrolase family 1 domain; TIGRFAM TIGR01233: 6-phospho-beta-galactosidase; similar to Myrosinase precursor (SP:P37702) [Arabidopsis thaliana]; similar to thioglucosidase (GI:871992) [Ar	0.47558
A025914_01	At5g12250	tubulin beta-6 chain (TUB6) nearly identical to SP|P29514 Tubulin beta-6 chain {Arabidopsis thaliana}	0.47524
A009681_01	At3g21150	zinc finger (B-box type) family protein contains Pfam profile:PF01760 CONSTANS family zinc finger	0.47471
A002953_01	At1g15130	hydroxyproline-rich glycoprotein family protein	0.47455
A015336_01	At4g32150	synaptobrevin family protein similar to Synaptobrevin-like protein 1 (SP:P51809) [Homo sapiens]	0.47445
A021060_01	At4g14365	zinc finger (C3HC4-type RING finger) family protein / ankyrin repeat family protein contains Pfam profile: PF00097 zinc finger, C3HC4 type (RING finger) and Pfam profile: PF00023 ankyrin repeat	0.47441
A004900_01	At1g75080	brassinosteroid signalling positive regulator (BZR1) identical to to BZR1 protein [Arabidopsis thaliana] gi|20270971|gb|AAM18490	0.47424
A014198_01	At4g37400	cytochrome P450 family protein similar to cytochrome P450 monooxygenase CYP91A2, Arabidopsis thaliana, D78607	0.47411
At30019048	At4g12735	expressed protein	0.47377
At30006367	At1g70850	Bet v I allergen family protein similar to Csf-2 [Cucumis sativus][GI:5762258][J Am Soc Hortic Sci 124, 136-139 (1999)] contains Pfam profile PF00407: Pathogenesis-related protein Bet v I family	0.47372
A016708_01	At5g03120	expressed protein	0.4736
A018353_01	At5g40980	expressed protein	0.47355
A007679_01	At2g03720	universal stress protein (USP) family protein contains Pfam profile PF00582: universal stress protein family	0.47316
A018152_01	At5g56620	no apical meristem (NAM) family protein contains Pfam PF02365: No apical meristem (NAM) domain;	0.47309
A018032_01	At5g09220	amino acid permease 2 (AAP2) identical to amine acid permease AAP2 [Arabidopsis thaliana] GI:510236	0.47285
A003923_01	At1g54050	17.4 kDa class III heat shock protein (HSP17.4-CIII) contains Pfam profile: PF00011 Hsp20/alpha crystallin family; identified as class CIII in Scharf, K-D., et al,Cell Stress & Chaperones (2001) 6: 225-237.	0.47261
A002596_01	At1g61260	expressed protein contains similarity to cotton fiber expressed protein 1 [Gossypium hirsutum] gi|3264828|gb|AAC33276	0.47256
A023414_01	At2g30990	expressed protein contains Pfam profile: PF05097 protein of unknown function (DUF688)	0.47227
A200232_01	At1g03410	2-oxoglutarate-dependent dioxygenase, putative identical to 2A6 (GI:599622), a homolog of the tomato ethylene synthesis regulatory protein E8; contains Pfam profile PF03171: oxidoreductase, 2OG-Fe(II) oxygenase family	0.47198
At30024832	At5g25100	endomembrane protein 70, putative TM4 family;	0.47181
A017728_01	At5g14000	no apical meristem (NAM) family protein contains Pfam PF02365: No apical meristem (NAM) domain;	0.47168
A005733_01	At2g46830	myb-related transcription factor (CCA1) identical to myb-related transcription factor (CCA1) GI:4090569 from [Arabidopsis thaliana]	0.47159
A022120_01	At3g08720	serine/threonine protein kinase (PK19) identical to serine/threonine-protein kinase AtPK19 (Ribosomal-protein S6 kinase homolog) [Arabidopsis thaliana] SWISS-PROT:Q39030	0.47153
At30004550	At1g52650	F-box family protein contains F-box domain Pfam:PF00646	0.47145
A015078_01	At4g32760	VHS domain-containing protein / GAT domain-containing protein weak similarity to hepatocyte growth factor-regulated tyrosine kinase substrate HRS isoform 2 [Homo sapiens] GI:9022389; contains Pfam profiles PF00790: VHS domain, PF03127: GAT domain	0.47143
A008660_01	At2g30250	WRKY family transcription factor	0.47142
At30002189	At1g20280	homeobox-leucine zipper protein-related similar to SP|Q02283 Homeobox-leucine zipper protein HAT5 (HD-ZIP protein 5) (HD-ZIP protein ATHB-1) {Arabidopsis thaliana}	0.4712
At30003658	At1g35350	EXS family protein / ERD1/XPR1/SYG1 family protein similar to PHO1 protein [Arabidopsis thaliana] GI:20069032; contains Pfam profiles PF03105: SPX domain, PF03124: EXS family	0.47044
A019883_01	At2g20560	DNAJ heat shock family protein SP|Q9UDY4 DnaJ homolog subfamily B member 4 (Heat shock 40 kDa protein 1 homolog) {Homo sapiens}; contains Pfam profile PF00226: DnaJ domain	0.47034
A202628_01	At5g18600	glutaredoxin family protein contains glutaredoxin domain, INTERPRO:IPR002109	0.46997
A020207_01	At1g20190	expansin, putative (EXP11) similar to GB:U30460 from [Cucumis sativus]; alpha-expansin gene family, PMID:11641069	0.46978
A001698_01	At1g71200	basic helix-loop-helix (bHLH) family protein contains Pfam profile: PF00010 helix-loop-helix DNA-binding domain	0.46972
A004176_01	At1g33790	jacalin lectin family protein similar to myrosinase binding protein homolog GI:2997767 from [Arabidopsis thaliana]; contains contains Pfam profile PF01419 jacalin-like lectin domain	0.46965
A020018_01	At5g39670	calcium-binding EF hand family protein contains INTERPRO:IPR002048 calcium-binding EF-hand domain	0.46957
A017117_01	At5g51890	peroxidase-related similar to peroxidase [Spinacia oleracea] gi|2956707|emb|CAA76376	0.46951
At30012857	At3g07460	expressed protein contains Pfam profile PF04398: Protein of unknown function, DUF538	0.46946
A013209_01	At4g34810	auxin-responsive family protein similar to auxin-induced protein X10A5 (SP:P33079) [Glycine max]; small auxin up RNA (SAUR-AC1), Arabidopsis thaliana, PIR2:T06084	0.46904
A001212_01	At1g56220	dormancy/auxin associated family protein similar to Auxin-repressed 12.5 kDa protein (Swiss-Prot:Q05349) [Fragaria ananassa]; similar to auxin-repressed protein (GI:927034) [Fragaria x ananassa]; similar to dormancy-associated protein (GI:2605887) [Pisum	0.46878
A004550_01	At1g13480	hypothetical protein	0.46834
A024298_01	At4g30270	MERI-5 protein (MERI-5) (MERI5B) / endo-xyloglucan transferase / xyloglucan endo-1,4-beta-D-glucanase (SEN4) identical to endo-xyloglucan transferase gi:944810, SP|P24806 MERI-5 protein precursor (Endo-xyloglucan transferase) (Xyloglucan endo-1,4-beta-D-g	0.46831
A003677_01	At1g70460	protein kinase, putative contains Pfam PF00069: Protein kinase domain	0.46811
A003603_01	At1g21230	wall-associated kinase, putative similar to wall-associated kinase 1 [Arabidopsis thaliana] GI:3549626; expressed in leaves and stems & induced by salicylic acid or INA (PMID:10380805)	0.46785
At30009555	At2g26390	serpin, putative / serine protease inhibitor, putative similar to phloem serpin-1 [Cucurbita maxima] GI:9937311; contains Pfam profile PF00079: Serpin (serine protease inhibitor)	0.46766
At30024074	At5g17820	peroxidase 57 (PER57) (P57) (PRXR10) identical to SP|Q43729 Peroxidase 57 precursor (EC 1.11.1.7) (Atperox P57) (PRXR10) (ATP13a) {Arabidopsis thaliana}	0.4675
A007160_01	At2g35770	serine carboxypeptidase S10 family protein similar to Serine carboxypeptidase II precursor (Carboxypeptidase D) (CP-MII) (SP:P08818) [Hordeum vulgare]	0.4674
A013434_01	At4g01540	no apical meristem (NAM) family protein similar to NAC1 (GI:7716952) {Medicago truncatula}; contains Pfam PF02365 : No apical meristem (NAM) protein	0.46722
A013080_01	At4g18200	purine permease family protein similar to purine permease [Arabidopsis thaliana] GI:7620007; contains Pfam profile PF03151: Domain of unknown function, DUF250	0.46661
At30010941	At2g38380	peroxidase 22 (PER22) (P22) (PRXEA) / basic peroxidase E identical to SP|P24102 Peroxidase 22 precursor (EC 1.11.1.7) (Atperox P22) (ATPEa) (Basic peroxidase E) {Arabidopsis thaliana}; identical to cDNA class III peroxidase ATPEa, GI:17530569	0.46463
A018971_01	At5g47590	heat shock protein-related contains similarity to mitochondrial small heat shock protein [Lycopersicon esculentum] gi|3492854|dbj|BAA32547	0.46358
A019267_01	At5g37670	15.7 kDa class I-related small heat shock protein-like (HSP15.7-CI) contains Pfam profile: PF00011 Hsp20/alpha crystallin family; identified in Scharf, K-D., et al,Cell Stress & Chaperones (2001) 6: 225-237.	0.4629
A019112_01	At5g45490	disease resistance protein-related contains Pfam domain, PF00931: NB-ARC domain, a novel signalling motif found in plant resistance gene products	0.46266
A011854_01	At3g45640	mitogen-activated protein kinase, putative / MAPK, putative (MPK3) identical to mitogen-activated protein kinase homolog (AtMPK3)[Arabidopsis thaliana] SWISS-PROT:Q39023; PMID:12119167	0.46263
At30004969	At1g56280	drought-responsive family protein contains an AT-AC intron 3, potentially contains a frameshift. An alternate model provides a translation more consistent with homologous proteins but lacks the AT-AC intron; similar to drought-induced mRNA, Di19 [Arabidop	0.4626
A202776_01	At5g20700	senescence-associated protein-related similar to senescence-associated protein SAG102 (GI:22331931) [Arabidopsis thaliana];	0.4625
A005513_01	At1g23030	armadillo/beta-catenin repeat family protein / U-box domain-containing protein contains Pfam domain, PF00514: Armadillo/beta-catenin-like repeats and Pfam, PF04564: U-box domain	0.46238
A006862_01	At2g23130	arabinogalactan-protein (AGP17) identical to gi_11935086_gb_AAG41963	0.46158
A012348_01	At3g52720	carbonic anhydrase family protein low similarity to storage protein (dioscorin) [Dioscorea cayenensis] GI:433463; contains Pfam profile PF00194: Eukaryotic-type carbonic anhydrase	0.46109
A016548_01	At5g48250	zinc finger (B-box type) family protein contains similarity to CONSTANS homologs	0.46105
A020656_01	At3g29810	phytochelatin synthetase family protein / COBRA cell expansion protein COBL2 similar to phytochelatin synthetase [Hordeum vulgare subsp. vulgare] GI:29570314; identified in Roudier, et al, Plant Phys. (2002) 130:538-548 (PMID:12376623); contains Pfam prof	0.46089
A023071_01	At5g56320	expansin, putative (EXP14) similar to alpha-expansin 3 GI:6942322 from [Triphysaria versicolor]; alpha-expansin gene family, PMID:11641069	0.46071
A003741_01	At1g76130	alpha-amylase, putative / 1,4-alpha-D-glucan glucanohydrolase, putative strong similarity to alpha-amylase GI:7532799 from [Malus x domestica];contains Pfam profile PF00128: Alpha amylase, catalytic domain	0.46016
A016278_01	At5g61590	AP2 domain-containing transcription factor family protein contains Pfam PF00847: AP2 domain	0.46015
A003922_01	At1g61560	seven transmembrane MLO family protein / MLO-like protein 6 (MLO6) idenctical to membrane protein Mlo6 [Arabidopsis thaliana] gi|14091582|gb|AAK53799; similar to MLO protein SWISS-PROT:P93766, NCBI_gi:1877221 [Hordeum vulgare][Barley]; contains Pfam profi	0.45997
A016924_01	At5g42200	zinc finger (C3HC4-type RING finger) family protein contains Pfam profile: PF00097 zinc finger, C3HC4 type (RING finger)	0.4599
At30007048	At1g77145	expressed protein contains Pfam profile PF04720: Protein of unknown function (DUF506)	0.45983
A013002_01	At4g00080	invertase/pectin methylesterase inhibitor family protein low similarity to pectinesterase from Lycopersicon esculentum SP|Q43143, Arabidopsis thaliana SP|Q42534; contains Pfam profile PF04043: Plant invertase/pectin methylesterase inhibitor	0.45978
A015866_01	At5g22920	zinc finger (C3HC4-type RING finger) family protein contains Pfam profiles:PF05495 CHY zinc finger, PF00097 zinc finger, C3HC4 type (RING finger)	0.45947
A022401_01	At4g23400	major intrinsic family protein / MIP family protein contains Pfam profile: MIP PF00230	0.45919
A013444_01	At4g02090	expressed protein	0.45917
A000279_01	At1g01580	ferric-chelate reductase, putative similar to ferric-chelate reductase (FRO1) [Pisum sativum] GI:15341529; contains Pfam profile: PF01794 ferric reductase like transmembrane component	0.45888
A009037_01	At3g62720	galactosyl transferase GMA12/MNN10 family protein low similarity to alpha-1,2-galactosyltransferase, Schizosaccharomyces pombe [SP|Q09174]	0.45846
A014114_01	At4g14560	auxin-responsive protein / indoleacetic acid-induced protein 1 (IAA1) identical to SP|P49677 Auxin-responsive protein IAA1 (Indoleacetic acid-induced protein 1) {Arabidopsis thaliana}	0.45844
A016304_01	At5g17740	AAA-type ATPase family protein h-bcs1, Homo sapiens, EMBL:AF026849 h-bcs1, Homo sapiens, EMBL:AF026849 h-bcs1, Homo sapiens, EMBL:AF026849 contains Pfam profile: ATPase family PF00004 gene_id:K17E7.100 contains Pfam profile: ATPase family PF00004	0.45829
A007591_01	At2g28570	expressed protein	0.45805
At30022055	At4g38290	expressed protein	0.45803
A020090_01	At3g59910	expressed protein	0.45799
At30018592	At4g08410	proline-rich extensin-like family protein contains proline-rich extensin domains, INTERPRO:IPR002965;	0.45789
A001261_01	At1g36370	glycine hydroxymethyltransferase, putative / serine hydroxymethyltransferase, putative / serine/threonine aldolase, putative similar to serine hydroxymethyltransferase [Chlamydomonas reinhardtii] GI:17066746; contains Pfam profile PF00464: serine hydroxym	0.45741
A017738_01	At5g38200	expressed protein	0.45736
A019704_01	At5g05500	pollen Ole e 1 allergen and extensin family protein contains Pfam domain, PF01190: Pollen proteins Ole e I family	0.45718
A012278_01	At3g16860	phytochelatin synthetase-related contains Pfam PF04833: Phytochelatin synthetase-like conserved region	0.45602
A009807_01	At3g50640	expressed protein	0.456
A022028_01	At5g41810	expressed protein	0.45599
At30020884	At4g28300	hydroxyproline-rich glycoprotein family protein	0.45595
A015716_01	At5g35200	epsin N-terminal homology (ENTH) domain-containing protein contains Pfam PF01417: ENTH domain. ENTH (Epsin N-terminal homology) domain; similar to clathrin assembly protein short form, Rattus norvegicus, EMBL:AF041373;similar to Chain A, Calm-N N-Terminal	0.45595
A202664_01	At5g19080	zinc finger (C3HC4-type RING finger) family protein contains Pfam domain, PF00097: Zinc finger, C3HC4 type (RING finger)	0.45538
A200066_01	At3g10300	calcium-binding EF hand family protein low similarity to SP|P12815 Programmed cell death protein 6 (Probable calcium-binding protein ALG-2) {Mus musculus}; contains INTERPRO:IPR002048 calcium-binding EF-hand domain	0.45485
A016817_01	At5g60680	expressed protein contains Pfam profile PF04520: Protein of unknown function, DUF584	0.4546
A000690_01	At1g33700	expressed protein contains Pfam domain PF04685: Protein of unknown function, DUF608	0.45442
A019494_01	At3g50440	hydrolase, alpha/beta fold family protein similar to ethylene-induced esterase [Citrus sinensis] GI:14279437, polyneuridine aldehyde esterase [Rauvolfia serpentina] GI:6651393; contains Pfam profile PF00561: hydrolase, alpha/beta fold family	0.45441
A011740_01	At3g54810	zinc finger (GATA type) family protein GATA transcription factor 3, Arabidopsis thaliana, Y13650	0.45375
A020482_01	At2g23810	senescence-associated family protein similar to senescence-associated protein 5 [Hemerocallis hybrid cultivar] gi|3551954|gb|AAC34855	0.45217
At30025294	At5g33355	expressed protein	0.45206
A022381_01	At4g27260	auxin-responsive GH3 family protein similar to auxin-responsive GH3 product [Glycine max] GI:18591; contains Pfam profile PF03321: GH3 auxin-responsive promoter	0.45202
At30007606	At2g02010	glutamate decarboxylase, putative strong similarity to glutamate decarboxylase isozyme 3 [Nicotiana tabacum] GI:13752462	0.45177
A017594_01	At5g16200	50S ribosomal protein-related contains weak similarity to Cyanelle 50S ribosomal protein L35. (Swiss-Prot:P14810) [Cyanophora paradoxa]	0.45147
A015892_01	At5g58070	lipocalin, putative similar to temperature stress-induced lipocalin [Triticum aestivum] GI:18650668	0.45132
A202583_01	At5g12030	17.7 kDa class II heat shock protein 17.6A (HSP17.7-CII) identical to heat shock protein 17.6A GI:3256075 from [Arabidopsis thaliana]	0.45057
A002973_01	At1g14700	purple acid phosphatase, putative contains Pfam profile: PF00149 calcineurin-like phosphoesterase; similar to purple acid phosphatase (GI:20257479) [Arabidopsis thaliana]	0.4505
A004311_01	At1g67560	lipoxygenase family protein similar to 13-lipoxygenase GB:CAA65269 [Solanum tuberosum], gi:1654140 [Lycopersicon esculentum]	0.45021
A020204_01	At1g04250	auxin-responsive protein / indoleacetic acid-induced protein 17 (IAA17) Identical to SP|P93830 Auxin-responsive protein IAA17 (Indoleacetic acid-induced protein 17) {Arabidopsis thaliana}; ESTs gb|H36782 and gb|F14074 come from this gene	0.45002
A010859_01	At3g21330	basic helix-loop-helix (bHLH) family protein contains Pfam profile: PF00010 helix-loop-helix DNA-binding domain	0.44934
A010353_01	At3g52710	expressed protein predicted protein, Arabidopsis thaliana	0.44896
A010812_01	At3g26610	polygalacturonase, putative / pectinase, putative similar to polygalacturonase (PG1) GI:5669846, (PG2) GI:5669848 [Glycine max]; contains PF00295: Glycosyl hydrolases family 28 (polygalacturonases)	0.44882
A009117_01	At3g18200	nodulin MtN21 family protein similar to MtN21 GI:2598575 (root nodule development) from [Medicago truncatula]	0.44835
At30021769	At4g35790	phospholipase D delta / PLD delta (PLDDELTA) identical to phospholipase D delta SP: Q9C5Y0 from [Arabidopsis thaliana]; supporting cDNA gi|11761141|dbj|AB031047.1|	0.44828
A020203_01	At1g26270	phosphatidylinositol 3- and 4-kinase family protein similar to phosphatidylinositol 4-kinase type-II beta [Homo sapiens] GI:20159767; contains Pfam profile PF00454: Phosphatidylinositol 3- and 4-kinase	0.44813
A020789_01	At5g54370	late embryogenesis abundant protein-related / LEA protein-related similar to late embryogenesis abundant protein (GI:1350543)[Picea glauca]	0.44812
A001303_01	At1g15670	kelch repeat-containing F-box family protein similar to SP|Q9ER30 Kelch-related protein 1 (Sarcosin) {Rattus norvegicus}; contains Pfam profiles PF01344: Kelch motif, PF00646: F-box domain	0.44809
A015205_01	At4g14980	DC1 domain-containing protein contains Pfam profile PF03107: DC1 domain	0.44803
A203497_01	At4g11850	phospholipase D gamma 1 / PLD gamma 1 (PLDGAMMA1) identical to phospholipase D gamma 1 SP:Q9T053 from [Arabidopsis thaliana]	0.44779
A008347_01	At2g28110	exostosin family protein contains 1 transmembrane domain; similar to pectin-glucuronyltransferase (GI:23821292) [Nicotiana plumbaginifolia]; similar to NpGUT1 homolog (GI:23821294) [Arabidopsis thaliana]; contains Pfam profile PF03016: Exostosin family	0.44774
A017969_01	At5g54490	calcium-binding EF-hand protein, putative similar to EF-hand Ca2+-binding protein CCD1 [Triticum aestivum] GI:9255753; contains INTERPRO:IPR002048 calcium-binding EF-hand domain	0.4468
At30026429	At5g45340	cytochrome P450 family protein similar to SP|Q42569|C901_ARATH Cytochrome P450 90A1 (SP:Q42569) [Arabidopsis thaliana]; contains Pfam profile: PF00067: Cytochrome P450	0.44664
At30000728	At1g07350	transformer serine/arginine-rich ribonucleoprotein, putative similar to GB:Y09506 from [Nicotiana tabacum] (Plant Mol. Biol. 35 (3), 261-269 (1997))	0.44657
At30020359	At4g23870	expressed protein predicted proteins, Arabidopsis thaliana	0.44599
A201612_01	At3g09925	pollen Ole e 1 allergen and extensin family protein contains similarity to pistil-specific extensin-like protein precursor (PELP) [Nicotiana tabacum] SWISS-PROT:Q03211	0.44571
A014984_01	At4g05070	expressed protein	0.44563
A020389_01	At3g48530	CBS domain-containing protein low similarity to SP|Q9UGI9 5'-AMP-activated protein kinase, gamma-3 subunit (AMPK gamma-3 chain) (AMPK gamma3) {Homo sapiens}; contains Pfam profile PF00571: CBS domain	0.44545
At30018889	At4g11210	disease resistance-responsive family protein / dirigent family protein similar to dirigent protein [Thuja plicata] gi|6694699|gb|AAF25360; similar to disease resistance response protein 206-d [Pisum sativum] gi|508844|gb|AAB18669	0.44539
At30017673	At3g61980	serine protease inhibitor, Kazal-type family protein contains Pfam domain PF00050: Kazal-type serine protease inhibitor domain	0.4446
A010999_01	At3g44510	expressed protein	0.44454
A005629_01	At5g21170	5'-AMP-activated protein kinase beta-2 subunit, putative similar to Swiss-Prot:Q9QZH4 5'-AMP-activated protein kinase, beta-2 subunit (AMPK beta-2 chain) [Rattus norvegicus]	0.4441
A024807_01	At2g23980	cyclic nucleotide-regulated ion channel / cyclic nucleotide-gated channel (CNGC6) identical to cyclic nucleotide and calmodulin-regulated ion channel (cngc6) GI:4581207 from [Arabidopsis thaliana]	0.44384
A024239_01	At5g06300	lysine decarboxylase family protein contains Pfam profile PF03641: lysine decarboxylase family	0.44382
At30007239	At1g78850	curculin-like (mannose-binding) lectin family protein low similarity to ser/thr protein kinase from Zea mays [GI:2598067]; contains Pfam lectin (probable mannose binding) domain PF01453	0.44368
A020695_01	At4g27280	calcium-binding EF hand family protein similar to EF-hand Ca2+-binding protein CCD1 [Triticum aestivum] GI:9255753; contains INTERPRO:IPR002048 calcium-binding EF-hand domain	0.44342
A019183_01	At5g04120	phosphoglycerate/bisphosphoglycerate mutase family protein low similarity to SP|P36623 Phosphoglycerate mutase (EC 5.4.2.1) {Schizosaccharomyces pombe}; contains Pfam profile PF00300: phosphoglycerate mutase family	0.44269
A024989_01	At4g04570	protein kinase family protein contains Pfam domain PF00069: Protein kinase domain	0.44264
At30004021	At1g47600	glycosyl hydrolase family 1 protein contains Pfam PF00232 : Glycosyl hydrolase family 1 domain; TIGRFAM TIGR01233: 6-phospho-beta-galactosidase; similar to thioglucosidase (GI:871992) [Arabidopsis thaliana]	0.44226
A202873_01	At5g25440	protein kinase family protein contains protein kinase domain, Pfam:PF00069	0.44216
A014222_01	At4g25790	allergen V5/Tpx-1-related family protein similar to SP|Q40374 Pathogenesis-related protein PR-1 precursor {Medicago truncatula}; contains Pfam profile PF00188: SCP-like extracellular protein	0.44206
A020795_01	At1g72150	SEC14 cytosolic factor family protein / phosphoglyceride transfer family protein similar to SEC14-like protein 2 (Alpha-tocopherol associated protein) (TAP) (bTAP) (Fragment) (SP:P58875) {Bos taurus}; similar to GI:807956 from [Saccharomyces cerevisiae];	0.44199
A014944_01	At4g33920	protein phosphatase 2C family protein / PP2C family protein similar to Ser/Thr protein phosphatase 2C (PP2C6) (GI:15020818) [Arabidopsis thaliana]; similar to protein phosphatase 2C (GI:3608412) [Mesembryanthemum crystallinum]; contains Pfam PF00481 : Pro	0.44178
A019559_01	At4g26270	phosphofructokinase family protein similar to phosphofructokinase [Amycolatopsis methanolica] GI:17432243; contains Pfam profile PF00365: Phosphofructokinase	0.44175
A008146_01	At2g03760	steroid sulfotransferase, putative strong similarity to steroid sulfotransferases from [Brassica napus] GI:3420008, GI:3420004, GI:3420006; contains Pfam profile PF00685: Sulfotransferase domain	0.44166
At30017442	At3g59930	expressed protein	0.44149
A020139_01	At2g36220	expressed protein	0.44121
A010347_01	At3g24520	heat shock transcription factor family protein contains Pfam profile: PF00447 HSF-type DNA-binding domain	0.44082
A003878_01	At1g52830	auxin-responsive protein / indoleacetic acid-induced protein 6 (IAA6) nearly identical to SP|Q38824 Auxin-responsive protein IAA6 (Indoleacetic acid-induced protein 6) {Arabidopsis thaliana}	0.44059
A013995_01	At4g24230	acyl-CoA binding protein, putative / ACBP, putative contains similarity to acyl-CoA binding protein 2 [Arabidopsis thaliana] gi|12039034|gb|AAG46057	0.44056
A010321_01	At3g52520	expressed protein	0.43997
A007581_01	At2g18690	expressed protein	0.43981
A018991_01	At5g21940	expressed protein supported by full length cDNA GI:22531282 from [Arabidopsis thaliana]	0.43975
A015503_01	At5g11000	expressed protein	0.43917
A024273_01	At1g04240	auxin-responsive protein / indoleacetic acid-induced protein 3 (IAA3) identical to SP|Q38822 Auxin-responsive protein IAA3 (Indoleacetic acid-induced protein 3) {Arabidopsis thaliana}; EST gb|T04296 comes from this gene	0.43884
A009453_01	At3g06070	expressed protein	0.4382
A013526_01	At4g09420	disease resistance protein (TIR-NBS class), putative domain signature TIR-NBS exists, suggestive of a disease resistance protein.	0.43731
A015178_01	At4g30850	expressed protein contains Pfam domain, PF03006: Uncharacterised protein family (Hly-III / UPF0073)	0.43631
A200171_01	At5g66040	senescence-associated family protein almost identical to ketoconazole resistant protein GI:928938 from [Arabidopsis thaliana] full-length cDNA: Ceres:101608.	0.43626
At30013793	At3g15450	expressed protein similar to auxin down-regulated protein ARG10 [Vigna radiata] GI:2970051, wali7 (aluminum-induced protein) [Triticum aestivum] GI:451193	0.43595
At30026199	At5g43380	serine/threonine protein phosphatase PP1 isozyme 7 (TOPP7) identical to SP|O82733 Serine/threonine protein phosphatase PP1 isozyme 7 (EC 3.1.3.16) {Arabidopsis thaliana}	0.43594
A200878_01	At1g59660	nucleoporin family protein contains Pfam profiles: PF04096 nucleoporin autopeptidase, PF03093 nucleoporin FG repeat family	0.43572
A000619_01	At1g64360	expressed protein	0.43563
At30013333	At3g11820	syntaxin 121 (SYP121) / syntaxin-related protein (SYR1) contains Pfam profiles: PF00804 syntaxin and PF05739: SNARE domain; identical to cDNA syntaxin-related protein At-SYR1 (At-Syr1) GI:4206788, SP|Q9ZSD4 Syntaxin 121 (AtSYP121) (Syntaxin-related protei	0.43552
A009848_01	At3g02140	expressed protein	0.43549
At30008941	At2g20670	expressed protein contains Pfam profile PF04720: Protein of unknown function (DUF506)	0.43512
A006889_01	At2g47560	zinc finger (C3HC4-type RING finger) family protein contains Pfam domain, PF00097: Zinc finger, C3HC4 type (RING finger)	0.43502
At30011663	At2g44500	expressed protein contains Pfam PF03138: Plant protein family. The function of this family of plant proteins is unknown; previously annotated as 'axi 1 protein from Nicotiana tabacum -related' based on similarity to axi 1 protein (GB:X80301) (GI:559920) f	0.43465
A015380_01	At4g15160	protease inhibitor/seed storage/lipid transfer protein (LTP) family protein similar to SP|Q00451|PRF1_LYCES 36.4 kDa proline-rich protein Lycopersicon esculentum, proline-rich cell wall protein [Medicago sativa] GI:3818416; contains Pfam profile PF00234 P	0.43432
At30020221	At4g22690	cytochrome P450 family protein flavonoid 3',5'-hydroxylase Hf1, Petunia x hybrida, PIR2:S38985	0.43428
A019667_01	At3g19680	expressed protein	0.43424
A007256_01	At2g46270	G-box binding factor 3 (GBF3) identical to G-box binding factor 3 (GBF3) SP:P42776 from [Arabidopsis thaliana]; contains Pfam profile: PF00170 bZIP transcription factor	0.43339
A024133_01	At3g10710	pectinesterase family protein contains similarity to pectinesterase GB:AAB57671 [Citrus sinensis]; contains Pfam profile: PF01095 pectinesterase	0.43333
A015964_01	At5g24470	pseudo-response regulator 5 (APRR5) identical to pseudo-response regulator 5 GI:10281006 from [Arabidopsis thaliana]	0.43329
A001103_01	At1g01060	myb family transcription factor contains Pfam profile: PF00249 myb-like DNA-binding domain; identical to cDNA LATE ELONGATED HYPOCOTYL MYB transcription factor GI:3281845	0.43323
A001718_01	At1g72200	zinc finger (C3HC4-type RING finger) family protein contains Pfam profile: PF00097: Zinc finger, C3HC4 type (RING finger)	0.43268
A020828_01	At3g19580	zinc finger (C2H2 type) protein 2 (AZF2) identical to Cys2/His2-type zinc finger protein 2 [Arabidopsis thaliana] gi|6009885|dbj|BAA85107	0.43259
At30000761	At1g07610	metallothionein-like protein 1C (MT-1C) identical to Metallothionein-like protein 1C (MT-1C). (SP:Q38804) (Arabidopsis thaliana)	0.43166
A006487_01	At2g40080	expressed protein	0.43127
A022532_01	At3g45690	proton-dependent oligopeptide transport (POT) family protein contains Pfam profile: PF00854 POT family	0.43111
At30003371	At1g32170	xyloglucan:xyloglucosyl transferase, putative / xyloglucan endotransglycosylase, putative / endo-xyloglucan transferase, putative (XTR4) identical to N-terminal partial sequence of xyloglucan endotransglycosylase-related protein XTR4 GI:1244754 from [Arab	0.43057
A022648_01	At5g01660	kelch repeat-containing protein similar to SP|P57790 Kelch-like ECH-associated protein 1 (Cytosolic inhibitor of Nrf2) {Rattus norvegicus}; contains Pfam profile PF01344: Kelch motif	0.43053
At30016863	At3g54590	proline-rich extensin-like family protein contains proline-rich extensin domains, INTERPRO:IPR002965	0.42985
A022943_01	At5g43540	zinc finger (C2H2 type) family protein contains Pfam domain, PF00096: Zinc finger, C2H2 type	0.42972
A016106_01	At5g60320	lectin protein kinase family protein contains Pfam domains, PF00069: Protein kinase domain, PF00139: Legume lectins beta domain, and PF00138: Legume lectins alpha domain	0.42898
A003958_01	At1g14200	zinc finger (C3HC4-type RING finger) family protein contains Pfam profile: PF00097 zinc finger, C3HC4 type (RING finger)	0.42886
A007433_01	At2g45220	pectinesterase family protein contains Pfam profile: PF01095 pectinesterase	0.42845
A006291_01	At2g33990	calmodulin-binding family protein similar to SF16 protein [Helianthus annuus] GI:560150; contains Pfam profile PF00612: IQ calmodulin-binding motif	0.42811
A015438_01	At4g02170	expressed protein ; expression supported by MPSS	0.42715
A013878_01	At4g00330	protein kinase family protein contains protein kinase domain, Pfam:PF00069	0.42672
A024668_01	At3g13650	disease resistance response protein-related/ dirigent protein-related similar to dirigent protein [Thuja plicata] gi|6694699|gb|AAF25360; similar to pathogenesis-related protein [Pisum sativum] gi|4585273|gb|AAD25355	0.42665
At30017509	At3g60520	expressed protein	0.42652
A021943_01	At3g29250	short-chain dehydrogenase/reductase (SDR) family protein similar to 3-beta-hydroxysteroiddehydrogenase GI:15983819 from [Digitalis lanata]; contains Pfam profile: PF00106 short chain dehydrogenase	0.42649
At30028381	At5g62470	myb family transcription factor (MYB96) contains Pfam profile: PF00249 myb-like DNA-binding domain	0.42634
A004056_01	At1g51890	leucine-rich repeat protein kinase, putative similar to light repressible receptor protein kinase [Arabidopsis thaliana] gi|1321686|emb|CAA66376; contains leucine rich repeat (LRR) domains, Pfam:PF00560; contains protein kinase domain, Pfam:PF00069	0.42606
At30002281	At1g21110	O-methyltransferase, putative similar to GI:2781394	0.42556
A022497_01	At4g11460	protein kinase family protein contains Pfam PF00069: Protein kinase domain	0.42551
A003084_01	At1g05340	expressed protein	0.42499
A018010_01	At5g57625	allergen V5/Tpx-1-related family protein low similarity to SP|Q40374 Pathogenesis-related protein PR-1 precursor {Medicago truncatula}; contains Pfam profile PF00188: SCP-like extracellular protein	0.42433
At30001531	At1g14280	phytochrome kinase, putative contains similarity to Swiss-Prot:Q9SWI1 phytochrome kinase substrate 1 [Arabidopsis thaliana]	0.42432
At30010896	At2g37980	expressed protein similar to axi 1 [Nicotiana tabacum] GI:559921; contains Pfam profile PF03138: Plant protein family	0.42422
At30024122	At5g18270	no apical meristem (NAM) family protein contains Pfam PF02365 : No apical meristem (NAM) protein; similar to cup-shaped cotyledon CUC2 (GI:1944132) [Arabidopsis thaliana]	0.42411
A200906_01	At1g61667	expressed protein contains Pfam profile PF04398: Protein of unknown function, DUF538	0.42343
A003132_01	At1g50040	expressed protein	0.42315
A002105_01	At1g68840	DNA-binding protein RAV2 (RAV2) / AP2 domain-containing protein RAP2.8 identical to RAV2 GI:3868859 from [Arabidopsis thaliana], AP2 domain containing protein RAP2.8 [Arabidopsis thaliana] GI:2281641; contains Pfam profile: PF00847 AP2-domain	0.42282
A018994_01	At5g67450	zinc finger (C2H2 type) protein 1 (AZF1) identical to Cys2/His2-type zinc finger protein 1 [Arabidopsis thaliana] gi|6009887|dbj|BAA85108	0.42219
A017652_01	At5g53550	transporter, putative similar to iron-phytosiderophore transporter protein yellow stripe 1 [Zea mays] GI:10770865; contains Pfam profile PF03169: OPT oligopeptide transporter protein	0.42147
At30002282	At1g21120	O-methyltransferase, putative similar to GI:2781394	0.42118
A019688_01	At5g66650	expressed protein contains Pfam domain, PF04678: Protein of unknown function, DUF607	0.42007
A202299_01	At4g16563	aspartyl protease family protein contains Pfam profile: PF00026 eukaryotic aspartyl protease	0.42001
A015459_01	At4g02540	DC1 domain-containing protein contains Pfam profile PF03107: DC1 domain	0.41977
A001759_01	At1g52750	hydrolase, alpha/beta fold family protein contains Pfam profile PF00561: hydrolase, alpha/beta fold family	0.41967
A025851_01	At1g16860	merozoite surface protein-related contains weak similarity to merozoite surface protein [Plasmodium falciparum] gi|12043655|gb|AAG47601	0.41936
A020518_01	At5g04960	pectinesterase family protein contains Pfam profile: PF01095 pectinesterase	0.41924
A020232_01	At3g45730	expressed protein	0.4189
At30000248	At1g03090	methylcrotonyl-CoA carboxylase alpha chain, mitochondrial / 3-methylcrotonyl-CoA carboxylase 1 (MCCA) nearly identical to SP|Q42523 Methylcrotonyl-CoA carboxylase alpha chain, mitochondrial precursor (EC 6.4.1.4) (3-Methylcrotonyl-CoA carboxylase 1) (MCCa	0.41857
At30015450	At3g30760	hypothetical protein	0.4184
At30020223	At4g22710	cytochrome P450 family protein contains Pfam profile: PF00067 cytochrome p450	0.41827
A200585_01	At1g30750	expressed protein	0.41803
A014039_01	At4g14550	auxin-responsive AUX/IAA family protein identical to IAA14 (GI:972931) [Arabidopsis thaliana]; similar to SP|Q38825 Auxin-responsive protein IAA7 (Indoleacetic acid-induced protein 7) {Arabidopsis thaliana}	0.41786
A202502_01	At4g35985	senescence/dehydration-associated protein-related similar to senescence-associated protein 12 [Hemerocallis hybrid cultivar] gi|3551958|gb|AAC34857; similar to early-responsive to dehydration stress ERD7 protein [Arabidopsis thaliana] gi|15320412|dbj|BAB6	0.41765
A008011_01	At2g30930	expressed protein	0.41654
A201194_01	At2g07698	ATP synthase alpha chain, mitochondrial, putative very strong similarity to SP|P23413 ATP synthase alpha chain, mitochondrial (EC 3.6.3.14) {Brassica campestris}; contains Pfam profiles PF00006: ATP synthase alpha/beta family nucleotide-binding domain, PF	0.41608
A002912_01	At1g10020	expressed protein	0.41595
A013188_01	At4g08950	phosphate-responsive protein, putative (EXO) similar to phi-1 (phosphate-induced gene) [Nicotiana tabacum] GI:3759184; contains Pfam profile PF04674: Phosphate-induced protein 1 conserved region	0.41567
A203242_01	At5g40730	arabinogalactan-protein (AGP24)	0.41526
A015210_01	At4g11300	expressed protein	0.41519
At30022061	At4g38350	patched family protein similar to SP|O15118 Niemann-Pick C1 protein precursor from Homo sapiens (PID:g2276463); contains Pfam profile PF02460 Patched family	0.41478
A004298_01	At1g71960	ABC transporter family protein similar to breast cancer resistance protein GB:AAC97367 from [Homo sapiens]	0.41463
A006103_01	At2g41290	strictosidine synthase family protein similar to strictosidine synthase [Rauvolfia serpentina][SP|P15324]; contains strictosidine synthase domain PF03088	0.41454
A021108_01	At3g01290	band 7 family protein similar to hypersensitive-induced response protein [Zea mays] GI:7716470; contains Pfam profile PF01145: SPFH domain / Band 7 family	0.41418
A022512_01	At4g34770	auxin-responsive family protein similar to auxin-induced protein X10A (SP:P33080) [Glycine max]; small auxin up-regulated RNA, Malus domestica, gb:Z93766	0.41357
A014017_01	At4g10380	major intrinsic family protein / MIP family protein contains Pfam profile: MIP PF00230	0.41331
A007735_01	At2g45400	dihydroflavonol 4-reductase family / dihydrokaempferol 4-reductase family similar to dihydroflavonol 4-reductase (SP:P51102), vestitone reductase (Medicago sativa, GI:973249)	0.41329
A201645_01	At3g13435	expressed protein	0.41308
A014769_01	At4g02380	late embryogenesis abundant 3 family protein / LEA3 family protein similar to several small proteins (~100 aa) that are induced by heat, auxin, ethylene and wounding such as Phaseolus aureus indole-3-acetic acid induced protein ARG (SW:32292); contains Pf	0.41296
A024058_01	At3g01490	protein kinase, putative similar to ATMRK1 [Arabidopsis thaliana] gi|2351097|dbj|BAA22079	0.41236
A203442_01	At1g26730	EXS family protein / ERD1/XPR1/SYG1 family protein similar to PHO1 protein [Arabidopsis thaliana] GI:20069032; contains Pfam profiles PF03105: SPX domain, PF03124: EXS family	0.41185
A018442_01	At5g45110	ankyrin repeat family protein / BTB/POZ domain-containing protein contains Pfam domain, PF00023: Ankyrin repeat and Pfam domain, PF00651: BTB/POZ domain	0.41158
At30003418	At1g32540	zinc finger protein, putative similar to zinc-finger protein Lsd1 [Arabidopsis thaliana] gi|1872521|gb|AAC49660	0.41113
At30022700	At5g04860	expressed protein	0.41015
A014105_01	At4g26690	glycerophosphoryl diester phosphodiesterase family protein weak similarity to glycerophosphodiester phosphodiesterase [Borrelia hermsii] GI:1399038; contains Pfam profile PF03009: Glycerophosphoryl diester phosphodiesterase family	0.40989
A011415_01	At3g23800	selenium-binding family protein contains Pfam profile: PF05694 56kDa selenium binding protein (SBP56)	0.40894
At30026867	At5g49080	proline-rich extensin-like family protein contains proline-rich extensin domains, INTERPRO:IPR002965	0.40871
A200376_01	At1g13510	expressed protein	0.40861
At30009473	At2g25625	expressed protein	0.40805
A013135_01	At4g30670	expressed protein	0.40786
A019435_01	At5g67400	peroxidase 73 (PER73) (P73) (PRXR11) identical to SP|Q43873 Peroxidase 73 precursor (EC 1.11.1.7) (Atperox P73) (PRXR11) (ATP10a) {Arabidopsis thaliana}	0.40753
A008242_01	At2g39430	disease resistance-responsive protein-related / dirigent protein-related contains similarity to disease resistance response protein 206-d [Pisum sativum] gi|508844|gb|AAB18669; contains similarity to dirigent protein [Thuja plicata] gi|6694709|gb|AAF25365	0.40716
A203501_01	At4g23290	protein kinase family protein contains Pfam domain PF00069: Protein kinase domain	0.40675
A012579_01	At3g52400	syntaxin, putative (SYP122) similar to SP|Q9ZSD4 Syntaxin 121 (AtSYP121) (Syntaxin-related protein At-Syr1) {Arabidopsis thaliana}	0.40673
A025718_01	At4g31800	WRKY family transcription factor	0.40628
A007929_01	At2g44770	phagocytosis and cell motility protein ELMO1-related contains weak similarity to ELMO1 [Mus musculus] gi|16118551|gb|AAL14464	0.40595
At30024100	At5g18080	auxin-responsive protein, putative similar to GP:3043536 SAUR {Raphanus sativus}	0.40556
A001544_01	At1g19230	respiratory burst oxidase protein E (RbohE) / NADPH oxidase nearly identical to respiratory burst oxidase protein E GI:3242787 [gi:3242787] from [Arabidopsis thaliana]	0.40498
A024469_01	At5g59820	zinc finger (C2H2 type) family protein (ZAT12) identical to zinc finger protein ZAT12 [Arabidopsis thaliana] gi|1418325|emb|CAA67232	0.40414
A006262_01	At2g19990	pathogenesis-related protein 1 (PR-1) identical to pathogenesis-related protein 1 {Arabidopsis thaliana} GI:166805; contains an extracellular proteins SCP/Tpx-1/Ag5/PR-1/Sc7 signature (PDOC00772)	0.40338
At30014069	At3g17860	expressed protein	0.40322
A021912_01	At3g19850	phototropic-responsive NPH3 family protein contains NPH3 family domain, Pfam:PF03000	0.40321
A006795_01	At2g21560	expressed protein contains weak similarity to reticulocyte-binding protein 2 homolog A [Plasmodium falciparum] gi|9754767|gb|AAF98066	0.40316
A025753_01	At2g34500	cytochrome P450 family protein similar to Cytochrome P450 61 (C-22 sterol desaturase) (SP:P54781) {Saccharomyces cerevisiae}	0.40312
A024510_01	At3g05490	rapid alkalinization factor (RALF) family protein similar to RALF precursor [Nicotiana tabacum] GI:16566316	0.40309
A001395_01	At1g21910	AP2 domain-containing transcription factor family protein similar to TINY GB:CAA64359 GI:1246403 from [Arabidopsis thaliana]	0.40306
A024407_01	At2g23170	auxin-responsive GH3 family protein similar to auxin-responsive GH3 product [Glycine max] GI:18591; contains Pfam profile PF03321: GH3 auxin-responsive promoter	0.40277
A024503_01	At2g37750	expressed protein	0.40221
A006462_01	At2g18300	basic helix-loop-helix (bHLH) family protein contains Pfam profile: PF00010 helix-loop-helix DNA-binding domain ;supported by cDNA gi|20127067|gb|AF488597.1|	0.40217
A004902_01	At1g16030	heat shock protein 70, putative / HSP70, putative similar to heat shock protein hsp70 GI:1771478 from [Pisum sativum]	0.40168
At30013348	At3g11930	universal stress protein (USP) family protein similar to ER6 protein GB:AAD46412 GI:5669654 from [Lycopersicon esculentum]; contains Pfam profile PF00582: universal stress protein family	0.40164
At30024786	At5g24640	expressed protein similar to unknown protein (gb|AAC02775.1)	0.40102
At30022057	At4g38310	galactosyl transferase GMA12/MNN10 family protein other predicted proteins Arabidopsis thaliana	0.40086
A021237_01	At3g55240	expressed protein	0.40018
At30022968	At5g07100	WRKY family transcription factor SPF1 protein - Ipomoea batatas (sweet potato), PIR:S51529	0.39968
At30022906	At5g06530	ABC transporter family protein	0.39964
A013743_01	At4g37700	expressed protein	0.39903
A202408_01	At4g24275	expressed protein	0.39836
At30018182	At4g02640	bZIP transcription factor family protein contains Pfam profile: PF00170 bZIP transcription factor; identical to cDNA bZIP protein BZO2H1, alternatively spliced GI:10954094	0.39831
A009272_01	At3g24500	ethylene-responsive transcriptional coactivator, putative similar to ethylene-responsive transcriptional coactivator [Lycopersicon esculentum] gi|5669634|gb|AAD46402	0.39828
A004906_01	At1g17060	cytochrome P450, putative 41% identical to Cytochrome P450 [Catharanthus roseus] (gi|404690)	0.39813
A004372_01	At1g72520	lipoxygenase, putative similar to lipoxygenase gi:1495804 [Solanum tuberosum], gi:1654140 [Lycopersicon esculentum], GB:CAB56692 [Arabidopsis thaliana]	0.39807
At30008840	At2g19800	expressed protein similar to myo-inositol oxygenase [Sus scrofa] gi|17432544|gb|AAL39076	0.39713
A023525_01	At2g32200	hypothetical protein	0.39688
A020702_01	At4g30440	NAD-dependent epimerase/dehydratase family protein similar to nucleotide sugar epimerase from Vibrio vulnificus GI:3093975 [PID:g3093975], WbnF [Escherichia coli] GI:5739472, CAPI protein {Staphylococcus aureus} SP|P39858; contains Pfam profile PF01370 NA	0.39671
A016002_01	At5g44910	Toll-Interleukin-Resistance (TIR) domain-containing protein domain signature TIR exists, suggestive of a disease resistance protein.	0.39663
A022500_01	At4g30060	expressed protein contains Pfam profile PF03267: Arabidopsis protein of unknown function, DUF266	0.39647
A007413_01	At2g30340	LOB domain protein 13 / lateral organ boundaries domain protein 13 (LBD13) identical to LOB DOMAIN 13 [Arabidopsis thaliana] GI:17227158 SP|Q9AT61	0.39639
A011187_01	At3g59690	calmodulin-binding family protein similar to SF16 protein [Helianthus annuus] GI:560150; contains Pfam profile PF00612: IQ calmodulin-binding motif	0.39602
A017579_01	At5g17510	expressed protein	0.39556
A015105_01	At4g04955	amidohydrolase family protein similar to SP|P32375 Allantoinase (EC 3.5.2.5) {Saccharomyces cerevisiae}; contains Pfam profile PF01979: Amidohydrolase family	0.39468
A004968_01	At4g15800	rapid alkalinization factor (RALF) family protein similar to RALF precursor [Nicotiana tabacum] GI:16566316	0.39445
A200506_01	At1g22890	expressed protein	0.39435
A004621_01	At1g15580	auxin-responsive protein / indoleacetic acid-induced protein 5 (IAA5) / auxin-induced protein (AUX2-27) identical to SP|P33078 Auxin-responsive protein IAA5 (Indoleacetic acid-induced protein 5) (Auxin-induced protein AUX2-27) {Arabidopsis thaliana}	0.39247
At30028667	At5g64870	expressed protein	0.39231
A022524_01	At4g12400	stress-inducible protein, putative similar to sti (stress inducible protein) [Glycine max] GI:872116; contains Pfam profile PF00515 TPR Domain	0.39217
A020008_01	At2g39420	esterase/lipase/thioesterase family protein similar to monoglyceride lipase from [Homo sapiens] GI:14594904, [Mus musculus] GI:2632162; contains Interpro entry IPR000379	0.39213
A019812_01	At3g51860	cation exchanger, putative (CAX3) similar to high affinity calcium antiporter CAX1 [Arabidopsis thaliana] gi|9256741|gb|AAB05913; Ca2+:Cation Antiporter (CaCA) Family member PMID:11500563; non-consensus AT-acceptor splice site at intron 1	0.39188
At30009950	At2g29870	major intrinsic family protein / MIP family protein contains Pfam profile: MIP PF00230	0.39105
At30000328	At1g03850	glutaredoxin family protein contains INTERPRO Domain IPR002109, Glutaredoxin (thioltransferase)	0.39074
A023153_01	At5g09290	3'(2'),5'-bisphosphate nucleotidase, putative / inositol polyphosphate 1-phosphatase, putative similar to SP|Q42546 3'(2'),5'-bisphosphate nucleotidase (EC 3.1.3.7) {Arabidopsis thaliana}; contains Pfam profile PF00459: Inositol monophosphatase family	0.39012
A003165_01	At1g66160	U-box domain-containing protein similar to immediate-early fungal elicitor protein CMPG1 [Petroselinum crispum] GI:14582200; contains Pfam profile PF04564: U-box domain	0.39008
A203017_01	At5g28440	expressed protein	0.38976
A014758_01	At4g35770	senescence-associated protein (SEN1) identical to senescence-associated protein GI:1046270 from [Arabidopsis thaliana]	0.38967
A019417_01	At5g03545	expressed protein No ATG start, annotated according to PMID:11123795	0.3888
A014406_01	At4g22780	ACT domain-containing protein (ACR7) low similarity to uridylyltransferase SP|P56884 from Rhizobium meliloti; contains Pfam ACT domain PF01842	0.3884
At30000945	At1g09090	respiratory burst oxidase protein B (RbohB) / NADPH oxidase identical to respiratory burst oxidase protein B from Arabidopsis thaliana [gi:3242783]	0.38826
A015433_01	At4g36670	mannitol transporter, putative similar to mannitol transporter [Apium graveolens var. dulce] GI:12004316; contains Pfam profile PF00083: major facilitator superfamily protein	0.38818
At30000923	At1g08890	sugar transporter family protein similar to sugar-porter family proteins 1 and 2 [Arabidopsis thaliana] GI:14585699, GI:14585701; contains Pfam profile PF00083: major facilitator superfamily protein	0.3878
A010736_01	At3g16770	AP2 domain-containing protein RAP2.3 (RAP2.3) identical to GI:2281631 [Arabidopsis thaliana]; identical to cDNA EBP GI:2190330	0.38777
At30001603	At1g14870	expressed protein similar to PGPS/D12 [Petunia x hybrida] GI:4105794; contains Pfam profile PF04749: Protein of unknown function, DUF614	0.38748
A018736_01	At5g51780	basix helix-loop-helix (bHLH) family protein contains Pfam profile: PF00010 helix-loop-helix DNA-binding domain	0.38729
A022105_01	At1g49200	zinc finger (C3HC4-type RING finger) family protein contains Pfam domain, PF00097: Zinc finger, C3HC4 type (RING finger)	0.38726
A021431_01	At5g57530	xyloglucan:xyloglucosyl transferase, putative / xyloglucan endotransglycosylase, putative / endo-xyloglucan transferase, putative similar to xyloglucan endotransglycosylase XTR9 GI:4218963 from [Arabidopsis thaliana]	0.38718
A011050_01	At3g13950	expressed protein	0.3869
A002573_01	At1g70170	matrixin family protein similar to SP|P29136 Metalloendoproteinase 1 precursor (EC 3.4.24.-) (SMEP1) {Glycine max}; contains InterPro accession IPR001818: Matrixin	0.38686
A017893_01	At5g43170	zinc finger (C2H2 type) protein 3 (AZF3) identical to Cys2/His2-type zinc finger protein 3 [Arabidopsis thaliana] gi|6009889|dbj|BAA85109	0.38625
A000065_01	At1g68110	epsin N-terminal homology (ENTH) domain-containing protein / clathrin assembly protein-related similar to clathrin assembly protein AP180 (GI:6492344) [Xenopus laevis]; contains Pfam profile: PF01417 ENTH domain, suggesting involvement in endocytosis or c	0.38611
At30000860	At1g08340	rac GTPase activating protein, putative similar to rac GTPase activating protein 1 GI:3695059 from [Lotus japonicus]; contains Pfam profile PF00620: RhoGAP domain	0.38535
A013324_01	At4g36500	expressed protein	0.38503
A019995_01	At1g78070	WD-40 repeat family protein contains Pfam profile PF00400: WD domain, G-beta repeat	0.38501
At30001955	At1g17980	nucleotidyltransferase family protein contains Pfam profiles: PF01909 nucleotidyltransferase domain, PF04926 poly(A) polymerase predicted RNA binding domain	0.38475
A013726_01	At4g21680	proton-dependent oligopeptide transport (POT) family protein contains Pfam profile: PF00854 POT family	0.38424
A200443_01	At1g18400	basic helix-loop-helix (bHLH) family protein contains Pfam profile: PF00010 helix-loop-helix DNA-binding domain	0.3834
A021067_01	At1g69890	expressed protein contains Pfam profile: PF04601 protein of unknown function (DUF569	0.38297
A200955_01	At1g65510	expressed protein	0.38236
A016319_01	At5g44610	DREPP plasma membrane polypeptide-related contains Pfam profile: PF05558 DREPP plasma membrane polypeptide	0.38193
A003107_01	At1g27210	expressed protein	0.38057
A007289_01	At2g27080	harpin-induced protein-related / HIN1-related / harpin-responsive protein-related contains 1 transmembrane domain; similar to hin1 homolog (GI:13122296) [Arabidopsis thaliana]; similar to hin1 (GI:22830759) [Nicotiana tabacum]	0.38013
A020731_01	At2g40000	expressed protein	0.38008
At30000354	At1g04040	acid phosphatase class B family protein similar to SP|P15490 STEM 28 kDa glycoprotein precursor (Vegetative storage protein A) {Glycine max}, acid phosphatase [Glycine max] GI:3341443; contains Pfam profile PF03767: HAD superfamily (subfamily IIIB) phosph	0.38003
A003271_01	At1g01440	extra-large G-protein-related weak similarity to extra-large G-protein (AtXLG1) (GI:3201682) [Arabidopsis thaliana]	0.37954
At30002990	At1g28330	dormancy-associated protein, putative (DRM1) identical to dormancy-associated protein [Arabidopsis thaliana] GI:2995990; similar to dormancy-associated protein GI:2605887 from [Pisum sativum]; contains Pfam profile PF05564: Dormancy/auxin associated prote	0.37948
A003890_01	At1g18570	myb family transcription factor (MYB51) contains PFAM profile: PF00249	0.37935
A022630_01	At4g30320	allergen V5/Tpx-1-related family protein similar to SP|Q40374 Pathogenesis-related protein PR-1 precursor {Medicago truncatula}; contains Pfam profile PF00188: SCP-like extracellular protein	0.37907
At30021674	At4g35010	glycosyl hydrolase family 35 protein similar to beta-galactosidase BG1 GI:15081596 from [Vitis vinifera]	0.37788
A022137_01	At3g48720	transferase family protein similar to hypersensitivity-related hsr201 protein - Nicotiana tabacum,PIR2:T03274; contains Pfam transferase family domain PF00248	0.37772
A008833_01	At2g26650	potassium channel protein 1 (AKT1) identical to AKT1 [Arabidopsis thaliana] gi|563112|gb|AAA96810; member of the 1 pore, 6 transmembrane (1P/6TM- Shaker-type) K+ channel family, PMID:11500563	0.37648
At30004965	At1g56240	SKP1 interacting partner 3-related contains similarity to SKP1 interacting partner 3 GI:10716951 from [Arabidopsis thaliana]	0.37631
A021082_01	At5g61160	transferase family protein similar to anthocyanin 5-aromatic acyltransferase from Gentiana triflora GI:4185599, malonyl CoA:anthocyanin 5-O-glucoside-6'''-O-malonyltransferase from Perilla frutescens GI:17980232, Salvia splendens GI:17980234; contains Pfa	0.37589
A018041_01	At5g19120	expressed protein low similarity to extracellular dermal glycoprotein EDGP precursor [Daucus carota] GI:285741, SP|P13917 Basic 7S globulin precursor {Glycine max}	0.37554
A010332_01	At3g58120	bZIP transcription factor family protein contains Pfam profile: PF00170 bZIP transcription factor ;supported by cDNA gi|15100054|gb|AF401300.1|AF401300	0.37497
A024335_01	At2g47060	serine/threonine protein kinase, putative similar to Pto kinase interactor 1 (Pti1)[Lycopersicon esculentum] gi|3668069|gb|AAC61805	0.37489
A200282_01	At1g07500	expressed protein ; expression supported by MPSS	0.37162
A024699_01	At1g05300	metal transporter, putative (ZIP5) identical to putative metal transporter ZIP5 [Arabidopsis thaliana] gi|17385784|gb|AAL38432; similar to zinc transporter protein ZIP1 [Glycine max] gi|15418778|gb|AAK37761; member of the Zinc (Zn2+)-Iron (Fe2+) permease	0.37145
At30022525	At5g03240	polyubiquitin (UBQ3) identical to GI:928809	0.3713
A001873_01	At1g72800	nuM1-related contains similarity with nuM1 GI:1279563 from [Medicago sativa]	0.37098
A024149_01	At2g34910	expressed protein	0.3706
A006302_01	At2g19970	pathogenesis-related protein, putative similar to pathogenesis-related protein 1 {Arabidopsis thaliana} GI:166805; contains Pfam profile PF00188: SCP-like extracellular protein	0.37035
At30013193	At3g10720	pectinesterase, putative contains similarity to pectinesterase from Vitis vinifera GI:15081598, Prunus persica SP|Q43062; contains Pfam profile PF01095 pectinesterase	0.36903
At30019029	At4g12545	protease inhibitor/seed storage/lipid transfer protein (LTP) family protein contains protease inhibitor/seed storage/LTP family domain, Pfam:PF00234	0.36861
At30004938	At1g56010	transcription activator NAC1 (NAC1) contains Pfam PF02365: No apical meristem (NAM) domain; identical to NAC1 GB:AAF21437 GI:6649236 from [Arabidopsis thaliana]	0.368
A001313_01	At1g80130	expressed protein	0.36727
A202582_01	At5g10695	expressed protein	0.36647
A002008_01	At1g47960	invertase/pectin methylesterase inhibitor family protein low similarity to SP|P83326 Pectinesterase inhibitor (Pectin methylesterase inhibitor) (PMEI) {Actinidia chinensis}; contains Pfam profile PF04043: Plant invertase/pectin methylesterase inhibitor	0.36624
A024292_01	At1g08930	early-responsive to dehydration stress protein (ERD6) / sugar transporter family protein identical to ERD6 protein {Arabidopsis thaliana} GI:3123712; contains Pfam profile PF00083: major facilitator superfamily protein; contains TIGRfam TIGR00879: Sugar t	0.36598
At30022916	At5g06630	proline-rich extensin-like family protein contains proline-rich extensin domains, INTERPRO:IPR002965	0.36597
A024633_01	At1g66180	aspartyl protease family protein contains Pfam PF00026: Eukaryotic aspartyl protease profile; similar to CND41, chloroplast nucleoid DNA binding protein (GI:2541876) [Nicotiana tabacum]	0.36543
A010009_01	At3g51910	heat shock transcription factor family protein contains Pfam profile: PF00447 HSF-type DNA-binding domain	0.36501
A023861_01	At1g12160	flavin-containing monooxygenase family protein / FMO family protein similar to flavin-containing monooxygenase FMO2 from Homo sapiens [SP|Q99518]; contains Pfam profile PF00743 Flavin-binding monooxygenase-like	0.36463
At30015248	At3g28550	proline-rich extensin-like family protein contains proline-rich extensin domains, INTERPRO:IPR002965	0.36462
A015903_01	At5g54470	zinc finger (B-box type) family protein similar to unknown protein (pir||T05755)	0.36431
A009192_01	At3g13600	calmodulin-binding family protein contains Pfam profile PF00612: IQ calmodulin-binding motif	0.3635
A022999_01	At5g63650	serine/threonine protein kinase, putative similar to serine/threonine-protein kinase ASK2[Arabidopsis thaliana], SWISS-PROT:P43292; contains protein kinase domain, Pfam:PF00069	0.36318
A021083_01	At5g22410	peroxidase, putative identical to peroxidase ATP14a [Arabidopsis thaliana] gi|1546690|emb|CAA67335	0.36295
A010373_01	At3g50930	AAA-type ATPase family protein contains Pfam profile: ATPase family PF00004	0.36233
A020407_01	At4g34150	C2 domain-containing protein similar to calcium-dependent protein kinase [Dunaliella tertiolecta] GI:6644464; contains Pfam profile PF00168: C2 domain	0.36209
At30000635	At1g06520	phospholipid/glycerol acyltransferase family protein contains Pfam profile PF01553: Acyltransferase	0.36148
At30008281	At2g14210	MADS-box protein (ANR1) identical to ANR1, MADS-box protein [Arabidopsis thaliana] GI:2959320	0.36125
A018821_01	At5g66080	protein phosphatase 2C family protein / PP2C family protein similar to Ser/Thr protein phosphatase 2C (PP2C6) (GI:15020818) [Arabidopsis thaliana]; similar to protein phosphatase 2C (GI:3608412) [Mesembryanthemum crystallinum]; contains Pfam PF00481 : Pro	0.3599
At30004966	At1g56250	SKP1 interacting partner 3-related contains similarity to SKP1 interacting partner 3 GI:10716951 from [Arabidopsis thaliana]	0.35971
At30024360	At5g20250	raffinose synthase family protein / seed imbibition protein, putative (din10) similar to seed imbibition protein GB:AAA32975 GI:167100 from [Hordeum vulgare]; contains nonconsensus AT donor splice site at intron 1; contains Pfam profile PF05691: Raffinose	0.35946
A013734_01	At4g33730	pathogenesis-related protein, putative similar to SP|P33154 Pathogenesis-related protein 1 precursor (PR-1) {Arabidopsis thaliana}; contains Pfam profile PF00188: SCP-like extracellular protein	0.35811
A021035_01	At5g63190	MA3 domain-containing protein low similarity to programmed cell death 4 protein [Gallus gallus] GI:12958564; contains Pfam profile PF02847: MA3 domain	0.358
A019307_01	At5g57450	DNA repair family protein contains similarity to Swiss-Prot:O43542 DNA-repair protein XRCC3 (X-ray repair cross-complementing protein 3) [Homo sapiens]	0.3575
A017574_01	At5g17350	expressed protein	0.35635
A006653_01	At2g32020	GCN5-related N-acetyltransferase (GNAT) family protein contains Pfam profile PF00583: acetyltransferase, GNAT family	0.3562
A008908_01	At3g26910	hydroxyproline-rich glycoprotein family protein common family member:At2g33490 [Arabidopsis thaliana]	0.35536
A020948_01	At5g47910	respiratory burst oxidase protein D (RbohD) / NADPH oxidase identical to respiratory burst oxidase protein D from Arabidopsis thaliana [gi:3242789]	0.35533
A011619_01	At3g13670	protein kinase family protein contains Pfam domains, PF00069: Protein kinase domain	0.35519
A023404_01	At2g35290	expressed protein	0.35335
A003399_01	At1g29500	auxin-responsive protein, putative similar to auxin-induced protein 6B (SP:P33083) [Glycine max]	0.35283
A017060_01	At5g62280	expressed protein	0.35069
At30002158	At1g19960	expressed protein	0.35013
A016634_01	At5g03570	iron-responsive transporter-related similar to iron-regulated transporter IREG1 [Mus musculus] GI:7264727	0.34993
A015820_01	At5g43040	DC1 domain-containing protein contains Pfam profile PF03107: DC1 domain	0.34785
At30014404	At3g20810	transcription factor jumonji (jmjC) domain-containing protein contains Pfam domain PF02373: jmjC domain	0.34784
A014223_01	At4g25810	xyloglucan:xyloglucosyl transferase, putative / xyloglucan endotransglycosylase, putative / endo-xyloglucan transferase, putative (XTR6) identical to xyloglucan endotransglycosylase-related protein GI:1244758 from [Arabidopsis thaliana]	0.34739
At30011268	At2g41100	touch-responsive protein / calmodulin-related protein 3, touch-induced (TCH3) identical to calmodulin-related protein 3, touch-induced SP:P25071 from [Arabidopsis thaliana]	0.34697
A203249_01	At5g41765	hypothetical protein	0.3464
A025783_01	At2g29740	UDP-glucoronosyl/UDP-glucosyl transferase family protein contains Pfam profile: PF00201 UDP-glucoronosyl and UDP-glucosyl transferase	0.34581
A002224_01	At1g78460	SOUL heme-binding family protein weak similarity to SOUL protein [Mus musculus] GI:4886906; contains Pfam profile PF04832: SOUL heme-binding protein	0.34553
A023763_01	At1g44050	DC1 domain-containing protein contains Pfam profile PF03107: DC1 domain	0.34552
A010535_01	At3g23170	expressed protein	0.34552
A201353_01	At2g23100	DC1 domain-containing protein contains Pfam profile PF03107: DC1 domain	0.34491
A005339_01	At5g26200	mitochondrial substrate carrier family protein contains Pfam profile: PF00153 mitochondrial carrier protein	0.34388
A003720_01	At1g72430	auxin-responsive protein-related similar to auxin-induced protein TGSAUR22 (GI:10185820) [Tulipa gesneriana]	0.34333
A009314_01	At3g56230	speckle-type POZ protein-related contains Pfam PF00651 : BTB/POZ domain; similar to Speckle-type POZ protein (SP:O43791) [Homo sapiens]	0.34301
At30003094	At1g29450	auxin-responsive protein, putative similar to auxin-induced protein 6B (SP:P33083) [Glycine max]	0.34292
A009219_01	At3g16510	C2 domain-containing protein contains similarity to shock protein SRC2 [Glycine max] gi|2055230|dbj|BAA19769 ; contains Pfam profile PF00168:C2 domain	0.34262
A000790_01	At1g68600	expressed protein contains Pfam profile PF01027: Uncharacterized protein family UPF0005	0.34248
At30022917	At5g06640	proline-rich extensin-like family protein contains proline-rich extensin domains, INTERPRO:IPR002965	0.34248
A200254_01	At1g05575	expressed protein	0.34113
A200628_01	At1g33860	hypothetical protein	0.3406
A022147_01	At3g49350	RabGAP/TBC domain-containing protein similar to GTPase activating protein [Yarrowia lipolytica] GI:2370595; contains Pfam profile PF00566: TBC domain	0.33937
A014515_01	At4g04330	expressed protein	0.33905
At30007659	At2g02610	DC1 domain-containing protein contains Pfam profile PF03107: DC1 domain	0.33842
A003704_01	At1g08090	high-affinity nitrate transporter (ACH1) identical to trans-membrane nitrate transporter protein AtNRT2:1 [Arabidopsis thaliana] GI:3747058, high-affinity nitrate transporter ACH1 [Arabidopsis thaliana] GI:3608362	0.33722
At30000486	At1g05250	peroxidase, putative similar to peroxidase; peroxidase ATP11a [Arabidopsis thaliana] gi|1546688|emb|CAA67334	0.33673
A005539_01	At5g26010	protein phosphatase 2C, putative / PP2C, putative protein phosphatase-2C, Mesembryanthemum crystallinum, AF075579	0.33664
A007069_01	At2g39110	protein kinase, putative similar to protein kinase [Lophopyrum elongatum] gi|13022177|gb|AAK11674	0.3359
At30019030	At4g12550	protease inhibitor/seed storage/lipid transfer protein (LTP) family protein similar to pEARLI 1 (Accession No. L43080): an Arabidopsis member of a conserved gene family (PGF95-099), Plant Physiol. 109 (4), 1497 (1995); contains Pfam protease inhibitor/see	0.33542
A024689_01	At5g48160	tropomyosin-related contains weak similarity to Tropomyosin, muscle (Allergen Ani s 3). (Swiss-Prot:Q9NAS5) [Anisakis simplex]	0.33523
A024336_01	At3g48360	speckle-type POZ protein-related contains Pfam PF00651 : BTB/POZ domain; similar to Speckle-type POZ protein (SP:O43791) [Homo sapiens]	0.33472
A014006_01	At4g02270	pollen Ole e 1 allergen and extensin family protein contains Pfam domain, PF01190: Pollen proteins Ole e I family	0.33175
A013253_01	At4g25820	xyloglucan:xyloglucosyl transferase / xyloglucan endotransglycosylase / endo-xyloglucan transferase (XTR9) identical to xyloglucan endotransglycosylase GI:4218963 from [Arabidopsis thaliana]	0.33134
At30025735	At5g39150	germin-like protein, putative similar to germin -like protein GLP6, Arabidopsis thaliana, EMBL:ATU75194 [SP|P92997]; contains PS00725 Germin family signature	0.33064
At30024781	At5g24590	turnip crinkle virus-interacting protein / TCV-interacting protein (TIP) contains Pfam PF02365: No apical meristem (NAM) domain; similar to NAC2 (GI:6456751) {Arabidopsis thaliana}; identical to cDNA TIP mRNA, GI:9408600	0.32918
A006755_01	At2g02220	leucine-rich repeat transmembrane protein kinase, putative	0.32908
A200450_01	At1g19020	expressed protein	0.32865
A004542_01	At1g55810	uracil phosphoribosyltransferase, putative / UMP pyrophosphorylase, putative / UPRTase, putative similar to SP|O65583 Uracil phosphoribosyltransferase (EC 2.4.2.9) (UMP pyrophosphorylase) (UPRTase) {Arabidopsis thaliana}; contains Pfam profile PF00485: Ph	0.32806
A023692_01	At1g54970	proline-rich family protein similar to proline-rich protein GI:170048 from [Glycine max]	0.32658
A017254_01	At5g46410	NLI interacting factor (NIF) family protein contains Pfam profile PF03031: NLI interacting factor	0.32597
At30026821	At5g48657	defense protein-related weak similarity to SP|Q8GYN5 RPM1-interacting protein 4 {Arabidopsis thaliana}	0.32437
A008709_01	At2g26400	acireductone dioxygenase (ARD/ARD') family protein similar to iron-deficiency induced gene [Hordeum vulgare] GI:14522834, SIPL [Homo sapiens] GI:16551383; contains Pfam profile PF03079: ARD/ARD' family	0.32435
A015888_01	At5g58010	basic helix-loop-helix (bHLH) family protein bHLH transcription factor GBOF-1, Tulipa gesneriana, EMBL:AF185269; contains Pfam profile PF00010: Helix-loop-helix DNA-binding domain	0.32389
A000849_01	At1g71000	DNAJ heat shock N-terminal domain-containing protein similar to SP|O35723 DnaJ homolog subfamily B member 3 Mus musculus, SP|Q9QYI7 DnaJ homolog subfamily B member 8 Mus musculus; contains Pfam profile PF00226 DnaJ domain	0.32264
A003407_01	At1g13420	sulfotransferase family protein similar to steroid sulfotransferase 1 GI:3420004 from (Brassica napus); contains Pfam profile PF00685: Sulfotransferase domain	0.32229
At30027788	At5g57340	expressed protein	0.32049
A001880_01	At1g76600	expressed protein	0.32021
A001370_01	At1g27020	expressed protein	0.32002
A007339_01	At2g20520	fasciclin-like arabinogalactan-protein (FLA6) identical to gi|13377780_gb_AAK20859	0.32
At30000485	At1g05240	peroxidase, putative similar to peroxidase; peroxidase ATP11a [Arabidopsis thaliana] gi|1546688|emb|CAA67334	0.3198
At30007013	At1g76890	trihelix DNA-binding protein / GT-2 factor (GT2) identical to GT2 factor [Arabidopsis thaliana] GI:416490, GI:2664202 (DNA binding factor GT-2 from Arabidopsis)	0.31638
At30003091	At1g29420	auxin-responsive family protein Similar to auxin-induced protein TGSAUR12 (GI:10185816) [Tulipa gesneriana]	0.3159
A012810_01	At3g56240	copper homeostasis factor / copper chaperone (CCH) (ATX1) identical to gi:3168840 Pfam profile PF00403: Heavy-metal-associated domain	0.31568
At30006655	At1g73600	phosphoethanolamine N-methyltransferase 3, putative (NMT3) strong similarity to SP|Q9FR44 Phosphoethanolamine N-methyltransferase 1 (EC 2.1.1.103) (PEAMT 1) (AtNMT1) {Arabidopsis thaliana}; identical to SP|Q9C6B9 Putative phosphoethanolamine N-methyltrans	0.31563
A000550_01	At1g11655	expressed protein	0.31554
At30007470	At1g80840	WRKY family transcription factor similar to WRKY transcription factor GB:BAA87058 GI:6472585 from [Nicotiana tabacum]	0.31432
A200045_01	At2g24600	ankyrin repeat family protein contains ankyrin repeats, Pfam:PF00023	0.3132
A001000_01	At1g02360	chitinase, putative similar to chitinase precursor GI:5880845 from [Petroselinum crispum]	0.31315
At30000263	At1g03220	extracellular dermal glycoprotein, putative / EDGP, putative similar to extracellular dermal glycoprotein EDGP precursor [Daucus carota] GI:285741	0.31192
At30006365	At1g70830	Bet v I allergen family protein similar to Csf-2 [Cucumis sativus][GI:5762258][J Am Soc Hortic Sci 124, 136-139 (1999)] ; contains Pfam profile PF00407: Pathogenesis-related protein Bet v I family	0.31094
A017895_01	At5g15120	expressed protein	0.30991
At31000035	ath-MIR171c	miRNA gene Arabidopsis thaliana miR171c stem-loop	0.30945
A007032_01	At2g46240	IQ domain-containing protein / BAG domain-containing protein contains Pfam profiles PF00612: IQ calmodulin-binding motif, PF02179: BAG (Apoptosis regulator Bcl-2 protein) domain	0.30846
A002045_01	At1g74670	gibberellin-responsive protein, putative similar to SP|P46690 Gibberellin-regulated protein 4 precursor {Arabidopsis thaliana} GASA4; contains Pfam profile PF02704: Gibberellin regulated protein	0.30845
A015504_01	At5g11090	serine-rich protein-related contains some similarity to serine-rich proteins	0.3084
At30016293	At3g49580	expressed protein	0.30799
At30005749	At1g65310	xyloglucan:xyloglucosyl transferase, putative / xyloglucan endotransglycosylase, putative / endo-xyloglucan transferase, putative similar to xyloglucan endotransglycosylase TCH4 GI:886116 from [Arabidopsis thaliana]	0.30674
At30005127	At1g59580	mitogen-activated protein kinase, putative / MAPK, putative (MPK2) identical to mitogen-activated protein kinase homolog 2 (AtMPK2)[Arabidopsis thaliana] SWISS-PROT:Q39022; PMID:12119167	0.30669
At30004487	At1g52100	jacalin lectin family protein similar to myrosinase-binding protein homolog [Arabidopsis thaliana] GI:2997767; contains Pfam profile PF01419 jacalin-like lectin domain; contains non-consensus AG donor splice site at exon3	0.30594
A201826_01	At3g29370	expressed protein	0.30529
A202318_01	At4g17490	ethylene-responsive element-binding protein, putative similar to SP|O80341 Ethylene responsive element binding factor 5 (AtERF5) {Arabidopsis thaliana}	0.30433
A016209_01	At5g64260	phosphate-responsive protein, putative similar to phi-1 (phosphate-induced gene) [Nicotiana tabacum] GI:3759184; contains Pfam profile PF04674: Phosphate-induced protein 1 conserved region	0.30397
A201656_01	At3g14260	expressed protein contains Pfam profile PF04525: Protein of unknown function (DUF567); expression supported by MPSS	0.30194
A008516_01	At2g28630	beta-ketoacyl-CoA synthase family protein	0.30154
A203208_01	At5g37260	myb family transcription factor contains Pfam profile: PF00249 myb-like DNA-binding domain	0.3014
At30007044	At1g77120	alcohol dehydrogenase (ADH) identical to alcohol dehydrogenase GI:469467 from (Arabidopsis thaliana)	0.301
A004261_01	At1g64590	short-chain dehydrogenase/reductase (SDR) family protein contains INTERPRO family IPR002198 short-chain dehydrogenase/reductase (SDR) superfamily	0.30094
At30009408	At2g24980	proline-rich extensin-like family protein contains proline-rich extensin domains, INTERPRO:IPR002965	0.29974
A003718_01	At1g28480	glutaredoxin family protein contains INTERPRO Domain IPR002109, Glutaredoxin (thioltransferase)	0.2984
A004333_01	At1g68450	VQ motif-containing protein contains PF05678: VQ motif	0.29811
At30012289	At3g02620	acyl-[acyl-carrier-protein] desaturase, putative / stearoyl-ACP desaturase, putative similar to Acyl-[acyl-carrier protein] desaturase from Spinacia oleracea SP|P28645, Olea europaea SP|Q43593; contains Pfam profile PF03405 Fatty acid desaturase	0.29519
A203190_01	At5g36180	serine carboxypeptidase S10 family protein similar to serine carboxypeptidase I precursor (SP:P37890) [Oryza sativa]	0.29473
A024394_01	At3g19240	expressed protein	0.29401
A019889_01	At2g30550	lipase class 3 family protein similar to DEFECTIVE IN ANTHER DEHISCENCE1 [Arabidopsis thaliana] GI:16215706; contains Pfam profile PF01764: Lipase	0.29233
At30024422	At5g20830	sucrose synthase / sucrose-UDP glucosyltransferase (SUS1) identical to SP|P49040 Sucrose synthase (EC 2.4.1.13) (Sucrose-UDP glucosyltransferase) {Arabidopsis thaliana}	0.29213
A020567_01	At5g24380	transporter, putative similar to iron-phytosiderophore transporter protein yellow stripe 1 [Zea mays] GI:10770865; contains Pfam profile PF03169: OPT oligopeptide transporter protein	0.29211
At30011343	At2g41730	expressed protein	0.29174
At30010629	At2g35710	glycogenin glucosyltransferase (glycogenin)-related low similarity to glycogenin-2 from Homo sapiens [SP|O15488]	0.29093
A009890_01	At3g30775	proline oxidase, mitochondrial / osmotic stress-responsive proline dehydrogenase (POX) (PRO1) (ERD5) nearly identical to SP|P92983 Proline oxidase, mitochondrial precursor (EC 1.5.3.-) (Osmotic stress- induced proline dehydrogenase) [Arabidopsis thaliana]	0.28906
At30002640	At1g24260	MADS-box protein (AGL9) strongly similar to GB:O22456, MADS-box protein, Location of EST gb|H37053	0.28869
A014787_01	At4g33720	pathogenesis-related protein, putative similar to SP|P33154 Pathogenesis-related protein 1 precursor (PR-1) {Arabidopsis thaliana}; contains Pfam profile PF00188: SCP-like extracellular protein	0.28798
At30016596	At3g52340	sucrose-phosphatase 2 (SPP2) identical to sucrose-phosphatase (SPP2) [Arabidopsis thaliana] GI:13811669; supporting cDNA gi|13811668|gb|AF356816.1|AF356816	0.2878
A020826_01	At4g01120	G-box binding factor 2 (GBF2) identical to G-box binding factor 2 (GBF2) SP:P42775 from [Arabidopsis thaliana];contains Pfam profile: PF00170 bZIP transcription factor	0.2877
A013204_01	At4g34580	SEC14 cytosolic factor, putative / phosphoglyceride transfer protein, putative similar to phosphatidylinositol transfer-like protein III (GI:14486705) [Lotus japonicus]; similar to phosphatidylinositol transfer-like protein IV (GI:14486707) [Lotus japonic	0.28686
A003144_01	At1g56300	DNAJ heat shock N-terminal domain-containing protein similar to SP|Q9QYI7 DnaJ homolog subfamily B member 8 Mus musculus; contains Pfam profile: PF00226: DnaJ domain	0.28384
A016832_01	At5g10050	short-chain dehydrogenase/reductase (SDR) family protein contains INTERPRO family IPR002198 short chain dehydrogenase/reductase SDR family	0.27707
At30003472	At1g33050	expressed protein	0.27686
A005042_01	At4g15760	monooxygenase, putative (MO1) similar to GI:3426062	0.2754
A016368_01	At5g54960	pyruvate decarboxylase, putative strong similarity to pyruvate decarboxylase 1 [Vitis vinifera] GI:10732644; contains InterPro entry IPR000399: Pyruvate decarboxylase	0.27441
A013357_01	At4g26010	peroxidase, putative peroxidase ATP13a - Arabidopsis thaliana, PID:e264765; identical to cDNA class III peroxidase ATP35, GI:17530565	0.27296
A010734_01	At3g27770	expressed protein	0.27162
A017284_01	At5g40690	expressed protein	0.27124
At30003607	At1g34510	peroxidase, putative similar to peroxidase ATP13a GB:CAA67312 from [Arabidopsis thaliana]	0.27116
A001997_01	At1g01120	fatty acid elongase 3-ketoacyl-CoA synthase 1 (KCS1) nearly identical to GB:AAC99312 GI:4091810 from [Arabidopsis thaliana]	0.26973
A203425_01	At5g66985	expressed protein	0.26893
A020793_01	At5g39580	peroxidase, putative identical to peroxidase ATP24a [Arabidopsis thaliana] gi|1890313|emb|CAA72484	0.26806
A016733_01	At5g09950	pentatricopeptide (PPR) repeat-containing protein contains INTERPRO:IPR002885 PPR repeats	0.26678
At30019981	At4g20440	small nuclear ribonucleoprotein associated protein B, putative / snRNP-B, putative / Sm protein B, putative similar to SP|Q05856 Small nuclear ribonucleoprotein associated protein B (snRNP-B) (Sm protein B) (Sm-B) (SmB) {Drosophila melanogaster}	0.26677
A002253_01	At1g63530	hypothetical protein	0.26629
A025863_01	At1g51805	leucine-rich repeat protein kinase, putative similar to light repressible receptor protein kinase [Arabidopsis thaliana] gi|1321686|emb|CAA66376; contains leucine rich repeat (LRR) domains, Pfam:PF00560; contains protein kinase domain, Pfam:PF00069	0.2661
A014106_01	At4g17670	senescence-associated protein-related similar to senescence-associated protein SAG102 (GI:22331931) [Arabidopsis thaliana];	0.26544
At30016862	At3g54580	proline-rich extensin-like family protein contains proline-rich extensin domains, INTERPRO:IPR002965	0.26494
A000938_01	At1g26250	proline-rich extensin, putative similar to extensin gi|1165322|gb|AAB53156; contains proline-rich extensin domains, INTERPRO:IPR002965	0.2635
A013430_01	At4g01360	expressed protein	0.26255
A024301_01	At5g49770	leucine-rich repeat transmembrane protein kinase, putative	0.26216
At30016000	At3g46900	copper transporter, putative similar to SP|Q39065 Copper transporter 1 (COPT1) {Arabidopsis thaliana}; contains Pfam profile PF04145: Ctr copper transporter family	0.25991
A007392_01	At2g40610	expansin, putative (EXP8) similar to expansin 2 GI:7025493 from [Zinnia elegans]; alpha-expansin gene family, PMID:11641069	0.25942
At30007510	At2g01180	phosphatidic acid phosphatase family protein / PAP2 family protein similar to phosphatidic acid phosphatase 2a2 [Cavia porcellus] GI:3641336; contains Pfam profile PF01569 PAP2 superfamily	0.25883
A202189_01	At4g08555	expressed protein	0.25693
A001123_01	At1g22530	SEC14 cytosolic factor family protein / phosphoglyceride transfer family protein contains Pfam PF00650 : CRAL/TRIO domain; contains Pfam PF03765 : CRAL/TRIO, N-terminus; similar to SEC14-like protein 2 (Alpha-tocopherol associated protein) (TAP) (bTAP) (F	0.25593
At30008870	At2g20080	expressed protein	0.25467
A011970_01	At3g47720	expressed protein	0.25416
At30021111	At4g30290	xyloglucan:xyloglucosyl transferase, putative / xyloglucan endotransglycosylase, putative / endo-xyloglucan transferase, putative similar to xyloglucan endotransglycosylase TCH4 GI:886116 from [Arabidopsis thaliana]	0.253
At30001374	At1g12805	expressed protein	0.25188
A007963_01	At2g19590	1-aminocyclopropane-1-carboxylate oxidase, putative / ACC oxidase, putative similar to ACC oxidase [Cucumis melo][GI:1183898]	0.24948
A001065_01	At1g07135	glycine-rich protein	0.24882
A010638_01	At3g03020	expressed protein	0.24882
A018100_01	At5g41080	glycerophosphoryl diester phosphodiesterase family protein weak similarity to SP|P37965 Glycerophosphoryl diester phosphodiesterase (EC 3.1.4.46) {Bacillus subtilis}; contains Pfam profile PF03009: Glycerophosphoryl diester phosphodiesterase family	0.24882
At30017483	At3g60280	uclacyanin 3 (UCC3) identical to uclacyanin 3 GI:3395770 from [Arabidopsis thaliana]; contains Pfam profile PF02298: Plastocyanin-like domain; identical to cDNA uclacyanin 3 (UCC3)GI:3395769	0.24771
A011714_01	At3g12710	methyladenine glycosylase family protein similar to SP|P05100 DNA-3-methyladenine glycosylase I (EC 3.2.2.20) (3-methyladenine-DNA glycosylase I, constitutive) {Escherichia coli}; contains Pfam profile PF03352: Methyladenine glycosylase	0.24546
A014882_01	At4g25110	latex-abundant family protein (AMC2) / caspase family protein contains similarity to latex-abundant protein [Hevea brasiliensis] gb:AAD13216; contains Pfam profile PF00656: ICE-like protease (caspase) p20 domain	0.24539
A004729_01	At1g80240	expressed protein contains Pfam profile PF04862: Protein of unknown function, DUF642	0.2431
A004758_01	At1g10550	xyloglucan:xyloglucosyl transferase, putative / xyloglucan endotransglycosylase, putative / endo-xyloglucan transferase, putative similar to endoxyloglucan transferase related protein EXGT-A3 GI:2154609 from [Arabidopsis thaliana]	0.24186
At30012732	At3g06435	Expressed protein	0.24015
At30011881	At2g46430	cyclic nucleotide-regulated ion channel / cyclic nucleotide-gated channel (CNGC3) identical to cyclic nucleotide and calmodulin-regulated ion channel GI:4581201 from [Arabidopsis thaliana]	0.23838
A019631_01	At3g21720	isocitrate lyase, putative similar to isocitrate lyase GI:167144 from [Brassica napus]	0.23548
A008692_01	At2g15890	expressed protein	0.23468
A000288_01	At1g72360	ethylene-responsive element-binding protein, putative contains Pfam profile: PF00847 AP2 domain; similar to ethylene responsive element binding protein (GI:18496063)[Fagus sylvatica]	0.23147
At30025694	At5g38740	MADS-box family protein contains similarity to hypothetical proteins of [Arabidopsis thaliana]	0.23129
A011465_01	At3g10040	expressed protein est match	0.22902
A013988_01	At4g08620	sulfate transporter identical to sulfate transporter [Arabidopsis thaliana] GI:3777483	0.22849
A021096_01	At1g35140	phosphate-responsive protein, putative similar to phi-1 (phosphate-induced gene) [Nicotiana tabacum] GI:3759184; contains Pfam profile PF04674: Phosphate-induced protein 1 conserved region	0.22758
At30005050	At1g57990	purine permease-related low similarity to purine permease [Arabidopsis thaliana] GI:7620007; contains Pfam profile PF03151: Domain of unknown function, DUF250	0.22698
A008695_01	At2g25160	cytochrome P450, putative similar to cytochrome p450(CYP82C1p) GI:2739004 from [Glycine max]	0.22509
A020285_01	At1g19530	expressed protein	0.22221
A000808_01	At1g72060	expressed protein	0.22216
A014822_01	At4g30380	expansin-related similar to blight-associated protein p12 precursor [Citrus jambhiri] gi|4102727|gb|AAD03398; similar to beta-expansin [Oryza sativa] gi|8118428|gb|AAF72986; expansin-related gene, PMID:11641069, www.bio.psu.edu/expansins	0.22134
At30026142	At5g42900	expressed protein similar to unknown protein (pir||T05226)	0.21878
A005177_01	At3g15540	auxin-responsive protein / indoleacetic acid-induced protein 19 (IAA19) identical to SP|O24409 Auxin-responsive protein IAA19 (Indoleacetic acid-induced protein 19) {Arabidopsis thaliana}	0.21662
A018388_01	At5g48850	male sterility MS5 family protein similar to male sterility MS5 [Arabidopsis thaliana] GI:3859112; contains Pfam profile PF00515 TPR Domain	0.21603
A010954_01	At3g62680	proline-rich family protein contains proline-rich region, INTERPRO:IPR000694	0.21345
A015224_01	At4g24110	expressed protein	0.21342
A014737_01	At4g33560	expressed protein	0.21328
A018902_01	At5g47950	transferase family protein similar to deacetylvindoline 4-O-acetyltransferase [Catharanthus roseus][GI:4091808][PMID:9681034], acetyl-CoA:benzylalcohol acetyltranferase [Clarkia concinna][GI:6166328][PMID:10588064]	0.20747
A203412_01	At5g65207	expressed protein	0.20377
A013417_01	At4g32480	expressed protein contains Pfam profile PF04720: Protein of unknown function (DUF506)	0.20114
A007642_01	At2g47520	AP2 domain-containing transcription factor, putative	0.19958
A025779_01	At4g37370	cytochrome P450, putative similar to Cytochrome P450 91A1 (SP:Q9FG65 )[Arabidopsis thaliana]; cytochrome P450, Glycyrrhiza echinata, AB001379	0.19623
A007535_01	At2g15960	expressed protein	0.19576
A019608_01	At3g45970	expansin family protein (EXPL1) similar to cim1 induced allergen, Glycine max, EMBL:U03860; expansin-like gene, PMID:11641069, www.bio.psu.edu/expansins	0.18777
A200108_01	At4g25100	superoxide dismutase [Fe], chloroplast (SODB) / iron superoxide dismutase (FSD1) identical to Fe-superoxide dismutase [Arabidopsis thaliana] gi|166700|gb|AAA32791; supported by cDNA, Ceres:32935	0.18732
A020756_01	At3g03270	universal stress protein (USP) family protein / early nodulin ENOD18 family protein contains Pfam profile PF00582: universal stress protein family; similar to early nodulin ENOD18 (GI:11602747) [Vicia faba]	0.18209
A017369_01	At5g39890	expressed protein	0.17417
A010873_01	At3g27220	kelch repeat-containing protein contains Pfam PF01344: Kelch motif (4 repeats); contains Prosite PS00334: Myb DNA-binding domain repeat signature 2; similar to Male enhanced Antigen-1 (peas) (GI:20513270) [Mus musculus]	0.17414
At30021110	At4g30280	xyloglucan:xyloglucosyl transferase, putative / xyloglucan endotransglycosylase, putative / endo-xyloglucan transferase, putative similar to xyloglucan endotransglycosylase TCH4 GI:886116 from [Arabidopsis thaliana]	0.17056
A200395_01	At1g14960	major latex protein-related / MLP-related low similarity to major latex protein {Papaver somniferum}[GI:20810] contains Pfam profile PF00407: Pathogenesis-related protein Bet v I family	0.16931
A004720_01	At1g43800	acyl-[acyl-carrier-protein] desaturase, putative / stearoyl-ACP desaturase, putative similar to Acyl-[acyl-carrier protein] desaturase from Lupinus luteus GI:4704824, Asclepias syriaca GI:1762436, Ricinus communis SP|P22337; contains Pfam profile PF03405	0.16891
A018926_01	At5g52020	AP2 domain-containing protein low similarity to DREB1B GI:3738226 from [Arabidopsis thaliana]; contains Pfam profile PF00847: AP2 domain	0.16762
A015159_01	At4g25220	transporter, putative similar to glycerol-3-phosphate transporter (glycerol 3-phosphate permease) [Homo sapiens] GI:7543982	0.16675
A012410_01	At3g59350	serine/threonine protein kinase, putative similar to Pto kinase interactor 1 (Pti1)[Lycopersicon esculentum] gi|3668069|gb|AAC61805	0.16633
A008556_01	At2g16060	non-symbiotic hemoglobin 1 (HB1) (GLB1) identical to SP|O24520 Non-symbiotic hemoglobin 1 (Hb1) (ARAth GLB1) {Arabidopsis thaliana}	0.16508
At30008452	At2g16130	mannitol transporter, putative similar to mannitol transporter [Apium graveolens var. dulce] GI:12004316; contains Pfam profile PF00083: major facilitator superfamily protein	0.15372
A008246_01	At2g39510	nodulin MtN21 family protein similar to MtN21 GI:2598575 (root nodule development) from [Medicago truncatula]	0.15328
A014035_01	At4g28850	xyloglucan:xyloglucosyl transferase, putative / xyloglucan endotransglycosylase, putative / endo-xyloglucan transferase, putative contains similarity to xyloglucan endotransglycosylase XET2 GI:8886867 from [Asparagus officinalis]	0.15263
A012581_01	At3g02550	LOB domain protein 41 / lateral organ boundaries domain protein 41 (LBD41) identical to LOB DOMAIN 41 [Arabidopsis thaliana] GI:17227172	0.14631
A014247_01	At4g10270	wound-responsive family protein similar to wound induced protein (GI:19320) [Lycopersicon esculentum]	0.14103
A203034_01	At5g28630	glycine-rich protein	0.14102
At31000083	ath-MIR398b	miRNA gene Arabidopsis thaliana miR398b stem-loop	0.12999
A023170_01	At5g27200	acyl carrier protein, chloroplast, putative / ACP, putative similar to Acyl carrier protein, chloroplast precursor (ACP) from {Arabidopsis thaliana} SP|P11829, {Brassica napus} SP|P17650; contains InterPro accession IPR003881: Isochorismatase	0.12342
A002525_01	At1g76650	calcium-binding EF hand family protein similar to regulator of gene silencing calmodulin-related protein GI:12963415 from [Nicotiana tabacum]; contains INTERPRO:IPR002048 calcium-binding EF-hand domain	0.11425
A017816_01	At5g10040	expressed protein	0.11024
A006014_01	At1g33055	expressed protein	0.10987
At30010479	At2g34390	major intrinsic family protein / MIP family protein contains Pfam profile: MIP PF00230; an isoform contains a non-consensus GA-AG intron	0.10903
A202203_01	At4g10265	wound-responsive protein, putative similar to wound induced protein [Lycopersicon esculentum] GI:19320	0.09488
A024912_01	At4g33070	pyruvate decarboxylase, putative strong similarity to SP|P51846 Pyruvate decarboxylase isozyme 2 (EC 4.1.1.1) (PDC) {Nicotiana tabacum}; contains InterPro entry IPR000399: Pyruvate decarboxylase	0.09434
A006401_01	At2g17850	senescence-associated family protein contains similarity to ketoconazole resistant protein GI:928938 from [Arabidopsis thaliana] and din1 GI:2190012 from [Raphanus sativus];contains a thiosulfate sulfurtransferase domain	0.09108
A014791_01	At4g27450	expressed protein similar to auxin down-regulated protein ARG10 [Vigna radiata] GI:2970051, wali7 (aluminum-induced protein) [Triticum aestivum] GI:451193	0.08338
At30015625	At3g43190	sucrose synthase, putative / sucrose-UDP glucosyltransferase, putative strong similarity to SP|P49040 Sucrose synthase (EC 2.4.1.13) (Sucrose-UDP glucosyltransferase) {Arabidopsis thaliana} (SUS1)	0.06754
A008960_01	At3g29970	germination protein-related similar to HvB12D [Hordeum vulgare subsp. vulgare] gi|471319|emb|CAA54065	0.05111

## Sheet: PXVE;NF-YA10
Dataset S1. Transcripts differentially expressed in PXVE:NF-YAs, PXVE:miR169nm and PXVE:NF-YA2SRDX lines after 24h of estradiol treatment
PXVE:NF-YA10
ID	Locus	Description	Fold change
A019727_01	At5g06510	CCAAT-binding transcription factor (CBF-B/NF-YA) family protein contains Pfam profile: PF02045 CCAAT-binding transcription factor (CBF-B/NF-YA) subunit B	24.6786
At30009948	At2g29850	hypothetical protein	7.13971
A012975_01	At4g32280	auxin-responsive AUX/IAA family protein contains Pfam profile: PF02309: AUX/IAA family	6.87159
At30025423	At5g35860	hypothetical protein contains Pfam profile PF03778: Protein of unknown function (DUF321)	6.13218
A201881_01	At3g31406	hypothetical protein	4.44701
A200881_01	At1g59790	cullin-related low similarity to Hs-CUL-1 [Homo sapiens] GI:1381142	4.13372
At30020861	At4g28088	hydrophobic protein, putative / low temperature and salt responsive protein, putative similar to Hydrophobic protein RCI2A (Low temperature and salt responsive protein LTI6A) GI:15214251	3.50062
A018383_01	At5g49130	MATE efflux family protein contains Pfam profile PF01554: MatE Uncharacterized membrane protein family	3.27915
A023004_01	At5g63730	IBR domain-containing protein contains similarity to Swiss-Prot:Q94981 ariadne-1 protein (Ari-1) [Drosophila melanogaster] and Pfam:PF01485 IBR domain	3.20681
At30006958	At1g76410	zinc finger (C3HC4-type RING finger) family protein contains Pfam domain, PF00097: Zinc finger, C3HC4 type (RING finger)	3.18208
A018325_01	At5g14070	glutaredoxin family protein contains INTERPRO Domain IPR002109, Glutaredoxin (thioltransferase)	3.16701
A010259_01	At3g57240	beta-1,3-glucanase (BG3) almost identical to beta-1,3-glucanase GI:553038 from [Arabidopsis thaliana]	3.11475
A008280_01	At2g02120	plant defensin-fusion protein, putative (PDF2.1) plant defensin protein family member, personal communication, Bart Thomma (Bart.Thomma@agr.kuleuven.ac.be); contains a gamma-thionin family signature (PDOC00725)	3.11352
A018299_01	At5g08030	glycerophosphoryl diester phosphodiesterase family protein similar to glycerophosphodiester phosphodiesterase [Borrelia hermsii] GI:1399038; contains Pfam profile PF03009: Glycerophosphoryl diester phosphodiesterase family	3.06198
At30020609	At4g25990	expressed protein	3.03436
At30019024	At4g12500	protease inhibitor/seed storage/lipid transfer protein (LTP) family protein similar to pEARLI 1 (Accession No. L43080): an Arabidopsis member of a conserved gene family (PGF95-099), Plant Physiol. 109 (4), 1497 (1995); contains Pfam protease inhibitor/see	3.01258
At30024992	At5g26670	pectinacetylesterase, putative similar to pectinacetylesterase precursor GI:1431629 from [Vigna radiata]	2.9796
A002713_01	At1g78780	pathogenesis-related family protein contains similarity to pathogen-related protein (GI:499073) (Swiss-Prot:P16273) [Hordeum vulgare]	2.9775
At30019411	At4g15670	glutaredoxin family protein contains INTERPRO Domain IPR002109, Glutaredoxin (thioltransferase)	2.97087
A002530_01	At1g76420	no apical meristem (NAM) family protein N-term similar to N-term of NAM GB:CAA63101 [Petunia x hybrida] (apical meristem formation), CUC2 GB:BAA19529 [Arabidopsis thaliana], GRAB2 protein GB:CAA09372 [Triticum sp.]	2.96872
A024868_01	At4g31940	cytochrome P450, putative cytochrome P450 monooxygenase, Pisum sativum, PATCHX:G894153	2.92758
At30011198	At2g40520	nucleotidyltransferase family protein contains Pfam profile: PF01909 nucleotidyltransferase domain	2.80026
A014849_01	At4g26960	expressed protein	2.79335
At30019410	At4g15660	glutaredoxin family protein contains INTERPRO Domain IPR002109, Glutaredoxin (thioltransferase)	2.78683
A023108_01	At5g43240	hypothetical protein contains Pfam profile PF05056: Protein of unknown function (DUF674)	2.78212
A011499_01	At3g53200	myb family transcription factor (MYB27) similar to myb-related DNA-binding protein GI:6467223 from [Arabidopsis thaliana]; contains PFAM profile: myb DNA binding domain PF00249	2.78145
At30019412	At4g15680	glutaredoxin family protein contains INTERPRO Domain IPR002109, Glutaredoxin (thioltransferase)	2.76691
A203397_01	At5g62330	expressed protein	2.64806
A023813_01	At1g75580	auxin-responsive protein, putative similar to auxin-induced protein TGSAUR22 (GI:10185820) [Tulipa gesneriana]	2.63611
A006326_01	At2g37030	auxin-responsive family protein similar to auxin-induced protein TGSAUR22 (GI:10185820) [Tulipa gesneriana]	2.61696
A010859_01	At3g21330	basic helix-loop-helix (bHLH) family protein contains Pfam profile: PF00010 helix-loop-helix DNA-binding domain	2.59656
A014605_01	At4g19440	pentatricopeptide (PPR) repeat-containing protein contains Pfam profile PF01535: PPR repeat	2.57269
A008414_01	At2g20150	expressed protein and genefinder	2.56761
A006967_01	At2g19720	40S ribosomal protein S15A (RPS15aB)	2.56042
A015253_01	At4g16230	GDSL-motif lipase/hydrolase family protein similar to SP|P40602 Anther-specific proline-rich protein APG precursor {Arabidopsis thaliana}; contains Pfam profile PF00657: GDSL-like Lipase/Acylhydrolase	2.53656
A017453_01	At5g12050	expressed protein	2.51356
At30019414	At4g15700	glutaredoxin family protein contains INTERPRO Domain IPR002109, Glutaredoxin (thioltransferase)	2.45978
A023369_01	At2g23030	protein kinase, putative similar to protein kinase 3 [Glycine max] GP|310582|gb|AAB68961	2.44815
At30022920	At5g06670	kinesin motor protein-related	2.44613
A004664_01	At1g28100	expressed protein	2.442
A006492_01	At2g39920	acid phosphatase class B family protein weak similarity to pod storage protein [Phaseolus vulgaris GI:2627233 SP|P10743 STEM 31 kDa glycoprotein precursor (Vegetative storage protein B) {Glycine max}; contains Pfam profile PF03767: HAD superfamily (subfam	2.4402
A016299_01	At5g67060	basic helix-loop-helix (bHLH) family protein contains Pfam profile: PF00010 helix-loop-helix DNA-binding domain	2.42744
A010438_01	At3g46880	expressed protein ; expression supported by MPSS	2.41501
A011061_01	At3g19350	polyadenylate-binding protein-related / PABP-related similar to poly(A)-binding protein [Cucumis sativus] GI:7528270; contains Pfam profile PF00658: Poly-adenylate binding protein, unique domain	2.41005
A017060_01	At5g62280	expressed protein	2.4083
At30003277	At1g31200	expressed protein	2.40294
A006585_01	At2g44400	DC1 domain-containing protein similar to GP|2435515|AF024504	2.39875
A023904_01	At1g49130	zinc finger (B-box type) family protein contains similarity to zinc finger protein GI:3618318 from [Oryza sativa]	2.37871
A013377_01	At4g28680	tyrosine decarboxylase, putative similar to SP|P54768 Tyrosine/DOPA decarboxylase 1 [Includes: DOPA decarboxylase (EC 4.1.1.28) (DDC); Tyrosine decarboxylase (EC 4.1.1.25)] {Papaver somniferum}, SP|Q06086 Tyrosine decarboxylase 2 (EC 4.1.1.25) {Petroselin	2.35231
A202784_01	At5g20820	auxin-responsive protein-related similar to auxin-induced protein TGSAUR21 (GI:10185818) Tulipa gesneriana]	2.34972
A010966_01	At3g62930	glutaredoxin family protein contains glutaredoxin domain, INTERPRO:IPR002109	2.34075
A010574_01	At3g51400	expressed protein contains Pfam profile PF03087: Arabidopsis protein of unknown function	2.32072
At30019413	At4g15690	glutaredoxin family protein contains INTERPRO Domain IPR002109, Glutaredoxin (thioltransferase)	2.3202
At30025694	At5g38740	MADS-box family protein contains similarity to hypothetical proteins of [Arabidopsis thaliana]	2.31281
At30020655	At4g26370	antitermination NusB domain-containing protein contains Pfam profile: PF01029 NusB family	2.28755
A201972_01	At3g48490	expressed protein	2.28674
A015814_01	At5g52900	expressed protein	2.27773
A021237_01	At3g55240	expressed protein	2.27251
A202595_01	At5g15725	expressed protein	2.26562
A010096_01	At3g43610	tubulin family protein	2.25406
A012044_01	At3g14760	expressed protein	2.25021
A007926_01	At2g42720	F-box family protein contains F-box domain Pfam:PF00646	2.24786
At31000072	ath-MIR169i	miRNA gene Arabidopsis thaliana miR169i stem-loop	2.24163
A022295_01	At4g19550	expressed protein	2.2102
A203212_01	At5g38060	expressed protein ; expression supported by MPSS	2.20182
A024277_01	At2g42540	cold-responsive protein / cold-regulated protein (cor15a) identical to cold-regulated protein cor15a [Arabidopsis thaliana] GI:507149; contains Pfam profile PF02987: Late embryogenesis abundant protein	2.19062
A003958_01	At1g14200	zinc finger (C3HC4-type RING finger) family protein contains Pfam profile: PF00097 zinc finger, C3HC4 type (RING finger)	2.17168
A007171_01	At2g16230	glycosyl hydrolase family 17 protein similar to elicitor inducible chitinase Nt-SubE76 GI:11071974 from [Nicotiana tabacum]	2.16424
A013209_01	At4g34810	auxin-responsive family protein similar to auxin-induced protein X10A5 (SP:P33079) [Glycine max]; small auxin up RNA (SAUR-AC1), Arabidopsis thaliana, PIR2:T06084	2.15938
At30019066	At4g12900	gamma interferon responsive lysosomal thiol reductase family protein / GILT family protein similar to SP|P13284 Gamma-interferon inducible lysosomal thiol reductase precursor {Homo sapiens}; contains Pfam profile PF03227: Gamma interferon inducible lysoso	2.14851
A012752_01	At3g54090	pfkB-type carbohydrate kinase family protein contains Pfam profile: PF00294 pfkB family carbohydrate kinase	2.14449
A007860_01	At2g03310	expressed protein	2.12856
A008630_01	At2g33180	expressed protein	2.1231
A011502_01	At3g53250	auxin-responsive family protein similar to auxin-induced protein TGSAUR22 (GI:10185820) [Tulipa gesneriana and auxin-induced protein 6B (SP:P33083) (PIR:T10942) [Glycine max]	2.11206
A020659_01	At3g03630	cysteine synthase, chloroplast, putative / O-acetylserine (thiol)-lyase, putative / O-acetylserine sulfhydrylase, putative identical to SP|O22682 Probable cysteine synthase, chloroplast precursor {Arabidopsis thaliana}, similar to SP|P31300 Cysteine synth	2.09779
A019720_01	At5g53980	homeobox-leucine zipper family protein contains Pfam PF00046: Homeobox domain; similar to homeobox protein PpHB5 (GI:7415622) [Physcomitrella patens]	2.08771
A017840_01	At5g10620	expressed protein contains Pfam profile PF02590: Uncharacterized ACR, COG1576	2.08653
A007157_01	At2g04660	E3 ubiquitin ligase, putative E3, ubiquitin ligase; contains similarity to anaphase-promoting complex subunit 2 GI:6180009 from [Homo sapiens]	2.08319
At30019022	At4g12480	protease inhibitor/seed storage/lipid transfer protein (LTP) family protein identical to pEARLI 1 (Accession No. L43080): an Arabidopsis member of a conserved gene family (PGF95-099), Plant Physiol. 109 (4), 1497 (1995); contains Pfam protease inhibitor/s	2.08118
A014248_01	At4g10280	expressed protein	2.0777
A007360_01	At2g24400	auxin-responsive protein, putative / small auxin up RNA (SAUR_D) similar to SAUR-AC-like protein (small auxin up RNA) (GI:4455308) from [Arabidopsis thaliana]; auxin-induced protein TGSAUR22 (GI:10185820) [Tulipa gesnerian]	2.07034
A016693_01	At5g02760	protein phosphatase 2C family protein / PP2C family protein similar to Ser/Thr protein phosphatase 2C (PP2C6) (GI:15020818) [Arabidopsis thaliana]; similar to protein phosphatase 2C (GI:3608412) [Mesembryanthemum crystallinum]; contains Pfam PF00481 : Pro	2.07006
A017259_01	At5g13730	RNA polymerase sigma subunit SigD (sigD) / sigma-like factor (SIG4) identical to RNA polymerase sigma subunit SigD [Arabidopsis thaliana] GI:4972296, sigma-like factor [Arabidopsis thaliana] GI:3983260; contains Pfam profiles PF04545: Sigma-70, region 4,	2.06997
A009393_01	At3g14900	expressed protein	2.06826
A010024_01	At3g05410	expressed protein	2.06809
A006165_01	At2g43870	polygalacturonase, putative / pectinase, putative similar to SP|P48979 Polygalacturonase precursor (EC 3.2.1.15) (PG) (Pectinase) {Prunus persica}; contains PF00295: Glycosyl hydrolases family 28 (polygalacturonases)	2.06695
A016967_01	At5g55570	expressed protein	2.05619
A013618_01	At4g30650	hydrophobic protein, putative / low temperature and salt responsive protein, putative similar to SP|Q9ZNQ7 Hydrophobic protein RCI2A (Low temperature and salt responsive protein LTI6A) {Arabidopsis thaliana}; contains Pfam profile PF01679: Uncharacterized	2.0551
A013674_01	At4g19100	expressed protein	2.05348
A001572_01	At1g51100	expressed protein	2.05263
A001369_01	At1g10522	expressed protein	2.05135
At30015001	At3g26320	cytochrome P450 71B36, putative (CYP71B36) identical to Cytochrome P450 71B36 (SP:Q9LIP4) [Arabidopsis thaliana]; contains Pfam profile: PF00067 cytochrome P450	2.04725
At30017439	At3g59900	expressed protein hypothetical protein At2g44080 - Arabidopsis thaliana, EMBL:AC004005	2.04
A000297_01	At1g69720	heme oxygenase 3 (HO3) similar to heme oxygenase 3 [Arabidopsis thaliana] gi|14485563|gb|AAK63006	2.03694
At30016909	At3g54970	expressed protein	2.03606
At30006713	At1g74070	peptidyl-prolyl cis-trans isomerase cyclophilin-type family protein contains Pfam domain, PF00160: peptidyl-prolyl cis-trans isomerase, cyclophilin-type	2.03568
A202673_01	At5g19210	DEAD/DEAH box helicase, putative EUKARYOTIC INITIATION FACTOR 4A-II (EIF-4A-II), Homo sapiens, SWISSPROT:IF42_HUMAN	2.03451
A012101_01	At3g05950	germin-like protein, putative similar to germin-like protein GLP6 [SP|P92997]; contains Pfam profile: PF01072 germin family	2.03281
A003988_01	At1g11220	expressed protein contains similarity to cotton fiber expressed protein 1 [Gossypium hirsutum] gi|3264828|gb|AAC33276	2.02354
A004270_01	At1g73620	thaumatin-like protein, putative / pathogenesis-related protein, putative strong similarity to SP|P50699 Thaumatin-like protein precursor {Arabidopsis thaliana}, pathogenesis-related group 5 protein [Brassica rapa] GI:2749943; contains Pfam profile: PF003	2.02179
At30024653	At5g23480	expressed protein	2.01235
A022512_01	At4g34770	auxin-responsive family protein similar to auxin-induced protein X10A (SP:P33080) [Glycine max]; small auxin up-regulated RNA, Malus domestica, gb:Z93766	2.01142
A000287_01	At1g68290	bifunctional nuclease, putative similar to bifunctional nuclease [Zinnia elegans] gi|4099833|gb|AAD00694	2.0113
At30019395	At4g15510	photosystem II reaction center PsbP family protein contains PsbP domain PF01789; identical to SP:O23403 (Arabidopsis thaliana)	2.01062
A201613_01	At3g10110	mitochondrial import inner membrane translocase subunit Tim17/Tim22/Tim23 family protein weak similarity to TIM22 preprotein translocase [Rattus norvegicus] GI:6760457; contains Pfam profile PF02466: Mitochondrial import inner membrane translocase subunit	2.00964
At30010271	At2g32650	expressed protein contains Pfam PF05899: Protein of unknown function (DUF861)	2.006
At30024789	At5g24660	expressed protein	0.49999
A004448_01	At1g70700	expressed protein	0.49992
A000059_01	At1g12110	nitrate/chlorate transporter (NRT1.1) (CHL1) identical to nitrate/chlorate transporter SP:Q05085 from [Arabidopsis thaliana]; contains Pfam profile: PF00854 POT family	0.49991
A018240_01	At5g12010	expressed protein	0.49967
A008978_01	At3g57020	strictosidine synthase family protein similar to strictosidine synthase [Rauvolfia serpentina][SP|P15324]	0.49908
A201019_01	At1g72920	disease resistance protein (TIR-NBS class), putative domain signature TIR-NBS exists, suggestive of a disease resistance protein.	0.49888
At30028096	At5g59920	DC1 domain-containing protein contains Pfam profile PF03107: DC1 domain	0.49786
A006830_01	At2g42890	RNA recognition motif (RRM)-containing protein	0.49738
A012579_01	At3g52400	syntaxin, putative (SYP122) similar to SP|Q9ZSD4 Syntaxin 121 (AtSYP121) (Syntaxin-related protein At-Syr1) {Arabidopsis thaliana}	0.49729
A200112_01	At4g27960	ubiquitin-conjugating enzyme E2-17 kDa 9 (UBC9) E2; identical to gi:297883, SP:P35132; identical to cDNA UBC9 for ubiquitin conjugating enzyme homolog GI:297883	0.49705
A016222_01	At5g64850	expressed protein	0.49703
A007414_01	At2g30360	CBL-interacting protein kinase 11 (CIPK11) identical to CBL-interacting protein kinase 11 [Arabidopsis thaliana] gi|13249121|gb|AAK16686; contains Pfam profiles PF00069: Protein kinase domain and PF03822: NAF domain; identical to cDNA CBL-interacting prot	0.49685
At30016978	At3g55610	delta 1-pyrroline-5-carboxylate synthetase B / P5CS B (P5CS2) identical to SP|P54888	0.49646
A007704_01	At2g39570	ACT domain-containing protein contains Pfam ACT domain PF01842	0.49636
A022757_01	At3g16330	expressed protein	0.49509
A004229_01	At1g72300	leucine-rich repeat transmembrane protein kinase, putative similar to GI:3641252 from [Malus x domestica] (Plant Mol. Biol. 40 (6), 945-957 (1999))	0.49501
A002476_01	At1g78020	senescence-associated protein-related similar to senescence-associated protein SAG102 (GI:22331931) [Arabidopsis thaliana]	0.49458
A021026_01	At5g65730	xyloglucan:xyloglucosyl transferase, putative / xyloglucan endotransglycosylase, putative / endo-xyloglucan transferase, putative similar to endo-xyloglucan transferase GI:2244732 from [Gossypium hirsutum]	0.49455
A024984_01	At4g02180	DC1 domain-containing protein contains Pfam profile PF03107: DC1 domain	0.49416
A012872_01	At4g23990	cellulose synthase family protein similar to cellulose synthase catalytic subunit from Arabidopsis thaliana [gi:5230423], cellulose synthase-5 from Zea mays [gi:9622882]	0.49416
A003392_01	At1g32450	proton-dependent oligopeptide transport (POT) family protein contains Pfam profile: PF00854 POT family	0.49344
At30007049	At1g77150	expressed protein ; expression supported by MPSS	0.49327
A012964_01	At4g19510	disease resistance protein (TIR-NBS-LRR class), putative domain signature TIR-NBS-LRR exists, suggestive of a disease resistance protein.	0.49308
At30009144	At2g22500	mitochondrial substrate carrier family protein contains Pfam profile: PF00153 mitochondrial carrier protein	0.49304
A024124_01	At1g60630	leucine-rich repeat family protein similar to receptor kinase GI:498278 from [Petunia integrifolia]; contains protein kinase domain, Pfam:PF00069; contains leucine-rich repeats, Pfam:PF00560	0.49287
A007335_01	At2g43680	calmodulin-binding family protein similar to SF16 protein [Helianthus annuus] GI:560150; contains Pfam profile PF00612: IQ calmodulin-binding motif	0.49226
At30008526	At2g16900	expressed protein	0.49223
A200569_01	At1g29160	Dof-type zinc finger domain-containing protein similar to ascorbate oxidase promoter-binding protein GB:D45066 GI:853689 from [Cucurbita maxima]	0.49215
At30022916	At5g06630	proline-rich extensin-like family protein contains proline-rich extensin domains, INTERPRO:IPR002965	0.49209
A020942_01	At1g25400	expressed protein similar to unknown protein GI:6714347 from [Arabidopsis thaliana]	0.49203
At30011338	At2g41710	ovule development protein, putative similar to ovule development protein AINTEGUMENTA (GI:1209099) [Arabidopsis thaliana];Pfam domain (PF00847)	0.49166
A004218_01	At1g10990	expressed protein and genscan	0.49146
At30012970	At3g08860	alanine--glyoxylate aminotransferase, putative / beta-alanine-pyruvate aminotransferase, putative / AGT, putative similar to similar to SP|Q64565 Alanine--glyoxylate aminotransferase 2, mitochondrial precursor (EC 2.6.1.44) (AGT 2) (Beta-alanine-pyruvate	0.49125
A005875_01	At1g53090	WD-40 repeat family protein / phytochrome A-related contains 7 WD-40 repeats (PF00400) (1 below cutoff); similar to phytochrome A supressor spa1 (GI:4809171) [Arabidopsis thaliana]	0.49077
At30005717	At1g65060	4-coumarate--CoA ligase 3 / 4-coumaroyl-CoA synthase 3 (4CL3) identical to SP|Q9S777 4-coumarate--CoA ligase 3 (EC 6.2.1.12) (4CL 3) (4-coumaroyl-CoA synthase 3) {Arabidopsis thaliana}	0.49034
A004421_01	At1g28760	expressed protein ; expression supported by MPSS	0.49011
A007392_01	At2g40610	expansin, putative (EXP8) similar to expansin 2 GI:7025493 from [Zinnia elegans]; alpha-expansin gene family, PMID:11641069	0.4896
A000716_01	At1g56510	disease resistance protein (TIR-NBS-LRR class), putative domain signature TIR-NBS-LRR exists, suggestive of a disease resistance protein.	0.48959
A021111_01	At1g67360	rubber elongation factor (REF) family protein contains Pfam profile: PF05755 rubber elongation factor protein (REF)	0.48868
A006761_01	At2g31880	leucine-rich repeat transmembrane protein kinase, putative	0.48851
At30018632	At4g08850	leucine-rich repeat family protein / protein kinase family protein contains Pfam domains PF00560: Leucine Rich Repeat and PF00069: Protein kinase domain	0.48848
A009328_01	At3g56880	VQ motif-containing protein contains PF05678: VQ motif	0.48812
A018994_01	At5g67450	zinc finger (C2H2 type) protein 1 (AZF1) identical to Cys2/His2-type zinc finger protein 1 [Arabidopsis thaliana] gi|6009887|dbj|BAA85108	0.48798
A008933_01	At3g49530	no apical meristem (NAM) family protein contains Pfam PF02365: No apical meristem (NAM) domain; similar to NAC2 - Arabidopsis thaliana, EMBL:AF201456	0.48714
A007929_01	At2g44770	phagocytosis and cell motility protein ELMO1-related contains weak similarity to ELMO1 [Mus musculus] gi|16118551|gb|AAL14464	0.48688
A012835_01	At3g17510	CBL-interacting protein kinase 1 (CIPK1) identical to CBL-interacting protein kinase 1 [Arabidopsis thaliana] gi|11066952|gb|AAG28776; contains Pfam profiles PF00069: Protein kinase domain and PF03822: NAF domain; identical to cDNA CBL-interacting protein	0.48677
A009880_01	At3g61750	auxin-responsive protein -related similar to auxin-induced protein AIR12 GI:11357190 [Arabidopsis thaliana];	0.48665
At30023774	At5g15190	expressed protein	0.48646
A014105_01	At4g26690	glycerophosphoryl diester phosphodiesterase family protein weak similarity to glycerophosphodiester phosphodiesterase [Borrelia hermsii] GI:1399038; contains Pfam profile PF03009: Glycerophosphoryl diester phosphodiesterase family	0.48577
A002609_01	At1g19220	transcriptional factor B3 family protein / auxin-responsive factor AUX/IAA-related contains Pfam profile: PF02309 AUX/IAA family	0.48524
A011976_01	At3g10910	zinc finger (C3HC4-type RING finger) family protein contains Pfam domain, PF00097: Zinc finger, C3HC4 type (RING finger)	0.48496
A003435_01	At1g64180	intracellular protein transport protein USO1-related similar to Rap8 (GI:2326183) [Rhynchosciara americana]; contains weak similarity to Swiss-Prot:P25386 intracellular protein transport protein USO1 [Saccharomyces cerevisiae]	0.48485
A013918_01	At4g27030	expressed protein	0.48472
A003793_01	At1g67810	Fe-S metabolism associated domain-containing protein contains Pfam PF02657: Fe-S metabolism associated domain	0.4846
A012406_01	At3g62290	ADP-ribosylation factor identical to GP:166586 ADP-ribosylation factor {Arabidopsis thaliana}; ADP-ribosylation factor 1 - Arabidopsis thaliana, PIR:S28875	0.48437
At30009408	At2g24980	proline-rich extensin-like family protein contains proline-rich extensin domains, INTERPRO:IPR002965	0.48317
A000820_01	At1g62710	vacuolar processing enzyme beta / beta-VPE identical to SP|Q39044 Vacuolar processing enzyme, beta-isozyme precursor (EC 3.4.22.-) (Beta-VPE) {Arabidopsis thaliana}	0.48315
A002573_01	At1g70170	matrixin family protein similar to SP|P29136 Metalloendoproteinase 1 precursor (EC 3.4.24.-) (SMEP1) {Glycine max}; contains InterPro accession IPR001818: Matrixin	0.48314
A202502_01	At4g35985	senescence/dehydration-associated protein-related similar to senescence-associated protein 12 [Hemerocallis hybrid cultivar] gi|3551958|gb|AAC34857; similar to early-responsive to dehydration stress ERD7 protein [Arabidopsis thaliana] gi|15320412|dbj|BAB6	0.48309
A017038_01	At5g26000	glycosyl hydrolase family 1 protein contains Pfam PF00232 : Glycosyl hydrolase family 1 domain; TIGRFAM TIGR01233: 6-phospho-beta-galactosidase; identical to Myrosinase precursor (Sinigrinase) (SP:P37702) [Arabidopsis thaliana]	0.48305
A006343_01	At2g38470	WRKY family transcription factor contains Pfam profile: PF03106 WRKY DNA -binding domain;	0.48301
A025216_01	At5g38990	protein kinase family protein contains protein kinase domain, Pfam:PF00069	0.48246
A002956_01	At1g72840	disease resistance protein (TIR-NBS-LRR class), putative domain signature TIR-NBS-LRR exists, suggestive of a disease resistance protein.	0.48173
A020008_01	At2g39420	esterase/lipase/thioesterase family protein similar to monoglyceride lipase from [Homo sapiens] GI:14594904, [Mus musculus] GI:2632162; contains Interpro entry IPR000379	0.48127
A009395_01	At3g19370	expressed protein	0.48124
A004107_01	At1g26560	glycosyl hydrolase family 1 protein contains Pfam PF00232 : Glycosyl hydrolase family 1 domain; TIGRFAM TIGR01233: 6-phospho-beta-galactosidase; similar to amygdalin hydrolase isoform AH I precursor (GI:16757966) [Prunus serotina]	0.48086
A011429_01	At3g20250	pumilio/Puf RNA-binding domain-containing protein contains Pfam profile: PF00806 Pumilio-family RNA binding domains (aka PUM-HD, Pumilio homology domain) (8 copies at C-terminus)	0.48079
A020546_01	At2g17220	protein kinase, putative similar to protein kinase APK1A [Arabidopsis thaliana] Swiss-Prot:Q06548	0.48057
At30000943	At1g09070	C2 domain-containing protein / src2-like protein, putative similar to cold-regulated gene SRC2 [Glycine max] GI:2055230; contains Pfam profile PF00168: C2 domain; identical to cDNA src2-like protein GI:3426059	0.47926
A016364_01	At5g48180	kelch repeat-containing protein contains Pfam PF01344: Kelch motif (5 repeats) ;similar to Tip elongation aberrant protein 1 (Cell polarity protein tea1) (SP:P87061) [Schizosaccharomyces pombe]	0.47798
A011895_01	At3g50780	expressed protein	0.47786
At30021262	At4g31550	WRKY family transcription factor contains Pfam profile: PF03106 WRKY DNA -binding domain	0.47757
A024668_01	At3g13650	disease resistance response protein-related/ dirigent protein-related similar to dirigent protein [Thuja plicata] gi|6694699|gb|AAF25360; similar to pathogenesis-related protein [Pisum sativum] gi|4585273|gb|AAD25355	0.47731
A003567_01	At1g64660	Cys/Met metabolism pyridoxal-phosphate-dependent enzyme family protein similar to SP|P13254 Methionine gamma-lyase (EC 4.4.1.11) (L-methioninase) {Pseudomonas putida}; contains Pfam profile PF01053: Cys/Met metabolism PLP-dependent enzyme	0.47719
A024273_01	At1g04240	auxin-responsive protein / indoleacetic acid-induced protein 3 (IAA3) identical to SP|Q38822 Auxin-responsive protein IAA3 (Indoleacetic acid-induced protein 3) {Arabidopsis thaliana}; EST gb|T04296 comes from this gene	0.47706
A022482_01	At3g50800	expressed protein	0.47704
At30014480	At3g21560	UDP-glucosyltransferase, putative similar to UDP-glucose:sinapate glucosyltransferase GI:9794913 from [Brassica napus]	0.47688
At30020223	At4g22710	cytochrome P450 family protein contains Pfam profile: PF00067 cytochrome p450	0.47687
At30006501	At1g72140	proton-dependent oligopeptide transport (POT) family protein contains Pfam profile: PF00854 POT family	0.47657
A004673_01	At1g23550	expressed protein	0.47527
A012348_01	At3g52720	carbonic anhydrase family protein low similarity to storage protein (dioscorin) [Dioscorea cayenensis] GI:433463; contains Pfam profile PF00194: Eukaryotic-type carbonic anhydrase	0.47515
At30008056	At2g07671	H+-transporting two-sector ATPase, C subunit family protein similar to ATPase subunit 9 [Arabidopsis thaliana] GI:15215920; contains Pfam profile PF00137: ATP synthase subunit C	0.475
A020680_01	At1g13600	bZIP transcription factor family protein contains Pfam profile: PF00170 bZIP transcription factor	0.47405
A203442_01	At1g26730	EXS family protein / ERD1/XPR1/SYG1 family protein similar to PHO1 protein [Arabidopsis thaliana] GI:20069032; contains Pfam profiles PF03105: SPX domain, PF03124: EXS family	0.47158
A008908_01	At3g26910	hydroxyproline-rich glycoprotein family protein common family member:At2g33490 [Arabidopsis thaliana]	0.47092
A007798_01	At2g47180	galactinol synthase, putative similar to galactinol synthase, isoform GolS-1 GI:5608497 from [Ajuga reptans]	0.47036
At30003478	At1g33090	MATE efflux family protein similar to ripening regulated protein DDTFR18 [Lycopersicon esculentum] GI:12231296; contains Pfam profile PF01554: Uncharacterized membrane protein family	0.47022
A011873_01	At3g57760	protein kinase family protein contains similarity to protein kinases	0.46984
At30016853	At3g54500	expressed protein	0.46978
A002002_01	At1g76490	3-hydroxy-3-methylglutaryl-CoA reductase 1 / HMG-CoA reductase 1 (HMG1) identical to HMG-CoA reductase 1 [SP|P14891]	0.46968
A024429_01	At4g30350	heat shock protein-related contains similarity to heat shock protein 101 [Triticum aestivum] gi|6013196|gb|AAF01280	0.46954
A005305_01	At5g20010	Ras-related GTP-binding nuclear protein (RAN-1) identical to GTP-binding nuclear protein RAN-1 SP:P41916 from [Arabidopsis thaliana]	0.46915
A013439_01	At4g01950	phospholipid/glycerol acyltransferase family protein contains Pfam profile PF01553: Acyltransferase	0.46911
A011530_01	At3g11840	U-box domain-containing protein low similarity to immediate-early fungal elicitor protein CMPG1 [Petroselinum crispum] GI:14582200; contains Pfam profile PF04564: U-box domain	0.46831
A006102_01	At2g46450	cyclic nucleotide-regulated ion channel, putative (CNGC12) similar to cyclic nucleotide and calmodulin-regulated ion channel (cngc3) GI:4581201 from [Arabidopsis thaliana]	0.46822
A015984_01	At5g40450	expressed protein	0.46818
A012461_01	At3g54000	expressed protein	0.46791
A013995_01	At4g24230	acyl-CoA binding protein, putative / ACBP, putative contains similarity to acyl-CoA binding protein 2 [Arabidopsis thaliana] gi|12039034|gb|AAG46057	0.46782
A009989_01	At3g02800	tyrosine specific protein phosphatase family protein contains tyrosine specific protein phosphatases active site, PROSITE:PS00383	0.46767
At30004772	At1g54575	expressed protein	0.46748
A008695_01	At2g25160	cytochrome P450, putative similar to cytochrome p450(CYP82C1p) GI:2739004 from [Glycine max]	0.46739
At30028797	At5g66005	Expressed protein	0.46692
A020371_01	At1g75100	expressed protein low similarity to SP|O14976 Cyclin G-associated kinase (EC 2.7.1.-) {Homo sapiens}	0.46691
At30009371	At2g24600	ankyrin repeat family protein contains ankyrin repeats, Pfam:PF00023	0.46691
A013080_01	At4g18200	purine permease family protein similar to purine permease [Arabidopsis thaliana] GI:7620007; contains Pfam profile PF03151: Domain of unknown function, DUF250	0.46688
A006982_01	At2g47680	zinc finger (CCCH type) helicase family protein similar to SP|Q28141 ATP-dependent RNA helicase A (Nuclear DNA helicase II) (DEAD-box protein 9) {Bos taurus}; contains Pfam profiles PF00271: Helicase conserved C-terminal domain, PF00642: Zinc finger C-x8-	0.46678
A001366_01	At1g27910	U-box domain-containing protein contains Pfam profile PF04564: U-box domain	0.46677
A010560_01	At3g05800	expressed protein	0.46666
A019698_01	At5g63790	no apical meristem (NAM) family protein contains Pfam PF02365: No apical meristem (NAM) domain; contains similarity to NAC-domain protein	0.46657
At30027453	At5g54380	protein kinase family protein contains protein kinase domain, Pfam:PF00069	0.4663
A011755_01	At3g04730	auxin-responsive protein / indoleacetic acid-induced protein 16 (IAA16) identical to SP|O24407 Auxin-responsive protein IAA16 (Indoleacetic acid-induced protein 16) {Arabidopsis thaliana}	0.46603
A012883_01	At4g37870	phosphoenolpyruvate carboxykinase [ATP], putative / PEP carboxykinase, putative / PEPCK, putative similar to phosphoenolpyruvate carboxykinase [Lycopersicon esculentum] GI:16950587, SP|Q9SLZ0 Phosphoenolpyruvate carboxykinase [ATP] (EC 4.1.1.49) (PEP carb	0.466
A019267_01	At5g37670	15.7 kDa class I-related small heat shock protein-like (HSP15.7-CI) contains Pfam profile: PF00011 Hsp20/alpha crystallin family; identified in Scharf, K-D., et al,Cell Stress & Chaperones (2001) 6: 225-237.	0.46588
At30017183	At3g57530	calcium-dependent protein kinase, putative / CDPK, putative similar to calmodulin-domain protein kinase CDPK isoform 7 [Arabidopsis thaliana] gi|1399277|gb|AAB03247	0.46528
At30013306	At3g11580	DNA-binding protein, putative similar to DNA-binding proteins from [Arabidopsis thaliana] RAV1 GI:3868857 and RAV2 GI:3868859, AP2 domain containing protein RAP2.8 [Arabidopsis thaliana] GI:2281641; contains Pfam profile PF02362: B3 DNA binding domain	0.46522
A006056_01	At2g37970	SOUL heme-binding family protein weak similarity to SOUL protein [Mus musculus] GI:4886906; contains Pfam profile PF04832: SOUL heme-binding protein	0.46514
At30007239	At1g78850	curculin-like (mannose-binding) lectin family protein low similarity to ser/thr protein kinase from Zea mays [GI:2598067]; contains Pfam lectin (probable mannose binding) domain PF01453	0.46493
A017096_01	At5g45430	protein kinase, putative contains similarity to male germ cell-associated kinase [Homo sapiens] gi|23268497|gb|AAN16405	0.46322
A006950_01	At2g39200	seven transmembrane MLO family protein / MLO-like protein 12 (MLO12) identical to SP|O80961 MLO-like protein 12 (AtMlo12) {Arabidopsis thaliana}, membrane protein Mlo12 [Arabidopsis thaliana] gi|14091594|gb|AAK53805; similar to MLO protein SWISS-PROT:P937	0.46282
A023988_01	At1g52290	protein kinase family protein contains Pfam PF00069: Protein kinase domain	0.46223
A008367_01	At2g19650	DC1 domain-containing protein contains Pfam profile PF03107: DC1 domain	0.46204
A015966_01	At5g64550	loricrin-related contains weak similarity to Loricrin (Swiss-Prot:P23490) [Homo sapiens]	0.46189
A001863_01	At1g49450	transducin family protein / WD-40 repeat family protein contains 7 WD-40 repeats (PF00400); similar to En/Spm-like transposon protein GI:2739374 from [Arabidopsis thaliana]; no characterized homologs	0.46171
A010770_01	At3g10420	sporulation protein-related similar to hypothetical proteins: GB:P51281 [Chloroplast Porphyra purpurea], GB:BAA16982 [Synechocystis sp], GB:P49540 [Odontella sinensis], GB:AAB82669 [Chloroplast Cyanidium caldarium]; similar to stage III sporulation protei	0.46146
At30013578	At3g13760	DC1 domain-containing protein contains Pfam profile PF03107: DC1 domain	0.46138
At30026012	At5g41740	disease resistance protein (TIR-NBS-LRR class), putative domain signature TIR-NBS-LRR exists, suggestive of a disease resistance protein.	0.46123
A014705_01	At4g35750	Rho-GTPase-activating protein-related contains weak similarity to Rho-GTPase-activating protein 1 (GTPase-activating protein rhoOGAP) (Rho-related small GTPase protein activator) (CDC42 GTPase-activating protein) (p50-rhoGAP) (Swiss-Prot:Q07960) [Homo sap	0.46114
A201948_01	At3g44735	phytosulfokines-related contains similarities to phytosulfokines from [Arabidopsis thaliana]	0.46096
At30023333	At5g10745	expressed protein	0.46062
A200129_01	At5g12840	CCAAT-binding transcription factor (CBF-B/NF-YA) family protein contains Pfam profile: PF02045 CCAAT-binding transcription factor (CBF-B/NF-YA) subunit B	0.46049
A013006_01	At4g00050	basic helix-loop-helix (bHLH) family protein contains Pfam profile: PF00010 helix-loop-helix DNA-binding domain	0.46041
A018986_01	At5g47640	CCAAT-box binding transcription factor subunit B (NF-YB) (HAP3 ) (AHAP3) family (Hap3b) similar to CAAT-box DNA binding protein subunit B (NF-YB) (SP:P25209) (GI:22380) [Zea mays]; contains Pfam PF00808 : Histone-like transcription factor (CBF/NF-Y) and a	0.46014
A003268_01	At1g61370	S-locus lectin protein kinase family protein contains Pfam domains, PF00954: S-locus glycoprotein family, PF00069: Protein kinase domain, and PF01453: Lectin (probable mannose binding)	0.45978
A024559_01	At1g42550	expressed protein	0.45976
A002723_01	At1g57560	myb family transcription factor (MYB50) similar to DNA-binding protein GI:19058 from [Hordeum vulgare]	0.45948
A004968_01	At4g15800	rapid alkalinization factor (RALF) family protein similar to RALF precursor [Nicotiana tabacum] GI:16566316	0.45945
A014534_01	At4g34000	ABA-responsive element-binding protein / abscisic acid responsive elements-binding factor (ABRE) / ABA-responsive elements-binding factor (ABF3) identical to abscisic acid responsive elements-binding factor (ABF3) GI:6739280 from [Arabidopsis thaliana]; i	0.45872
A000548_01	At1g19330	expressed protein	0.45776
At30003690	At1g35670	calcium-dependent protein kinase 2 (CDPK2) identical to calcium-dependent protein kinase [Arabidopsis thaliana] gi|604881|dbj|BAA04830; contains protein kinase domain, Pfam:PF00069; contains EF hand domain (calcium-binding EF-hand), Pfam:PF00036, INTERPRO	0.45771
A012651_01	At3g58490	phosphatidic acid phosphatase family protein / PAP2 family protein similar to sphingosine-1-phosphate phosphohydrolase from [Mus musculus] GI:9623190, [Homo sapiens] GI:23345324; contains Pfam profile PF01569: PAP2 superfamily	0.45731
A024456_01	At1g58030	amino acid permease family protein similar to SP|P18581 Low-affinity cationic amino acid transporter-2 (CAT-2) (T-cell early activation protein) {Mus musculus}; contains Pfam profile PF00324: Amino acid permease	0.45724
A007289_01	At2g27080	harpin-induced protein-related / HIN1-related / harpin-responsive protein-related contains 1 transmembrane domain; similar to hin1 homolog (GI:13122296) [Arabidopsis thaliana]; similar to hin1 (GI:22830759) [Nicotiana tabacum]	0.45711
A012236_01	At3g01550	triose phosphate/phosphate translocator, putative similar to SWISS-PROT:P52178 triose phosphate/phosphate translocator [Cauliflower]{Brassica oleracea}	0.45671
A004906_01	At1g17060	cytochrome P450, putative 41% identical to Cytochrome P450 [Catharanthus roseus] (gi|404690)	0.45664
A014761_01	At4g19880	glutathione S-transferase-related contains weak hit to Pfam profile PF00043: Glutathione S-transferase, C-terminal domain	0.45611
A201371_01	At2g25735	expressed protein	0.4561
A004600_01	At2g34655	expressed protein	0.45605
A001123_01	At1g22530	SEC14 cytosolic factor family protein / phosphoglyceride transfer family protein contains Pfam PF00650 : CRAL/TRIO domain; contains Pfam PF03765 : CRAL/TRIO, N-terminus; similar to SEC14-like protein 2 (Alpha-tocopherol associated protein) (TAP) (bTAP) (F	0.45599
A006554_01	At2g17550	expressed protein	0.45526
At30026009	At5g41700	ubiquitin-conjugating enzyme 8 (UBC8) E2; identical to gi:297882, SP:P35131	0.45507
A023168_01	At4g01350	DC1 domain-containing protein contains Pfam profile PF03107: DC1 domain	0.45437
A009036_01	At3g07360	armadillo/beta-catenin repeat family protein / U-box domain-containing protein contains Pfam domain, PF00514: Armadillo/beta-catenin-like repeats and Pfam, PF04564: U-box domain	0.45361
A004722_01	At1g62180	5'-adenylylsulfate reductase 2, chloroplast (APR2) (APSR) / adenosine 5'-phosphosulfate 5'-adenylylsulfate (APS) sulfotransferase 2 / 3'-phosphoadenosine-5'-phosphosulfate (PAPS) reductase homolog 43 (PRH-43) identical to SP|P92981 5'-adenylylsulfate redu	0.45292
A024292_01	At1g08930	early-responsive to dehydration stress protein (ERD6) / sugar transporter family protein identical to ERD6 protein {Arabidopsis thaliana} GI:3123712; contains Pfam profile PF00083: major facilitator superfamily protein; contains TIGRfam TIGR00879: Sugar t	0.45238
At30000736	At1g07420	sterol 4-alpha-methyl-oxidase 2 (SMO2) identical to sterol 4-alpha-methyl-oxidase GI:16973471 from [Arabidopsis thaliana]; identical to cDNA sterol 4-alpha-methyl-oxidase GI:16973470	0.45233
A200023_01	At1g56280	drought-responsive family protein contains an AT-AC intron 3, potentially contains a frameshift. An alternate model provides a translation more consistent with homologous proteins but lacks the AT-AC intron; similar to drought-induced mRNA, Di19 [Arabidop	0.45227
A017902_01	At5g42050	expressed protein similar to gda-1 [Pisum sativum] GI:2765418	0.45156
A006851_01	At2g26530	expressed protein	0.45115
At30013926	At3g16640	translationally controlled tumor family protein similar to translationally controlled tumor protein GB:AAD10032 from [Hevea brasiliensis]	0.45086
A018902_01	At5g47950	transferase family protein similar to deacetylvindoline 4-O-acetyltransferase [Catharanthus roseus][GI:4091808][PMID:9681034], acetyl-CoA:benzylalcohol acetyltranferase [Clarkia concinna][GI:6166328][PMID:10588064]	0.45083
A025385_01	At2g23260	UDP-glucoronosyl/UDP-glucosyl transferase family protein contains Pfam profile: PF00201 UDP-glucoronosyl and UDP-glucosyl transferase	0.45071
A016545_01	At5g52660	myb family transcription factor contains PFAM profile: PF00249 myb-like DNA-binding domain	0.45029
A025184_01	At5g38780	S-adenosyl-L-methionine:carboxyl methyltransferase family protein similar to defense-related protein cjs1 [Brassica carinata][GI:14009292], caffeine synthase [Camellia sinensis][GI:9967143], SAM:benzoic acid carboxyl methyltransferase [Antirrhinum majus][	0.4501
A011240_01	At3g27150	kelch repeat-containing F-box family protein contains Pfam:PF01344 Kelch motif, Pfam:PF00646 F-box domain	0.44988
A001005_01	At1g30500	CCAAT-binding transcription factor (CBF-B/NF-YA) family protein contains Pfam profile: PF02045 CCAAT-binding transcription factor (CBF-B/NF-YA)	0.44963
A017712_01	At5g51440	23.5 kDa mitochondrial small heat shock protein (HSP23.5-M) similar to heat shock 22 kDa protein, mitochondrial precursor SP:Q96331 from [Arabidopsis thaliana]; identified in Scharf, K-D., et al,Cell Stress & Chaperones (2001) 6: 225-237.	0.44963
A020220_01	At4g02940	oxidoreductase, 2OG-Fe(II) oxygenase family protein similar to A. thaliana hypothetical protein T13L16.2, GenBank accession number 2708738; contains Pfam domain PF03171 2OG-Fe(II) oxygenase superfamily	0.4496
A007419_01	At2g17500	auxin efflux carrier family protein contains auxin efflux carrier domain, Pfam:PF03547	0.44915
A001203_01	At1g67470	protein kinase family protein contains protein kinase domain, Pfam:PF00069	0.44869
A015354_01	At4g28310	expressed protein	0.44867
A009835_01	At3g47220	phosphoinositide-specific phospholipase C family protein contains Pfam profile: PF00388 phosphatidylinositol-specific phospholipase C	0.44834
A001011_01	At1g69170	squamosa promoter-binding protein-like 6 (SPL6) identical to squamosa promoter binding protein-like 6 [Arabidopsis thaliana] GI:5931683; contains Pfam profile PF03110: SBP domain	0.44823
A015489_01	At4g29920	heat shock protein-related contains similarity to heat shock protein 101 [Triticum aestivum] gi|6013196|gb|AAF01280	0.44709
A202466_01	At4g32810	dioxygenase-related low similarity to b,b-carotene-9',10'-dioxygenase [Mus musculus] GI:12666529; contains Pfam profile PF03055: Retinal pigment epithelial membrane protein	0.44677
At30023862	At5g15950	adenosylmethionine decarboxylase family protein contains Pfam profile: PF01536 adenosylmethionine decarboxylase	0.44643
A004108_01	At1g30320	remorin family protein contains Pfam domain, PF03763: Remorin, C-terminal region	0.44587
At30028069	At5g59720	18.1 kDa class I heat shock protein (HSP18.1-CI) identical to 18.2 kDa class I heat shock protein (HSP 18.2) (SP:P19037)[Arabidopsis thaliana]; contains Pfam profile: PF00011 Hsp20/alpha crystallin family	0.4457
A013852_01	At4g01250	WRKY family transcription factor contains Pfam profile: PF03106 WRKY DNA -binding domain	0.4451
At30025585	At5g37720	RNA and export factor-binding protein, putative transcriptional coactivator ALY, Mus musculus, EMBL:MMU89876	0.44479
A004273_01	At1g03620	phagocytosis and cell motility protein ELMO1-related contains weak similarity to ELMO1 [Mus musculus] gi|16118551|gb|AAL14464	0.44467
A007925_01	At2g46250	myosin heavy chain-related contains weak similarity to Myosin heavy chain, muscle (Swiss-Prot:P05661) [Drosophila melanogaster]	0.44454
A000581_01	At1g19490	bZIP transcription factor family protein contains Pfam profile: PF00170 bZIP transcription factor	0.44443
A017128_01	At5g51070	ATP-dependent Clp protease ATP-binding subunit (ClpD), (ERD1) SAG15/ERD1; identical to ERD1 protein GI:497629, SP:P42762 from [Arabidopsis thaliana]; contains Pfam profile PF02861: Clp amino terminal domain	0.44442
A023566_01	At2g36580	pyruvate kinase, putative similar to pyruvate kinase, cytosolic isozyme [Glycine max] SWISS-PROT:Q42806	0.44404
A007433_01	At2g45220	pectinesterase family protein contains Pfam profile: PF01095 pectinesterase	0.44404
A002577_01	At1g70000	DNA-binding family protein contains Pfam domains, PF00249: Myb-like DNA-binding domain and PF00098: Zinc knuckle	0.44287
A019542_01	At4g33040	glutaredoxin family protein contains INTERPRO Domain IPR002109, Glutaredoxin (thioltransferase)	0.44264
A009557_01	At3g12320	expressed protein	0.44235
A007678_01	At2g26480	UDP-glucoronosyl/UDP-glucosyl transferase family protein contains Pfam profile: PF00201 UDP-glucoronosyl and UDP-glucosyl transferase	0.44145
At30027130	At5g51460	trehalose-6-phosphate phosphatase (TPPA) identical to trehalose-6-phosphate phosphatase (AtTPPA) [Arabidopsis thaliana] GI:2944178	0.44036
A005434_01	At5g18670	beta-amylase, putative (BMY3) / 1,4-alpha-D-glucan maltohydrolase, putative almost identical to beta-amylase BMY3 GI:15149457 from [Arabidopsis thaliana]; identical to cDNA putative beta-amylase BMY3 (BMY3) GI:15149456	0.43949
A016445_01	At5g64750	AP2 domain-containing transcription factor, putative contains similarity to transcription factor	0.43898
A004859_01	At1g66760	MATE efflux family protein contains TIGRfam profile: TIGR00797: MATE efflux family protein, Pfam profile PF01554: Uncharacterized membrane protein family	0.4388
A018442_01	At5g45110	ankyrin repeat family protein / BTB/POZ domain-containing protein contains Pfam domain, PF00023: Ankyrin repeat and Pfam domain, PF00651: BTB/POZ domain	0.43844
A020499_01	At1g16850	expressed protein	0.43822
A016319_01	At5g44610	DREPP plasma membrane polypeptide-related contains Pfam profile: PF05558 DREPP plasma membrane polypeptide	0.43749
At30010218	At2g32210	expressed protein	0.43747
A016463_01	At5g49480	sodium-inducible calcium-binding protein (ACP1) / sodium-responsive calcium-binding protein (ACP1) identical to NaCl-inducible Ca2+-binding protein GI:2352828 from [Arabidopsis thaliana]	0.43732
A001211_01	At1g80670	transducin family protein / WD-40 repeat family protein contains 5 WD-40 repeats (PF00400) (1 weak); similar to Hypothetical RAE1-like protein.(SP:Q38942) [Arabidopsis thaliana]; similar to mRNA-associated protein mrnp 41 ((mRNA export protein) (GB:AAC281	0.43725
A203421_01	At5g66052	expressed protein	0.43692
A021067_01	At1g69890	expressed protein contains Pfam profile: PF04601 protein of unknown function (DUF569	0.43687
At30019029	At4g12545	protease inhibitor/seed storage/lipid transfer protein (LTP) family protein contains protease inhibitor/seed storage/LTP family domain, Pfam:PF00234	0.43667
A011065_01	At3g16800	protein phosphatase 2C, putative / PP2C, putative similar to protein phosphatase-2C GB:AAC36699 from [Mesembryanthemum crystallinum]	0.43658
A007133_01	At2g21320	zinc finger (B-box type) family protein	0.43634
A019701_01	At5g44110	ABC transporter family protein	0.43629
A007876_01	At2g40270	protein kinase family protein contains Pfam domain, PF00069: Protein kinase domain	0.4361
At30008301	At2g14560	expressed protein contains Pfam profile PF04525: Protein of unknown function (DUF567)	0.4339
At30023726	At5g14730	expressed protein	0.43368
At30024122	At5g18270	no apical meristem (NAM) family protein contains Pfam PF02365 : No apical meristem (NAM) protein; similar to cup-shaped cotyledon CUC2 (GI:1944132) [Arabidopsis thaliana]	0.43356
A016368_01	At5g54960	pyruvate decarboxylase, putative strong similarity to pyruvate decarboxylase 1 [Vitis vinifera] GI:10732644; contains InterPro entry IPR000399: Pyruvate decarboxylase	0.4333
A024249_01	At2g40140	zinc finger (CCCH-type) family protein contains Pfam domain, PF00642: Zinc finger C-x8-C-x5-C-x3-H type (and similar) and Pfam domain, PF00023: Ankyrin repeat	0.43306
A002951_01	At1g52540	protein kinase, putative contains protein kinase domain, Pfam:PF00069	0.43248
A002230_01	At1g07870	protein kinase family protein contains protein kinase domain, Pfam:PF00069	0.43227
A014636_01	At4g35790	phospholipase D delta / PLD delta (PLDDELTA) identical to phospholipase D delta SP: Q9C5Y0 from [Arabidopsis thaliana]; supporting cDNA gi|11761141|dbj|AB031047.1|	0.43212
A010804_01	At3g56400	WRKY family transcription factor DNA-binding protein 4 WRKY4 - Nicotiana tabacum, EMBL:AF193771	0.43207
A011689_01	At3g50060	myb family transcription factor contains Pfam profile: PF00249 myb-like DNA-binding domain; identical to cDNA MYB-related protein (1107 bp) GI:1263096	0.43141
At30019848	At4g19230	cytochrome P450 family protein cytochrome P450, Arabidopsis thaliana; supported by cDNA: gi_15293092_gb_AY050980.1_	0.43109
A006824_01	At2g33810	squamosa promoter-binding protein-like 3 (SPL3) identical to squamosa-promoter binding protein like 3 [Arabidopsis thaliana] GI:2462081; contains Pfam profile PF03110: SBP domain	0.43085
A009824_01	At3g29630	glycosyltransferase family protein contains Pfam profile: PF00201 UDP-glucoronosyl and UDP-glucosyl transferase	0.43083
A014348_01	At4g11280	1-aminocyclopropane-1-carboxylate synthase 6 / ACC synthase 6 (ACS6) identical to GI:3746125	0.43034
A005335_01	At1g32920	expressed protein	0.43026
A006032_01	At2g46500	phosphatidylinositol 3- and 4-kinase family protein / ubiquitin family protein contains INTERPRO:IPR000626 ubiquitin domain	0.43006
A020224_01	At5g22840	protein kinase family protein contains protein kinase domain, Pfam:PF00069	0.42979
A001474_01	At1g42990	bZIP transcription factor family protein contains Pfam profile: PF00170: bZIP transcription factor	0.42962
A009951_01	At3g11980	male sterility protein 2 (MS2) identical to male sterility protein 2 (MS2) SP:Q08891 (Arabidopsis thaliana)	0.42933
A202353_01	At4g19515	disease resistance family protein similar to downy mildew resistance protein RPP5 [Arabidopsis thaliana] GI:6449046; contains Pfam profile PF01582: TIR domain	0.42913
A201774_01	At3g25655	expressed protein	0.42896
A019769_01	At1g61800	glucose-6-phosphate/phosphate translocator, putative similar to glucose-6-phosphate/phosphate-translocator precursor GI:2997591 from [Pisum sativum]	0.42891
A008327_01	At2g43290	calmodulin-like protein (MSS3) identical to calmodulin-like MSS3 from GI:9965747 [Arabidopsis thaliana]	0.42877
A014403_01	At4g01460	basic helix-loop-helix (bHLH) family protein contains Pfam profile: PF00010 helix-loop-helix DNA-binding domain	0.42865
At30017560	At3g60990	expressed protein	0.42772
A022524_01	At4g12400	stress-inducible protein, putative similar to sti (stress inducible protein) [Glycine max] GI:872116; contains Pfam profile PF00515 TPR Domain	0.42727
A020064_01	At4g24570	mitochondrial substrate carrier family protein contains Pfam profile: PF00153 mitochondrial carrier protein	0.42725
A002048_01	At1g27200	expressed protein contains Pfam PF01697: Domain of unknown function	0.42642
At30019699	At4g18020	pseudo-response regulator 2 (APRR2) (TOC2) identical to pseudo-response regulator 2 GI:7576356 from [Arabidopsis thaliana]	0.42642
At30015358	At3g29450	hypothetical protein	0.42628
At30007552	At2g01520	major latex protein-related / MLP-related low similarity to major latex protein {Papaver somniferum}[GI:169000] contains Pfam profile PF00407: Pathogenesis-related protein Bet v I family	0.42617
At30005244	At1g60730	aldo/keto reductase family protein contains Pfam profile PF00248: oxidoreductase, aldo/keto reductase family	0.42608
A010967_01	At3g62960	glutaredoxin family protein contains INTERPRO Domain IPR002109, Glutaredoxin (thioltransferase)	0.42415
A009544_01	At3g52740	expressed protein	0.42413
A013885_01	At4g25400	basix helix-loop-helix (bHLH) family protein contains Pfam profile: PF00010 helix-loop-helix DNA-binding domain	0.4237
A001969_01	At1g67030	zinc finger (C2H2 type) family protein (ZFP6) identical to zinc finger protein, ZFP6 gi|790683|gb|AAA87302; contains Pfam domain, PF00096: Zinc finger, C2H2 type	0.42356
A015820_01	At5g43040	DC1 domain-containing protein contains Pfam profile PF03107: DC1 domain	0.42322
A015696_01	At5g66620	LIM domain-containing protein contains Pfam profile PF00412: LIM domain	0.423
A009172_01	At3g14770	nodulin MtN3 family protein similar to MtN3 GI:1619602 (root nodule development) from [Medicago truncatula]	0.4228
A000288_01	At1g72360	ethylene-responsive element-binding protein, putative contains Pfam profile: PF00847 AP2 domain; similar to ethylene responsive element binding protein (GI:18496063)[Fagus sylvatica]	0.42279
A020828_01	At3g19580	zinc finger (C2H2 type) protein 2 (AZF2) identical to Cys2/His2-type zinc finger protein 2 [Arabidopsis thaliana] gi|6009885|dbj|BAA85107	0.42211
At30022955	At5g06980	expressed protein	0.42204
At30006810	At1g75000	GNS1/SUR4 membrane family protein contains Pfam profile PF01151: GNS1/SUR4 family	0.42168
At30025498	At5g36925	expressed protein	0.42164
At30020010	At4g20830	FAD-binding domain-containing protein similar to SP|P30986 reticuline oxidase precursor (Berberine-bridge-forming enzyme) (BBE) (Tetrahydroprotoberberine synthase) [Eschscholzia californica]; contains PF01565 FAD binding domain	0.4207
A003538_01	At1g03610	expressed protein	0.42061
A019416_01	At5g03555	permease, cytosine/purines, uracil, thiamine, allantoin family protein contains Pfam PF02133: permease, cytosine/purines, uracil, thiamine, allantoin family	0.42047
A007977_01	At2g18050	histone H1-3 (HIS1-3) similar to histone H1 [Lycopersicon pennellii] SWISS-PROT:P40267; identical to cDNA histone H1-3 (His1-3) GI:1809314, histone H1-3 [Arabidopsis thaliana] GI:1809305	0.41957
A023939_01	At1g79410	transporter-related low similarity to organic anion transporter 3 [Rattus norvegicus] GI:5545293; contains Pfam profile PF00083: major facilitator superfamily protein	0.41933
A020731_01	At2g40000	expressed protein	0.41926
A023111_01	At5g36140	cytochrome P450-related similar to taxane 13-alpha-hydroxylase [Taxus cuspidata] GI:17148242	0.41922
A007686_01	At2g40900	nodulin MtN21 family protein similar to MtN21 [Medicago truncatula] GI:2598575; contains Pfam profile PF00892: Integral membrane protein	0.41911
A020114_01	At1g73080	leucine-rich repeat transmembrane protein kinase, putative similar to receptor protein kinase GI:1389566 from [Arabidopsis thaliana]	0.41886
A001937_01	At1g22160	senescence-associated protein-related similar to senescence-associated protein SAG102 (GI:22331931) [Arabidopsis thaliana]	0.41839
A012893_01	At4g27140	2S seed storage protein 1 / 2S albumin storage protein / NWMU1-2S albumin 1 identical to SP|P15457	0.41736
A019247_01	At5g06860	polygalacturonase inhibiting protein 1 (PGIP1) identical to polygalacturonase inhibiting protein 1 (PGIP1) [Arabidopsis thaliana] gi|7800199|gb|AAF69827; contains leucine rich-repeat (LRR) domains Pfam:PF00560, INTERPRO:IPR001611	0.41726
A002232_01	At1g07720	beta-ketoacyl-CoA synthase family protein similar to GB:AAC99312 from [Arabidopsis thaliana] (Plant J. (1999) In press)	0.41695
A006710_01	At2g38800	calmodulin-binding protein-related contains similarity to potato calmodulin-binding protein PCBP GI:17933110 from [Solanum tuberosum]	0.41653
A001261_01	At1g36370	glycine hydroxymethyltransferase, putative / serine hydroxymethyltransferase, putative / serine/threonine aldolase, putative similar to serine hydroxymethyltransferase [Chlamydomonas reinhardtii] GI:17066746; contains Pfam profile PF00464: serine hydroxym	0.41528
A013988_01	At4g08620	sulfate transporter identical to sulfate transporter [Arabidopsis thaliana] GI:3777483	0.41528
At30008395	At2g15490	UDP-glucoronosyl/UDP-glucosyl transferase family protein contains Pfam profile: PF00201 UDP-glucoronosyl and UDP-glucosyl transferase	0.41483
A023525_01	At2g32200	hypothetical protein	0.41437
At30011878	At2g46400	WRKY family transcription factor	0.41349
At30007510	At2g01180	phosphatidic acid phosphatase family protein / PAP2 family protein similar to phosphatidic acid phosphatase 2a2 [Cavia porcellus] GI:3641336; contains Pfam profile PF01569 PAP2 superfamily	0.41303
A005086_01	At1g22930	T-complex protein 11 contains Pfam PF05794: T-complex protein 11	0.41279
A005719_01	At5g62470	myb family transcription factor (MYB96) contains Pfam profile: PF00249 myb-like DNA-binding domain	0.41258
At30016722	At3g53420	plasma membrane intrinsic protein 2A (PIP2A) / aquaporin PIP2.1 (PIP2.1) identical to plasma membrane intrinsic protein 2A SP: P43286 from [Arabidopsis thaliana]	0.41246
A203278_01	At5g46295	expressed protein	0.41236
A020112_01	At5g49280	hydroxyproline-rich glycoprotein family protein contains proline-rich extensin domains, INTERPRO:IPR002965	0.41219
A201172_01	At2g07777	expressed protein	0.41213
At30003114	At1g29660	GDSL-motif lipase/hydrolase family protein low similarity to family II lipase EXL1 [Arabidopsis thaliana] GI:15054382; contains InterPro Entry IPR001087 Lipolytic enzyme, G-D-S-L family	0.41201
A004751_01	At1g71870	MATE efflux family protein contains Pfam profile PF01554: Uncharacterized membrane protein family	0.41191
A012965_01	At4g20060	expressed protein ; expression supported by MPSS	0.41132
A007144_01	At2g36960	myb family transcription factor contains Pfam profile: PF00249 myb-like DNA-binding domain	0.41125
A009431_01	At3g19390	cysteine proteinase, putative / thiol protease, putative contains similarity to cysteine proteinase RD21A (thiol protease) GI:435619, SP:P43297 from [Arabidopsis thaliana]	0.4112
A013467_01	At4g03400	auxin-responsive GH3 family protein similar to auxin-responsive GH3 product [Glycine max] GI:18591; contains Pfam profile PF03321: GH3 auxin-responsive promoter	0.41071
A020139_01	At2g36220	expressed protein	0.41068
A024102_01	At1g17170	glutathione S-transferase, putative One of three repeated putative glutathione transferases. 72% identical to glutathione transferase [Arabidopsis thaliana] (gi|4006934)	0.41016
A012966_01	At4g20070	peptidase M20/M25/M40 family protein contains similarity to hydantoin utilization protein C [Pseudomonas sp.] SWISS-PROT:Q01264; contains Pfam profile PF01546: Peptidase family M20/M25/M40	0.40858
A008091_01	At2g31865	poly (ADP-ribose) glycohydrolase (PARG) family protein contains Pfam profile: PF05028 poly (ADP-ribose) glycohydrolase (PARG)	0.4082
A011312_01	At3g16900	hypothetical protein contains Pfam profile PF04525: Protein of unknown function (DUF567)	0.40778
At30002576	At1g23710	expressed protein	0.40751
A000575_01	At1g09350	galactinol synthase, putative contains Pfam profile: PF01501 glycosyl transferase family 8	0.40739
A023763_01	At1g44050	DC1 domain-containing protein contains Pfam profile PF03107: DC1 domain	0.4072
At30021102	At4g30210	NADPH-cytochrome p450 reductase, putative / NADPH-ferrihemoprotein reductase, putative similar to NADPH-cytochrome P450 oxydoreductase from [Populus balsamifera subsp. trichocarpa x Populus deltoides] GI:13183564, GI:13183566	0.40713
A020847_01	At1g10070	branched-chain amino acid aminotransferase 2 / branched-chain amino acid transaminase 2 (BCAT2) identical to SP|Q9M439 Branched-chain amino acid aminotransferase 2, chloroplast precursor (EC 2.6.1.42) (Atbcat-2) {Arabidopsis thaliana}; contains Pfam profi	0.4071
A011740_01	At3g54810	zinc finger (GATA type) family protein GATA transcription factor 3, Arabidopsis thaliana, Y13650	0.40698
At30012846	At3g07380	expressed protein	0.4065
A016807_01	At5g22690	disease resistance protein (TIR-NBS-LRR class), putative domain signature TIR-NBS-LRR exists, suggestive of a disease resistance protein.	0.40516
A005190_01	At1g74310	heat shock protein 101 (HSP101) identical to heat shock protein 101 GI:6715468 GB:AAF26423 from [Arabidopsis thaliana]	0.40455
A016114_01	At5g60350	hypothetical protein	0.40423
A014039_01	At4g14550	auxin-responsive AUX/IAA family protein identical to IAA14 (GI:972931) [Arabidopsis thaliana]; similar to SP|Q38825 Auxin-responsive protein IAA7 (Indoleacetic acid-induced protein 7) {Arabidopsis thaliana}	0.40417
A022606_01	At4g15430	early-responsive to dehydration protein-related / ERD protein-related similar to ERD4 protein (early-responsive to dehydration stress) [Arabidopsis thaliana] GI:15375406; contains Pfam profile PF02714: Domain of unknown function DUF221	0.4041
A203190_01	At5g36180	serine carboxypeptidase S10 family protein similar to serine carboxypeptidase I precursor (SP:P37890) [Oryza sativa]	0.40388
A019864_01	At2g32030	GCN5-related N-acetyltransferase (GNAT) family protein contains Pfam profile PF00583: acetyltransferase, GNAT family	0.40319
A004572_01	At1g11580	pectin methylesterase, putative similar to pectin methylesterase GI:1617583 from [Lycopersicon esculentum]	0.40302
A003619_01	At1g74360	leucine-rich repeat transmembrane protein kinase, putative similar to brassinosteroid insensitive 1 GB:AAC49810 (putative receptor protein kinase); contains Pfam profiles: PF00560 Leucine Rich Repeat (17 repeats), PF00069 Eukaryotic protein kinase domain	0.40266
A019556_01	At4g37760	squalene monooxygenase, putative / squalene epoxidase, putative similar to SP|O65404 (SE 1,1), SP|O65402 (SE 1,2), SP|O65403 (SE 2)	0.40242
At30005835	At1g66160	U-box domain-containing protein similar to immediate-early fungal elicitor protein CMPG1 [Petroselinum crispum] GI:14582200; contains Pfam profile PF04564: U-box domain	0.40237
A020868_01	At3g10020	expressed protein	0.40223
At30021448	At4g33050	calmodulin-binding family protein contains Pfam profile PF00612: IQ calmodulin-binding motif	0.40218
A015336_01	At4g32150	synaptobrevin family protein similar to Synaptobrevin-like protein 1 (SP:P51809) [Homo sapiens]	0.40098
A006680_01	At2g32120	heat shock protein 70 family protein / HSP70 family protein similar to SP|P22953 Heat shock cognate 70 kDa protein 1 (Hsc70.1) {Arabidopsis thaliana}; contains InterPro accession IPR001023: Heat shock protein Hsp70	0.40054
At30027260	At5g52640	heat shock protein 81-1 (HSP81-1) / heat shock protein 83 (HSP83) nearly identical to SP|P27323 Heat shock protein 81-1 (HSP81-1) (Heat shock protein 83) {Arabidopsis thaliana}; contains Pfam profiles PF02518: ATPase, histidine kinase-, DNA gyrase B-, and	0.40045
A003741_01	At1g76130	alpha-amylase, putative / 1,4-alpha-D-glucan glucanohydrolase, putative strong similarity to alpha-amylase GI:7532799 from [Malus x domestica];contains Pfam profile PF00128: Alpha amylase, catalytic domain	0.40005
A011217_01	At3g16360	phosphotransfer family protein similar to two-component phosphorelay mediators ATHP1 (GI:4156241), ATHP3 (GI:4156245) [Arabidopsis thaliana], histidine-containing phosphotransfer protein [Catharanthus roseus] GI:13774348	0.39906
A020368_01	At2g31380	zinc finger (B-box type) family protein / salt tolerance-like protein (STH) contains Pfam profile PF00643: B-box zinc finger; identical to cDNA B-box zinc finger protein STH GI:12698721, SP|Q9SID1 Salt tolerance-like protein (Arabidopsis thaliana)	0.39905
A004542_01	At1g55810	uracil phosphoribosyltransferase, putative / UMP pyrophosphorylase, putative / UPRTase, putative similar to SP|O65583 Uracil phosphoribosyltransferase (EC 2.4.2.9) (UMP pyrophosphorylase) (UPRTase) {Arabidopsis thaliana}; contains Pfam profile PF00485: Ph	0.39904
A003264_01	At1g64720	expressed protein weak similarity to SP|P53809 Phosphatidylcholine transfer protein (PC-TP) {Rattus norvegicus}	0.39877
A005727_01	At3g47340	asparagine synthetase 1 [glutamine-hydrolyzing] / glutamine-dependent asparagine synthetase 1 (ASN1) identical to SP|P49078 Asparagine synthetase [glutamine-hydrolyzing] (EC 6.3.5.4) (Glutamine- dependent asparagine synthetase) {Arabidopsis thaliana}	0.39837
A012672_01	At3g52800	zinc finger (AN1-like) family protein contains Pfam domain, PF01428: AN1-like Zinc finger	0.39805
A025700_01	At3g09410	pectinacetylesterase family protein similar to pectinacetylesterase precursor GB:CAA67728 [Vigna radiata]; contains Pfam profile: PF03283 pectinacetylesterase	0.39804
A002702_01	At1g15100	zinc finger (C3HC4-type RING finger) family protein contains Pfam profile: PF00097 zinc finger, C3HC4 type (RING finger)	0.39787
A011469_01	At3g09940	monodehydroascorbate reductase, putative similar to monodehydroascorbate reductase (NADH) GB:JU0182 (Cucumis sativus)	0.39754
A015504_01	At5g11090	serine-rich protein-related contains some similarity to serine-rich proteins	0.39712
At30006367	At1g70850	Bet v I allergen family protein similar to Csf-2 [Cucumis sativus][GI:5762258][J Am Soc Hortic Sci 124, 136-139 (1999)] contains Pfam profile PF00407: Pathogenesis-related protein Bet v I family	0.39695
A003421_01	At1g49790	F-box family protein-related contains weak hit to TIGRFAM TIGR01640 : F-box protein interaction domain	0.39682
A012213_01	At3g12120	omega-6 fatty acid desaturase, endoplasmic reticulum (FAD2) / delta-12 desaturase identical to omega-6 fatty acid desaturase, endoplasmic reticulum (FAD2) SP:P46313 [Arabidopsis thaliana (Mouse-ear cress)] (Plant Cell 6:147-158(1994))	0.39623
A012799_01	At3g61190	BON1-associated protein 1 (BAP1) identical to BON1-associated protein 1 [Arabidopsis thaliana] GI:15487384; contains Pfam profile PF00168: C2 domain; supporting cDNA gi|15487383|gb|AY045765.1|	0.39615
A019002_01	At5g22460	esterase/lipase/thioesterase family protein low similarity to 2-hydroxy-6-oxo-6-phenylhexa-2,4-dienoate hydrolase [Rhodococcus sp. RHA1] GI:8978311, SP|Q02104 Lipase 1 precursor (EC 3.1.1.3) (Triacylglycerol lipase) {Psychrobacter immobilis}; contains Int	0.39579
A015105_01	At4g04955	amidohydrolase family protein similar to SP|P32375 Allantoinase (EC 3.5.2.5) {Saccharomyces cerevisiae}; contains Pfam profile PF01979: Amidohydrolase family	0.39577
A008576_01	At2g46340	phytochrome A supressor spa1 (SPA1) identical to phytochrome A supressor spa1 (GI:4809171) [Arabidopsis thaliana]; contains 8 WD-40 repeats (Pfam PF00400) (1 weak)	0.39553
A003065_01	At1g62840	expressed protein	0.39505
A024052_01	At3g05360	disease resistance family protein / LRR family protein contains leucine rich-repeat domains Pfam:PF00560, INTERPRO:IPR001611; similar to elicitor-inducible LRR receptor-like protein EILP [Nicotiana tabacum] gi|6635236|dbj|BAA88636; similar to Cf-2.2 [Lyco	0.39361
At30011923	At2g46790	pseudo-response regulator 9 (APRR9) / timing of CAB expression 1-like protein (TL1) identical to pseudo-response regulator 9 GI:10281000 from [Arabidopsis thaliana], timing of CAB expression 1-like protein [Arabidopsis thaliana] GI:9247022; contains Pfam	0.39343
A023452_01	At2g39310	jacalin lectin family protein similar to myrosinase-binding protein homolog [Arabidopsis thaliana] GI:2997767; contains Pfam profile PF01419 jacalin-like lectin domain	0.39322
A009848_01	At3g02140	expressed protein	0.39316
A020309_01	At4g26950	expressed protein contains Pfam profile PF04520: Protein of unknown function, DUF584	0.39235
A001000_01	At1g02360	chitinase, putative similar to chitinase precursor GI:5880845 from [Petroselinum crispum]	0.39162
At30026428	At5g45340	cytochrome P450 family protein similar to SP|Q42569|C901_ARATH Cytochrome P450 90A1 (SP:Q42569) [Arabidopsis thaliana]; contains Pfam profile: PF00067: Cytochrome P450	0.39126
A002095_01	At1g62300	WRKY family transcription factor similar to putative DNA-binding protein GI:7268215 from [Arabidopsis thaliana]	0.39123
At30014039	At3g17609	bZIP transcription factor family protein / HY5-like protein (HYH) nearly identical to HY5-like protein [Arabidopsis thaliana] GI:18042111; similar to TGACG-motif binding factor GI:2934884 from [Glycine max]; contains Pfam profile: PF00170 bZIP transcripti	0.3908
A019927_01	At1g10650	expressed protein	0.38997
A014866_01	At4g34410	AP2 domain-containing transcription factor, putative ethylene-responsive element binding protein homolog, Stylosanthes hamata, U91857	0.38997
A018066_01	At5g61820	expressed protein MtN19, Medicago truncatula, EMBL:MTY15367	0.38997
A007735_01	At2g45400	dihydroflavonol 4-reductase family / dihydrokaempferol 4-reductase family similar to dihydroflavonol 4-reductase (SP:P51102), vestitone reductase (Medicago sativa, GI:973249)	0.38959
A003441_01	At1g22220	F-box family protein contains F-box domain Pfam:PF00646	0.38938
A010112_01	At3g29000	calcium-binding EF hand family protein similar to calmodulin-like MSS3 GI:9965747 from [Arabidopsis thaliana]; contains INTERPRO:IPR002048 calcium-binding EF-hand domain	0.38913
A020617_01	At1g54100	aldehyde dehydrogenase, putative / antiquitin, putative strong similarity to SP|Q41247 Aldehyde dehydrogenase family 7 member A1 (EC 1.2.1.3) (Antiquitin 1) (Brassica turgor-responsive/drought-induced gene 26 protein) (Btg-26) {Brassica napus}; similar to	0.3891
A200460_01	At1g19510	myb family transcription factor contains PFAM profile: PF00249 myb-like DNA binding domain	0.38865
A015205_01	At4g14980	DC1 domain-containing protein contains Pfam profile PF03107: DC1 domain	0.38841
At30011882	At2g46440	cyclic nucleotide-regulated ion channel, putative (CNGC11) similar to cyclic nucleotide and calmodulin-regulated ion channel (cngc3) GI:4581201 from [Arabidopsis thaliana]	0.38653
A014944_01	At4g33920	protein phosphatase 2C family protein / PP2C family protein similar to Ser/Thr protein phosphatase 2C (PP2C6) (GI:15020818) [Arabidopsis thaliana]; similar to protein phosphatase 2C (GI:3608412) [Mesembryanthemum crystallinum]; contains Pfam PF00481 : Pro	0.3854
A015869_01	At5g17990	anthranilate phosphoribosyltransferase identical to anthranilate phosphoribosyltransferase, chloroplast precursor (EC 2.4.2.18) SP:Q02166 from [Arabidopsis thaliana]	0.38538
A024502_01	At2g41380	embryo-abundant protein-related similar to embryo-abundant protein [Picea glauca] GI:1350531	0.38531
A020232_01	At3g45730	expressed protein	0.38521
A008548_01	At2g39770	GDP-mannose pyrophosphorylase (GMP1) identical to GDP-mannose pyrophosphorylase from Arabidopsis thaliana [GI:3598958]; updated per Conklin PL et al, PNAS 1999, 96(7):4198-203	0.38467
A200421_01	At1g17400	hypothetical protein	0.38466
A202718_01	At5g19875	expressed protein	0.38349
A021907_01	At1g72510	expressed protein	0.38332
A021060_01	At4g14365	zinc finger (C3HC4-type RING finger) family protein / ankyrin repeat family protein contains Pfam profile: PF00097 zinc finger, C3HC4 type (RING finger) and Pfam profile: PF00023 ankyrin repeat	0.38325
A019608_01	At3g45970	expansin family protein (EXPL1) similar to cim1 induced allergen, Glycine max, EMBL:U03860; expansin-like gene, PMID:11641069, www.bio.psu.edu/expansins	0.38291
A020907_01	At2g47770	benzodiazepine receptor-related contains weak similarity to Peripheral-type benzodiazepine receptor (PBR) (PKBS) (Mitochondrial benzodiazepine receptor) (Swiss-Prot:P30536) [Homo sapiens]	0.38271
A000252_01	At1g70270	expressed protein	0.38125
A018877_01	At5g52750	heavy-metal-associated domain-containing protein Pfam profile PF00403: Heavy-metal-associated domain	0.38106
A011550_01	At3g04140	ankyrin repeat family protein contains ankyrin repeats, Pfam:PF00023	0.38089
At30008283	At2g14247	Expressed protein	0.38081
At30000263	At1g03220	extracellular dermal glycoprotein, putative / EDGP, putative similar to extracellular dermal glycoprotein EDGP precursor [Daucus carota] GI:285741	0.38032
A014611_01	At4g01070	UDP-glucoronosyl/UDP-glucosyl transferase family protein contains Pfam profile: PF00201 UDP-glucoronosyl and UDP-glucosyl transferase	0.38018
At30018495	At4g06603	expressed protein	0.37962
A024464_01	At5g16570	glutamine synthetase, putative similar to glutamine synthetase, cytosolic isozyme (glutamate-- ammonia ligase) [Alfalfa] SWISS-PROT:P04078	0.37891
A023294_01	At1g73040	jacalin lectin family protein similar to jacalin Artocarpus heterophyllus GI:289160, SP|P18674 Agglutinin alpha chain (MPA) Maclura pomifera, SP|P18670 Agglutinin alpha chain (Jacalin alpha chain) Artocarpus integrifolia; contains Pfam profile PF01419 jac	0.37863
A011590_01	At3g05690	CCAAT-binding transcription factor (CBF-B/NF-YA) family protein contains Pfam profile: PF02045 CCAAT-binding transcription factor (CBF-B/NF-YA) subunit B	0.37815
A005910_01	At1g58520	early-responsive to dehydration protein-related / ERD protein-related low similarity to ERD4 protein (early-responsive to dehydration stress) [Arabidopsis thaliana] GI:15375406; contains Pfam profile PF02714: Domain of unknown function DUF221	0.37669
At30022525	At5g03240	polyubiquitin (UBQ3) identical to GI:928809	0.37481
A015856_01	At5g62130	Per1-like protein-related	0.37401
A012761_01	At3g56200	amino acid transporter family protein low similarity to N system amino acids transporter NAT-1 [Mus musculus] GI:7406950; belongs to INTERPRO:IPR002422 amino acid/polyamine transporter, family II	0.37365
A020102_01	At5g02840	myb family transcription factor contains PFAM profile: PF00249 myb-like DNA binding domain	0.37357
A013379_01	At4g13180	short-chain dehydrogenase/reductase (SDR) family protein similar to short-chain type dehydrogenase/reductase SP:Q08632 [Picea abies]	0.37323
At30026333	At5g44565	hypothetical protein	0.37264
A202773_01	At5g20670	expressed protein	0.37132
A016209_01	At5g64260	phosphate-responsive protein, putative similar to phi-1 (phosphate-induced gene) [Nicotiana tabacum] GI:3759184; contains Pfam profile PF04674: Phosphate-induced protein 1 conserved region	0.37103
A020748_01	At2g05540	glycine-rich protein	0.37084
At30019030	At4g12550	protease inhibitor/seed storage/lipid transfer protein (LTP) family protein similar to pEARLI 1 (Accession No. L43080): an Arabidopsis member of a conserved gene family (PGF95-099), Plant Physiol. 109 (4), 1497 (1995); contains Pfam protease inhibitor/see	0.3708
A019784_01	At2g40340	AP2 domain-containing transcription factor, putative (DRE2B) Similar to DRE2B (GP:3738232) [Arabidopsis thaliana]	0.37067
A008582_01	At2g36950	heavy-metal-associated domain-containing protein nearly identical to farnesylated protein ATFP2 [GI:4097545] Pfam profile PF00403: Heavy-metal-associated domain	0.37065
A202318_01	At4g17490	ethylene-responsive element-binding protein, putative similar to SP|O80341 Ethylene responsive element binding factor 5 (AtERF5) {Arabidopsis thaliana}	0.37051
A024298_01	At4g30270	MERI-5 protein (MERI-5) (MERI5B) / endo-xyloglucan transferase / xyloglucan endo-1,4-beta-D-glucanase (SEN4) identical to endo-xyloglucan transferase gi:944810, SP|P24806 MERI-5 protein precursor (Endo-xyloglucan transferase) (Xyloglucan endo-1,4-beta-D-g	0.3701
A020695_01	At4g27280	calcium-binding EF hand family protein similar to EF-hand Ca2+-binding protein CCD1 [Triticum aestivum] GI:9255753; contains INTERPRO:IPR002048 calcium-binding EF-hand domain	0.36977
A017594_01	At5g16200	50S ribosomal protein-related contains weak similarity to Cyanelle 50S ribosomal protein L35. (Swiss-Prot:P14810) [Cyanophora paradoxa]	0.36912
A011925_01	At3g45840	DC1 domain-containing protein contains Pfam profile PF03107: DC1 domain	0.36861
A009391_01	At3g27170	chloride channel protein (CLC-b) identical to CLC-b chloride channel protein GB:CAA96058 from [Arabidopsis thaliana] (J. Biol. Chem. 271 (52), 33632-33638 (1996))	0.36823
A005906_01	At5g20150	SPX (SYG1/Pho81/XPR1) domain-containing protein similar to PHO1 protein [Arabidopsis thaliana] GI:20069032; contains Pfam profile PF03105: SPX domain	0.36823
A004333_01	At1g68450	VQ motif-containing protein contains PF05678: VQ motif	0.36795
A014028_01	At4g27360	dynein light chain, putative similar to SP|O02414 Dynein light chain LC6, flagellar outer arm {Anthocidaris crassispina}; contains Pfam profile PF01221: Dynein light chain type 1	0.36771
A006818_01	At2g30140	UDP-glucoronosyl/UDP-glucosyl transferase family protein contains Pfam profile: PF00201 UDP-glucoronosyl and UDP-glucosyl transferase	0.36711
A010873_01	At3g27220	kelch repeat-containing protein contains Pfam PF01344: Kelch motif (4 repeats); contains Prosite PS00334: Myb DNA-binding domain repeat signature 2; similar to Male enhanced Antigen-1 (peas) (GI:20513270) [Mus musculus]	0.36557
A019482_01	At3g51180	zinc finger (CCCH-type) family protein contains Pfam domain, PF00642: Zinc finger C-x8-C-x5-C-x3-H type (and similar)	0.36536
A011544_01	At3g02910	expressed protein contains Pfam domain PF03674: Uncharacterised protein family (UPF0131)	0.36441
At30006364	At1g70830	Bet v I allergen family protein similar to Csf-2 [Cucumis sativus][GI:5762258][J Am Soc Hortic Sci 124, 136-139 (1999)] ; contains Pfam profile PF00407: Pathogenesis-related protein Bet v I family	0.36427
A017738_01	At5g38200	expressed protein	0.36293
A200858_01	At1g55960	expressed protein weak similarity to SP|P53808 Phosphatidylcholine transfer protein (PC-TP) {Mus musculus}	0.36292
At30002119	At1g19540	isoflavone reductase, putative similar to SP|P52577; contains isoflavone reductase domain PF02716	0.36281
A002959_01	At1g72940	disease resistance protein (TIR-NBS class), putative domain signature TIR-NBS exists, suggestive of a disease resistance protein.	0.36265
At30001603	At1g14870	expressed protein similar to PGPS/D12 [Petunia x hybrida] GI:4105794; contains Pfam profile PF04749: Protein of unknown function, DUF614	0.36259
A004464_01	At1g17290	alanine aminotransferase, putative similar to alanine aminotransferase from Panicum miliaceum [SP|P34106], GB:AAC62456 GI:3694807 from [Zea mays], GI:4730884 from Oryza sativa	0.36237
A018911_01	At5g19140	auxin/aluminum-responsive protein, putative strong similarity to auxin down-regulated protein ARG10 [Vigna radiata] GI:2970051, wali7 (aluminum-induced protein) [Triticum aestivum] GI:451193	0.36228
A010769_01	At3g28740	cytochrome P450 family protein contains Pfam profile: PF00067 cytochrome P450	0.36222
A010335_01	At3g55700	UDP-glucoronosyl/UDP-glucosyl transferase family protein glucuronosyl transferase homolog, Lycopersicon esculentum, PIR:S39507 ;contains Pfam profile: PF00201 UDP-glucoronosyl and UDP-glucosyl transferase	0.36187
A003720_01	At1g72430	auxin-responsive protein-related similar to auxin-induced protein TGSAUR22 (GI:10185820) [Tulipa gesneriana]	0.36184
A008788_01	At2g11810	1,2-diacylglycerol 3-beta-galactosyltransferase, putative / monogalactosyldiacylglycerol synthase, putative / MGDG synthase, putative identical to monogalactosyldiacylglycerol synthase type C [gi:9927295] from Arabidopsis thaliana, similar to MGDG synthas	0.36148
A001715_01	At1g72240	expressed protein	0.3613
A005177_01	At3g15540	auxin-responsive protein / indoleacetic acid-induced protein 19 (IAA19) identical to SP|O24409 Auxin-responsive protein IAA19 (Indoleacetic acid-induced protein 19) {Arabidopsis thaliana}	0.36111
A006194_01	At2g43500	RWP-RK domain-containing protein low similarity to nodule inception protein [Lotus japonicus] GI:6448579; contains Pfam profile: PF02042 RWP-RK domain	0.36072
At30018972	At4g12000	expressed protein	0.36056
A019494_01	At3g50440	hydrolase, alpha/beta fold family protein similar to ethylene-induced esterase [Citrus sinensis] GI:14279437, polyneuridine aldehyde esterase [Rauvolfia serpentina] GI:6651393; contains Pfam profile PF00561: hydrolase, alpha/beta fold family	0.35969
At30012380	At3g03470	cytochrome P450, putative similar to cytochrome P450 89A2 GB:Q42602 [Arabidopsis thaliana]	0.35953
A025863_01	At1g51805	leucine-rich repeat protein kinase, putative similar to light repressible receptor protein kinase [Arabidopsis thaliana] gi|1321686|emb|CAA66376; contains leucine rich repeat (LRR) domains, Pfam:PF00560; contains protein kinase domain, Pfam:PF00069	0.35931
At30006226	At1g69570	Dof-type zinc finger domain-containing protein nearly identical to H-protein promoter binding factor-2b (Arabidopsis thaliana) GI:3386548	0.35896
At30020550	At4g25470	DRE-binding protein (DREB1C) / CRT/DRE-binding factor 2 (CBF2) identical to DREB1C GI:3738228 from [Arabidopsis thaliana], DREB1C [Arabidopsis thaliana] GI:3660552, CRT/DRE binding factor 2 [Arabidopsis thaliana] GI:4091984; contains Pfam profile PF00847:	0.35894
A020702_01	At4g30440	NAD-dependent epimerase/dehydratase family protein similar to nucleotide sugar epimerase from Vibrio vulnificus GI:3093975 [PID:g3093975], WbnF [Escherichia coli] GI:5739472, CAPI protein {Staphylococcus aureus} SP|P39858; contains Pfam profile PF01370 NA	0.35743
A014406_01	At4g22780	ACT domain-containing protein (ACR7) low similarity to uridylyltransferase SP|P56884 from Rhizobium meliloti; contains Pfam ACT domain PF01842	0.35683
A020948_01	At5g47910	respiratory burst oxidase protein D (RbohD) / NADPH oxidase identical to respiratory burst oxidase protein D from Arabidopsis thaliana [gi:3242789]	0.35664
At30000171	At1g02520	multidrug resistance P-glycoprotein, putative similar to multidrug-resistant protein CjMDR1 GI:14715462 from [Coptis japonica]	0.35643
A018354_01	At5g67140	F-box family protein similar to unknown protein (dbj|BAA78736.1) ; similar to SKP1 interacting partner 2 (SKIP2) TIGR_Ath1:At5g67250	0.35606
A019559_01	At4g26270	phosphofructokinase family protein similar to phosphofructokinase [Amycolatopsis methanolica] GI:17432243; contains Pfam profile PF00365: Phosphofructokinase	0.35603
A201194_01	At2g07698	ATP synthase alpha chain, mitochondrial, putative very strong similarity to SP|P23413 ATP synthase alpha chain, mitochondrial (EC 3.6.3.14) {Brassica campestris}; contains Pfam profiles PF00006: ATP synthase alpha/beta family nucleotide-binding domain, PF	0.35602
A002596_01	At1g61260	expressed protein contains similarity to cotton fiber expressed protein 1 [Gossypium hirsutum] gi|3264828|gb|AAC33276	0.35588
A007756_01	At2g41250	haloacid dehalogenase-like hydrolase family protein low similarity to SP|Q94915 Rhythmically expressed gene 2 protein (DREG-2) {Drosophila melanogaster}; contains InterPro accession IPR005834: Haloacid dehalogenase-like hydrolase	0.35551
A024633_01	At1g66180	aspartyl protease family protein contains Pfam PF00026: Eukaryotic aspartyl protease profile; similar to CND41, chloroplast nucleoid DNA binding protein (GI:2541876) [Nicotiana tabacum]	0.35542
A200282_01	At1g07500	expressed protein ; expression supported by MPSS	0.35411
A024557_01	At1g27730	zinc finger (C2H2 type) family protein (ZAT10) / salt-tolerance zinc finger protein (STZ) identical to salt-tolerance zinc finger protein GB:CAA64820 GI:1565227 from [Arabidopsis thaliana]; contains Pfam domain, PF00096: Zinc finger, C2H2 type; identical	0.35361
A203040_01	At5g28690	expressed protein	0.35355
A014223_01	At4g25810	xyloglucan:xyloglucosyl transferase, putative / xyloglucan endotransglycosylase, putative / endo-xyloglucan transferase, putative (XTR6) identical to xyloglucan endotransglycosylase-related protein GI:1244758 from [Arabidopsis thaliana]	0.35224
A203380_01	At5g60260	expressed protein various predicted proteins, Arabidopsis thaliana	0.35202
A200628_01	At1g33860	hypothetical protein	0.35153
A013732_01	At4g21990	5'-adenylylsulfate reductase (APR3) / PAPS reductase homolog (PRH26) identical to 5'-adenylylsulfate reductase [Arabidopsis thaliana] GI:2738760; identical to cDNA PAPS reductase homolog (PRH26) GI:1710113	0.35129
At30008523	At2g16890	UDP-glucoronosyl/UDP-glucosyl transferase family protein contains Pfam profile: PF00201 UDP-glucoronosyl and UDP-glucosyl transferase	0.35125
A200159_01	At5g39660	Dof-type zinc finger domain-containing protein similar to H-protein promoter binding factor-2a GI:3386546 from [Arabidopsis thaliana]	0.35032
A015380_01	At4g15160	protease inhibitor/seed storage/lipid transfer protein (LTP) family protein similar to SP|Q00451|PRF1_LYCES 36.4 kDa proline-rich protein Lycopersicon esculentum, proline-rich cell wall protein [Medicago sativa] GI:3818416; contains Pfam profile PF00234 P	0.34963
A200062_01	At2g46270	G-box binding factor 3 (GBF3) identical to G-box binding factor 3 (GBF3) SP:P42776 from [Arabidopsis thaliana]; contains Pfam profile: PF00170 bZIP transcription factor	0.34896
At30014404	At3g20810	transcription factor jumonji (jmjC) domain-containing protein contains Pfam domain PF02373: jmjC domain	0.34863
A201013_01	At1g70985	hydroxyproline-rich glycoprotein family protein contains proline-rich extensin domains, INTERPRO:IPR002965	0.34833
A009523_01	At3g49160	pyruvate kinase family protein similar to SP|Q92122 Pyruvate kinase, muscle isozyme (EC 2.7.1.40) (Cytosolic thyroid hormone binding protein) (CTHBP) {Xenopus laevis}; contains Pfam profile PF00224: Pyruvate kinase, barrel domain	0.34656
At30021111	At4g30290	xyloglucan:xyloglucosyl transferase, putative / xyloglucan endotransglycosylase, putative / endo-xyloglucan transferase, putative similar to xyloglucan endotransglycosylase TCH4 GI:886116 from [Arabidopsis thaliana]	0.34643
A008615_01	At2g30520	signal transducer of phototropic response (RPT2) identical to RPT2 [Arabidopsis thaliana] gi|6959488|gb|AAF33112	0.34461
A014168_01	At4g24700	expressed protein	0.34353
A001093_01	At1g79270	expressed protein contains Pfam profile PF04146: YT521-B-like family	0.34266
At30008659	At2g18100	expressed protein	0.34257
A015506_01	At5g11110	sucrose-phosphate synthase, putative similar to sucrose-phosphate synthase isoform 1, Citrus unshiu, PIR:S72648	0.34029
A012119_01	At3g47420	glycerol-3-phosphate transporter, putative / glycerol 3-phosphate permease, putative similar to cAMP inducible 2 protein [Mus musculus] GI:4580997, glycerol-3-phosphate transporter (glycerol 3-phosphate permease) [Homo sapiens] GI:7543982; contains Pfam p	0.33979
At30002158	At1g19960	expressed protein	0.33874
A014293_01	At4g29780	expressed protein	0.33837
A016045_01	At5g65300	expressed protein	0.33785
A020760_01	At4g32940	vacuolar processing enzyme gamma / gamma-VPE nearly identical to SP|Q39119 Vacuolar processing enzyme, gamma-isozyme precursor (EC 3.4.22.-) (Gamma-VPE) {Arabidopsis thaliana}	0.33698
At30006025	At1g67860	expressed protein	0.33647
A019889_01	At2g30550	lipase class 3 family protein similar to DEFECTIVE IN ANTHER DEHISCENCE1 [Arabidopsis thaliana] GI:16215706; contains Pfam profile PF01764: Lipase	0.33608
A011658_01	At3g17790	acid phosphatase type 5 (ACP5) contains Pfam profile: PF00149 calcineurin-like phosphoesterase; nearly identical to acid phosphatase type 5 (GI:10278031) [Arabidopsis thaliana]	0.33536
A021733_01	At1g66600	WRKY family transcription factor contains Pfam profile: PF03106 WRKY DNA -binding domain	0.33457
At30010629	At2g35710	glycogenin glucosyltransferase (glycogenin)-related low similarity to glycogenin-2 from Homo sapiens [SP|O15488]	0.33434
A020144_01	At1g68440	expressed protein	0.33338
A202542_01	At5g03720	heat shock transcription factor family protein contains Pfam profile: PF00447 HSF-type DNA-binding domain	0.33276
A009561_01	At3g47430	peroxisomal biogenesis factor 11 family protein / PEX11 family protein contains Pfam PF05648: Peroxisomal biogenesis factor 11 (PEX11)	0.33228
A013324_01	At4g36500	expressed protein	0.33215
A006653_01	At2g32020	GCN5-related N-acetyltransferase (GNAT) family protein contains Pfam profile PF00583: acetyltransferase, GNAT family	0.33077
A007353_01	At2g32870	meprin and TRAF homology domain-containing protein / MATH domain-containing protein similar to ubiquitin-specific protease 12 [Arabidopsis thaliana] GI:11993471; contains Pfam profile PF00917: MATH domain	0.32908
A200954_01	At1g65490	expressed protein	0.32857
A015764_01	At5g13700	polyamine oxidase, putative similar to SP|O64411 Polyamine oxidase precursor (EC 1.5.3.11) from Zea mays	0.32827
A018032_01	At5g09220	amino acid permease 2 (AAP2) identical to amine acid permease AAP2 [Arabidopsis thaliana] GI:510236	0.32803
A022948_01	At5g43630	zinc knuckle (CCHC-type) family protein contains Pfam domain PF00098: Zinc knuckle	0.32796
A017300_01	At5g62480	glutathione S-transferase, putative	0.32795
At30025624	At5g38100	methyltransferase-related similar to defense-related protein cjs1 [Brassica carinata][GI:14009292], caffeine synthase [Camellia sinensis][GI:9967143], SAM:benzoic acid carboxyl methyltransferase [Antirrhinum majus][GI:9789277]	0.32756
At30018890	At4g11211	expressed protein	0.32727
A007032_01	At2g46240	IQ domain-containing protein / BAG domain-containing protein contains Pfam profiles PF00612: IQ calmodulin-binding motif, PF02179: BAG (Apoptosis regulator Bcl-2 protein) domain	0.32717
A010863_01	At3g21420	oxidoreductase, 2OG-Fe(II) oxygenase family protein similar to SP|Q9ZWQ9 Flavonol synthase (EC 1.14.11.-) {Citrus unshiu}; contains Pfam profile PF03171: oxidoreductase, 2OG-Fe(II) oxygenase family	0.327
A012695_01	At3g62260	protein phosphatase 2C, putative / PP2C, putative phosphoprotein phosphatase (EC 3.1.3.16) 1A-alpha - Homo sapiens, PIR:S22423	0.32699
A010347_01	At3g24520	heat shock transcription factor family protein contains Pfam profile: PF00447 HSF-type DNA-binding domain	0.32569
A006151_01	At2g24540	kelch repeat-containing F-box family protein similar to SKP1 interacting partner 4 [Arabidopsis thaliana] GI:10716953; contains Pfam profiles PF01344: Kelch motif, PF00646: F-box domain	0.32434
A011763_01	At3g14990	4-methyl-5(b-hydroxyethyl)-thiazole monophosphate biosynthesis protein, putative supporting cDNA gi|11908017|gb|AF326856.1|; contains Pfam profile PF01965:DJ-1/PfpI family; identical to cDNA EST Athsr7 GI:5281061	0.32434
At30024786	At5g24640	expressed protein similar to unknown protein (gb|AAC02775.1)	0.32433
A019307_01	At5g57450	DNA repair family protein contains similarity to Swiss-Prot:O43542 DNA-repair protein XRCC3 (X-ray repair cross-complementing protein 3) [Homo sapiens]	0.32421
A022109_01	At1g72770	protein phosphatase 2C P2C-HA / PP2C P2C-HA (P2C-HA) identical to protein phosphatase 2C (AtP2C-HA) GB:AJ003119 [Arabidopsis thaliana] (Plant Mol. Biol. 38 (5), 879-883 (1998))	0.32381
A013697_01	At4g15610	integral membrane family protein contains TIGRFAM TIGR01569 : plant integral membrane protein TIGR01569; contains Pfam PF04535 : Domain of unknown function (DUF588)	0.32362
A203034_01	At5g28630	glycine-rich protein	0.32329
A004729_01	At1g80240	expressed protein contains Pfam profile PF04862: Protein of unknown function, DUF642	0.32274
A020826_01	At4g01120	G-box binding factor 2 (GBF2) identical to G-box binding factor 2 (GBF2) SP:P42775 from [Arabidopsis thaliana];contains Pfam profile: PF00170 bZIP transcription factor	0.32252
A019893_01	At1g64780	ammonium transporter 1, member 2 (AMT1.2) nearly identical to SP|Q9ZPJ8 Ammonium transporter 1, member 2 (AtAMT1;2) {Arabidopsis thaliana}	0.32188
A003084_01	At1g05340	expressed protein	0.32178
At30015765	At3g44630	disease resistance protein RPP1-WsB-like (TIR-NBS-LRR class), putative domain signature TIR-NBS-LRR exists, suggestive of a disease resistance protein., closest Col-0 homolog to RPP1-WsB	0.32144
A019688_01	At5g66650	expressed protein contains Pfam domain, PF04678: Protein of unknown function, DUF607	0.32131
A016323_01	At5g15850	zinc finger protein CONSTANS-LIKE 1 (COL1) identical to Zinc finger protein CONSTANS-LIKE 1 SP:O50055 from [Arabidopsis thaliana]	0.32054
A011726_01	At3g15353	metallothionein protein, putative	0.32038
A020018_01	At5g39670	calcium-binding EF hand family protein contains INTERPRO:IPR002048 calcium-binding EF-hand domain	0.32026
A200203_01	At1g01720	no apical meristem (NAM) family protein contains Pfam PF02365: No apical meristem (NAM) domain; similar to NAC domain protein NAM GB:AAD17313 GI:4325282 from [Arabidopsis thaliana]	0.31986
A021035_01	At5g63190	MA3 domain-containing protein low similarity to programmed cell death 4 protein [Gallus gallus] GI:12958564; contains Pfam profile PF02847: MA3 domain	0.31918
A013306_01	At4g33950	protein kinase, putative similar to abscisic acid-activated protein kinase [Vicia faba] gi|6739629|gb|AAF27340; contains protein kinase domain, Pfam:PF00069	0.31888
A014737_01	At4g33560	expressed protein	0.31872
At30023468	At5g12020	17.6 kDa class II heat shock protein (HSP17.6-CII) identical to 17.6 kDa class II heat shock protein SP:P29830 from [Arabidopsis thaliana]	0.31739
A012111_01	At3g09220	laccase family protein / diphenol oxidase family protein similar to laccase [Pinus taeda][GI:13661201], laccase GB:CAA74105 [Populus balsamifera subsp. trichocarpa]; contains Pfam profile: Multicopper oxidases	0.31687
A018463_01	At5g56980	expressed protein non-consensus CG donor splice site at exon 1, GA donor splice site at exon 3	0.31653
A202492_01	At4g35190	expressed protein contains Pfam profile PF03641: decarboxylase family protein	0.3165
A021883_01	At3g21080	ABC transporter-related contains 4 transmembrane domains; supported by tandem duplication of ABC transporter family protein (GI:20260310) (TIGR_Ath1:At3g21090) [Arabidopsis thaliana]	0.31639
A005991_01	At5g44120	12S seed storage protein (CRA1) nearly identical to SP|P15455 [Plant Mol Biol 11:805-820 (1988)]; contains Pfam profile PF00190 Cupin and Prosite 11-S plant seed storage proteins signature PS00305	0.31514
A011060_01	At3g19320	leucine-rich repeat family protein contains leucine-rich repeats, Pfam:PF00560;	0.31502
A000607_01	At1g61340	F-box family protein contains Pfam PF00646: F-box domain; similar to late embryogenesis abundant protein GI:1350540 from [Picea glauca]	0.31498
A006884_01	At2g02680	DC1 domain-containing protein contains Pfam profile PF03107: DC1 domain	0.3145
A008818_01	At2g41100	touch-responsive protein / calmodulin-related protein 3, touch-induced (TCH3) identical to calmodulin-related protein 3, touch-induced SP:P25071 from [Arabidopsis thaliana]	0.31438
A007963_01	At2g19590	1-aminocyclopropane-1-carboxylate oxidase, putative / ACC oxidase, putative similar to ACC oxidase [Cucumis melo][GI:1183898]	0.31233
A000860_01	At1g52560	26.5 kDa class I small heat shock protein-like (HSP26.5-P) contains Pfam profile: PF00011 Hsp20/alpha crystallin family; identified in Scharf, K-D., et al,Cell Stress & Chaperones (2001) 6: 225-237.	0.3117
A012877_01	At4g28840	expressed protein	0.31159
A001631_01	At1g35910	trehalose-6-phosphate phosphatase, putative similar to trehalose-6-phosphate phosphatase (AtTPPB) [Arabidopsis thaliana] GI:2944180; contains Pfam profile PF02358: Trehalose-phosphatase	0.30955
A003748_01	At1g51440	lipase class 3 family protein similar to DEFECTIVE IN ANTHER DEHISCENCE1 [Arabidopsis thaliana] GI:16215706, lipase [Dianthus caryophyllus] GI:4103627; contains Pfam profile PF01764: Lipase	0.30929
A002216_01	At1g79770	expressed protein	0.30736
At30024280	At5g19550	aspartate aminotransferase, cytoplasmic isozyme 1 / transaminase A (ASP2) identical to SP|P46645 Aspartate aminotransferase, cytoplasmic isozyme 1 (EC 2.6.1.1) (Transaminase A) {Arabidopsis thaliana}	0.30675
A022120_01	At3g08720	serine/threonine protein kinase (PK19) identical to serine/threonine-protein kinase AtPK19 (Ribosomal-protein S6 kinase homolog) [Arabidopsis thaliana] SWISS-PROT:Q39030	0.30672
A016255_01	At5g54130	calcium-binding EF hand family protein contains INTERPRO:IPR002048 calcium-binding EF-hand domain	0.30587
At30006582	At1g72910	disease resistance protein (TIR-NBS class), putative domain signature TIR-NBS exists, suggestive of a disease resistance protein.	0.3052
A012278_01	At3g16860	phytochelatin synthetase-related contains Pfam PF04833: Phytochelatin synthetase-like conserved region	0.305
A000134_01	At1g43910	AAA-type ATPase family protein contains Pfam profile: ATPase family PF00004	0.30461
A017717_01	At5g47610	zinc finger (C3HC4-type RING finger) family protein contains Pfam profile: PF00097 zinc finger, C3HC4 type (RING finger)	0.30355
At31000035	ath-MIR171c	miRNA gene Arabidopsis thaliana miR171c stem-loop	0.30293
A019667_01	At3g19680	expressed protein	0.30231
A010964_01	At3g56290	expressed protein	0.30229
A022159_01	At3g51190	60S ribosomal protein L8 (RPL8B) ribosomal protein L8, cytosolic - Arabidopsis thaliana, PIR:T04582	0.30223
At30023459	At5g11930	glutaredoxin family protein contains INTERPRO Domain IPR002109, Glutaredoxin (thioltransferase)	0.30204
A017069_01	At5g43450	2-oxoglutarate-dependent dioxygenase, putative similar to 2A6 (GI:599622) and tomato ethylene synthesis regulatory protein E8 (SP|P10967)	0.30093
At30016292	At3g49570	expressed protein	0.30079
A016116_01	At5g25980	glycosyl hydrolase family 1 protein contains Pfam PF00232 : Glycosyl hydrolase family 1 domain; TIGRFAM TIGR01233: 6-phospho-beta-galactosidase; identical to thioglucosidase (GI:871992) [Arabidopsis thaliana]; similar to myrosinase precursor (EC 3.2.3.1)(	0.30059
A201861_01	At3g30720	expressed protein	0.29923
At31000014	ath-MIR163	miRNA gene Arabidopsis thaliana miR163 stem-loop	0.29911
A015891_01	At5g45380	sodium:solute symporter family protein contains Pfam profile: PF00474 sodium:solute symporter family	0.29891
A200395_01	At1g14960	major latex protein-related / MLP-related low similarity to major latex protein {Papaver somniferum}[GI:20810] contains Pfam profile PF00407: Pathogenesis-related protein Bet v I family	0.29884
A010734_01	At3g27770	expressed protein	0.29865
A020592_01	At5g48480	expressed protein	0.29822
A202582_01	At5g10695	expressed protein	0.29731
A011007_01	At3g11930	universal stress protein (USP) family protein similar to ER6 protein GB:AAD46412 GI:5669654 from [Lycopersicon esculentum]; contains Pfam profile PF00582: universal stress protein family	0.29676
A020021_01	At3g55840	expressed protein	0.29641
A017284_01	At5g40690	expressed protein	0.29564
A020793_01	At5g39580	peroxidase, putative identical to peroxidase ATP24a [Arabidopsis thaliana] gi|1890313|emb|CAA72484	0.29546
A201532_01	At2g44460	glycosyl hydrolase family 1 protein contains Pfam PF00232 : Glycosyl hydrolase family 1 domain; TIGRFAM TIGR01233: 6-phospho-beta-galactosidase; similar to beta-glucosidase 1 (GI:12043529) [Arabidopsis thaliana]	0.29481
A001071_01	At1g32870	no apical meristem (NAM) family protein similar to to NAC2 (GI:645671) [Arabidopsis thaliana]; contains Pfam PF02365: No apical meristem (NAM) protein	0.29448
A002108_01	At1g10170	NF-X1 type zinc finger family protein contains Pfam PF01422: NF-X1 type zinc finger; similar to transcriptional repressor NF-X1 (SP:Q12986) [Homo sapiens]; similar to EST gb|T21002	0.29442
A012410_01	At3g59350	serine/threonine protein kinase, putative similar to Pto kinase interactor 1 (Pti1)[Lycopersicon esculentum] gi|3668069|gb|AAC61805	0.29413
[truncated: 188 more rows]

## Sheet: PXVE;miR169nm
Dataset S1. Transcripts differentially expressed in PXVE:NF-YAs, PXVE:miR169nm and PXVE:NF-YA2SRDX lines after 24h of estradiol treatment
[truncated: 361 more rows]

[truncated: 3 more sheets: PXVE;NF-YA2SRDX, 121 common genes to PXVE;NF-YAs, 4 common genes to PXVE;NF-YAs]
