# Supplementary material for: Functional and Transcriptome Analysis Reveals an Acclimatization Strategy for Abiotic Stress Tolerance Mediated by Arabidopsis NF-YA Family Members
Source: PLoS One. 2012 Oct 31;7(10):e48138. doi: 10.1371/journal.pone.0048138 (PMC3485258; doi:10.1371/journal.pone.0048138)
Supplement: Dataset S2 — Expression profiles of differential genes identified in at least once of the evaluated lines, PXVE:NF-YA , PXVE:miR169nm and PXVE:NF-YA2SRDX , clustered using the Pearson correlation and average linkage clustering. (XLS) [file pone.0048138.s026.xls]

## Sheet: Hoja1
Dataset S2. Expression profiles of differential genes identified in at least once of the evaluated lines, PXVE:NF-YAs, PXVE:miR169nm
		and PXVE:NF-YA2SRDX, after 24h of estradiol treatment clustered using the Pearson correlation and average linkage
		clustering.
Locus	Description	PXVE:NF-YA10	PXVE:NF-YA2SRDX	PXVE:NF-YA2	PXVE:NF-YA3	PXVE:NF-YA7	PXVE:miRNA169nm
At4g04955	amidohydrolase family protein similar to SP|P32375 Allantoinase (EC 3.5.2.5) {Saccharomyces cerevisiae}; contains Pfam profile PF01979: Amidohydrolase family	0.39577	0.44294	0.84223	0.56973	0.39468	1.08985
At1g27290	expressed protein	0.77849	0.7383	1.42142	1.03309	0.68811	1.8196
At2g40000	expressed protein	0.41926	0.37632	1.16225	0.68458	0.38008	2.02089
At1g69080	universal stress protein (USP) family protein contains Pfam profile PF00582: universal stress protein family	0.53766	0.5913	1.00565	0.63328	0.50312	1.15571
At1g02610	zinc finger (C3HC4-type RING finger) family protein contains Pfam profile: PF00097 zinc finger, C3HC4 type (RING finger)	0.6027	0.66928	1.55931	0.79303	0.60302	2.36952
At5g39160	germin-like protein (GLP2a) (GLP5a) identical to germin-like protein subfamily 1 member 18 SP|P92999 [PMID:9869400]	0.84567	0.82393	1.26863	0.87859	0.74308	1.62888
At1g29400	RNA recognition motif (RRM)-containing protein similar to GI:6650523 from [Arabidopsis thaliana]	0.53265	0.62199	0.81669	0.67248	0.51145	0.90582
At3g60300	RWD domain-containing protein contains weak similarity to RING finger protein 25 (RING finger protein AO7) (Swiss-Prot:Q9QZR0) [Mus musculus]	0.51736	0.5863	0.81868	0.66711	0.48598	0.99316
At1g04240	auxin-responsive protein / indoleacetic acid-induced protein 3 (IAA3) identical to SP|Q38822 Auxin-responsive protein IAA3 (Indoleacetic acid-induced protein 3) {Arabidopsis thaliana}; EST gb|T04296 comes from this gene	0.47706	0.61786	0.8348	0.69436	0.43884	1.10048
At1g17990	12-oxophytodienoate reductase, putative similar to OPR1 [GI:3882355] and OPR2 [GI:3882356]	0.64214	0.90182	1.24565	0.92658	0.64066	1.64104
At1g19670	coronatine-responsive protein / coronatine-induced protein 1 (CORI1) identical to coronatine-induced protein 1 (CORI1) GI:30912637 from [Arabidopsis thaliana]	0.93109	2.27031	1.24953	1.03884	2.01746	0.64782
At1g31920	pentatricopeptide (PPR) repeat-containing protein contains Pfam profile PF01535: PPR repeat	0.94826	2.01906	1.22253	1.182	1.5485	0.8491
At1g52040	jacalin lectin family protein nearly identical to myrosinase-binding protein homolog GI:2997767 from [Arabidopsis thaliana]; contains Pfam profile PF01419 jacalin-like lectin domain; identical to cDNA myrosinase-binding protein homolog GI:2997766	1.06508	3.3854	1.75726	1.30164	2.87946	1.05272
At1g31550	GDSL-motif lipase, putative similar to lipase [Arabidopsis thaliana] GI:1145627; contains InterPro Entry IPR001087 Lipolytic enzyme, G-D-S-L family	0.99439	2.43789	1.26098	1.01351	2.01138	0.90921
At1g68570	proton-dependent oligopeptide transport (POT) family protein contains Pfam profile: PF00854 POT family	1.0343	3.3483	1.03286	1.17335	2.67106	0.79517
At2g25270	expressed protein	1.13149	2.13498	1.19688	1.24724	2.14833	0.91347
At1g73210	expressed protein	0.91993	2.20858	0.9454	1.06175	1.93426	0.96127
At4g04750	sugar transporter family protein similar to sugar-porter family proteins 1 and 2 [Arabidopsis thaliana] GI:14585699, GI:14585701; contains Pfam profile PF00083: major facilitator superfamily protein	0.82276	2.11466	1.05067	1.13682	2.1444	1.00267
At1g30520	acyl-activating enzyme 14 (AAE14) identical to acyl-activating enzyme 14 [Arabidopsis thaliana]; similar to SP|Q42524 4-coumarate--CoA ligase 1 (EC 6.2.1.12) (4-coumaroyl-CoA synthase 1) {Arabidopsis thaliana}; contains Pfam profile PF00501: AMP-binding e	1.22029	2.62704	1.99272	1.67239	1.89927	1.00659
At2g35130	pentatricopeptide (PPR) repeat-containing protein contains Pfam profile PF01535: PPR repeat	1.15109	2.06622	1.80145	1.541	1.83533	0.88413
At5g39530	expressed protein hypothetical protein, Synechocystis sp., PIR:S77152	1.2936	1.84861	1.59885	1.43476	1.4652	1.00438
At1g54020	myrosinase-associated protein, putative strong similarity to myrosinase-associated proteins GI:1769968, GI:1769970, GI:1216389,GI:1216391 from [Brassica napus]; contains InterPro Entry IPR001087 Lipolytic enzyme, G-D-S-L family	0.93889	1.65028	1.57704	1.07867	1.64843	0.58572
At5g39370	S-locus glycoprotein, putative similar to S glycoprotein [Raphanus sativus] (SLG(S8)) GI:3327852; contains Pfam profile PF01453: Lectin (probable mannose binding)	0.95955	2.49394	1.86886	1.01913	1.86008	0.90861
At4g04630	expressed protein contains Pfam profile PF04520: Protein of unknown function, DUF584	1.01027	2.49856	1.7993	0.94541	1.37533	0.91427
At5g47240	MutT/nudix family protein similar to SP|P53370 Nucleoside diphosphate-linked moiety X motif 6 {Homo sapiens}; contains Pfam profile PF00293: NUDIX domain	1.09217	2.7561	1.80568	1.4121	1.49553	0.98833
At4g14090	UDP-glucoronosyl/UDP-glucosyl transferase family protein contains Pfam profile: PF00201 UDP-glucoronosyl and UDP-glucosyl transferase ;similar to UDP-glucose:anthocyanin 5-O-glucosyltransferase GI:4115563 from [Verbena x hybrida]	1.08754	2.11599	0.97727	1.71219	2.08365	0.80122
At5g45040	cytochrome c6 (ATC6) identical to c6 type cytochrome [Arabidopsis thaliana] gi|19571824|emb|CAD27418	1.30974	1.97163	1.59143	2.21056	2.02546	1.39552
At2g03420	expressed protein	1.80156	1.79231	1.19729	1.40352	1.84767	1.03029
At5g52220	expressed protein ; expression supported by MPSS	1.92235	1.85825	1.20119	1.3923	2.00116	1.15272
At3g09150	phytochromobilin:ferredoxin oxidoreductase, chloroplast / phytochromobilin synthase (HY2) identical to SP|Q9SR43 Phytochromobilin:ferredoxin oxidoreductase, chloroplast precursor (EC 1.3.7.4) (Phytochromobilin synthase) (PFB synthase) (PPhiB synthase) {Ar	1.6599	2.00363	1.27499	1.37571	1.91328	0.95324
At2g41950	expressed protein	1.74659	1.85281	1.00469	1.51397	1.58501	0.9771
At3g14890	phosphoesterase identical to phosphoesterase [Arabidopsis thaliana] GI:21630064; contains Pfam profile PF00645: Poly(ADP-ribose) polymerase and DNA-Ligase Zn-finger region	1.20296	0.9338	0.40996	0.90399	0.93929	0.36788
At5g02480	expressed protein p	0.86095	0.76384	0.67092	0.76494	0.81953	0.6079
At2g32230	pentatricopeptide (PPR) repeat-containing protein contains Pfam profile PF01535: PPR repeat	1.62655	2.0535	1.15064	1.11886	1.43052	0.86776
At1g75580	auxin-responsive protein, putative similar to auxin-induced protein TGSAUR22 (GI:10185820) [Tulipa gesneriana]	2.63611	3.64071	1.44353	1.128	2.43848	0.82848
At5g14650	polygalacturonase, putative / pectinase, putative similar to polygalacturonase PG1 GP|5669846, PG2 GI:5669848 from [Glycine max]; contains PF00295: Glycosyl hydrolases family 28 (polygalacturonases)	1.18828	1.31811	0.96997	0.82848	1.17711	0.58862
At1g57590	pectinacetylesterase, putative similar to pectinacetylesterase precursor GI:1431629 from [Vigna radiata]	1.78733	2.05383	1.58366	1.11087	1.60919	0.81118
At2g25170	chromatin remodeling factor CHD3 (PICKLE) identical to chromatin remodeling factor CHD3 [Arabidopsis thaliana] GI:6478518	1.15027	1.70299	1.10513	0.54503	1.3298	0.6176
At2g12905	expressed protein	1.19569	1.89014	0.94396	0.4601	1.7667	0.47599
At3g57180	expressed protein	1.42588	1.74372	1.54733	1.22803	2.14576	0.90698
At4g27010	expressed protein ; expression supported by MPSS	1.66043	1.79551	1.43757	1.15983	2.2332	0.96825
At2g40520	nucleotidyltransferase family protein contains Pfam profile: PF01909 nucleotidyltransferase domain	2.80026	2.70089	2.79083	1.31047	3.46206	0.972
At3g10690	DNA gyrase subunit A family protein similar to SP|P94605 DNA gyrase subunit A (EC 5.99.1.3). {Clostridium acetobutylicum}; contains Pfam profiles PF00521: DNA gyrase/topoisomerase IV A subunit, PF03989: DNA gyrase C-terminal domain beta-propeller	1.35399	1.38138	1.64479	1.01571	2.18675	0.92984
At5g63140	calcineurin-like phosphoesterase family protein contains Pfam profile: PF00149 calcineurin-like phosphoesterase	1.31671	1.35122	1.32004	0.96818	1.82581	1.02115
At1g74000	strictosidine synthase family protein similar to strictosidine synthase [Rauvolfia serpentina][SP|P15324]; contains strictosidine synthase domain PF03088	1.41079	1.92942	1.83705	0.97916	3.55996	0.93436
At4g19100	expressed protein	2.05348	1.71954	1.90047	0.97051	1.53274	1.02728
At1g28050	zinc finger (B-box type) family protein	1.35887	1.82638	1.15423	1.0171	1.15965	1.12475
At5g60520	late embryogenesis abundant protein-related / LEA protein-related similar to late embryogenesis abundant protein [Picea glauca] GI:1350543	1.38629	2.02137	1.08745	1.00312	1.11252	1.13749
At4g16880	disease resistance protein-related contains weak similarity to disease resistance protein RPP4 [Arabidopsis thaliana] gi|20270890|gb|AAM18462	1.20963	1.82699	1.11169	0.94929	1.06053	0.99819
At5g44440	FAD-binding domain-containing protein similar to SP|P30986 reticuline oxidase precursor (Berberine-bridge-forming enzyme) (BBE) (Tetrahydroprotoberberine synthase) [Eschscholzia californica]; contains PF01565 FAD binding domain	1.29699	3.40826	1.02513	0.71444	0.89149	0.74657
At5g10850	expressed protein	1.32954	2.0564	1.08855	0.77119	0.91287	0.95755
At4g15290	cellulose synthase family protein similar to Zea mays cellulose synthase-5 [gi:9622882], -4 [gi:9622880]	1.50031	2.26231	1.35061	0.93446	1.13269	1.11813
At1g18100	mother of FT and TF1 protein (MFT) identical to SP|Q9XFK7 MOTHER of FT and TF1 protein {Arabidopsis thaliana}; contains Pfam profile PF01161: Phosphatidylethanolamine-binding protein	1.37831	1.86243	1.20552	0.78196	0.94995	0.82624
At1g67660	expressed protein	1.55148	2.40801	1.04287	1.06615	1.39896	0.97329
At1g59920	hypothetical protein	2.00314	4.08634	1.04614	1.15838	1.84962	0.9839
At5g10910	mraW methylase family protein contains Pfam profile PF01795: MraW methylase family	1.72381	2.39489	1.21907	1.36587	1.54523	1.07978
At1g51080	expressed protein	1.60151	1.95541	1.15246	1.10631	1.31131	1.07188
At5g28300	trihelix DNA-binding protein, putative similar to GT-2 factor [Arabidopsis thaliana GI:416490	1.11917	1.88622	0.68649	0.63861	0.76352	0.59406
At3g53320	expressed protein	1.57789	2.98973	0.83938	0.98519	1.24115	0.9897
At3g13227	serine-rich protein-related contains some similarity to serine-rich proteins	1.56135	2.99585	0.75252	0.82786	1.15311	0.99922
At3g63160	expressed protein	1.41652	1.85893	0.92261	0.91887	1.11334	1.01742
At3g13470	chaperonin, putative similar SWISS-PROT:P21240- RuBisCO subunit binding-protein beta subunit, chloroplast precursor (60 kDa chaperonin beta subunit, CPN-60 beta) [Arabidopsis thaliana]; contains Pfam:PF00118 domain, TCP-1/cpn60 chaperonin family	1.8186	2.53261	0.67881	0.68033	0.89932	0.75612
At4g09900	hydrolase, alpha/beta fold family protein similar to ethylene-induced esterase [Citrus sinensis] GI:14279437, polyneuridine aldehyde esterase [Rauvolfia serpentina] GI:6651393, SP|Q40708 PIR7A protein {Oryza sativa}; contains Pfam profile PF00561: hydrola	1.59607	2.01292	0.95931	0.97454	1.07462	1.09157
At1g14205	ribosomal protein L18 family protein similar to SP|P09415 50S ribosomal protein L18 {Bacillus stearothermophilus}	1.6617	2.58528	1.42846	1.43897	1.21783	1.37622
At1g74430	myb family transcription factor (MYB95) contains Pfam profile: PF00249 myb-like DNA-binding domain	1.31849	2.12365	1.13084	1.14837	0.97337	0.99325
At3g53210	nodulin MtN21 family protein similar to MtN21 [Medicago truncatula] GI:2598575; contains Pfam profile PF00892: Integral membrane protein	1.26041	2.54354	0.83983	0.9151	0.85618	0.98182
At4g27730	oligopeptide transporter OPT family protein similar to SP|P40900 Sexual differentiation process protein isp4 {Schizosaccharomyces pombe}, oligopeptide transporter Opt1p [Candida albicans] GI:2367386; contains Pfam profile PF03169: OPT oligopeptide transpo	1.20898	2.46227	0.84156	0.81028	0.78419	0.7874
At4g02700	sulfate transporter identical to sulfate transporter [Arabidopsis thaliana] GI:2130944	1.70721	2.52485	1.09432	1.19848	0.85659	0.87758
At3g15570	phototropic-responsive NPH3 family protein contains NPH3 family domain, Pfam:PF03000	1.5255	2.38055	0.99148	1.04365	0.84978	0.84818
At2g45560	cytochrome P450 family protein	1.40314	2.00355	0.99258	0.98604	0.85188	0.90676
At1g14630	hypothetical protein	1.76223	2.85512	1.18775	1.3909	1.07397	1.14607
At1g71696	carboxypeptidase D, putative similar to carboxypeptidase D [Anas platyrhynchos] gi|2789654|gb|AAB96915	1.5202	2.1055	1.02675	0.93816	0.91306	0.93444
At3g26290	cytochrome P450 71B26, putative (CYP71B26) identical to cytochrome P450 71B26 (SP:Q9LTL0) [Arabidopsis thaliana]; contains Pfam profile: PF00067 cytochrome P450	1.63349	2.65198	0.96629	0.98849	0.95777	0.88654
At1g56050	GTP-binding protein-related similar to GTP-binding protein GI:10176676 from [Bacillus halodurans]	1.76161	1.93945	1.29838	1.47358	1.34846	1.26946
At4g27620	expressed protein	1.50254	1.87857	1.08697	1.18349	1.1479	1.01044
At4g09470	hypothetical protein	1.5272	2.18822	0.95324	1.12322	1.02379	0.96091
At2g40690	NAD-dependent glycerol-3-phosphate dehydrogenase family protein low similarity to SP|Q26756 Glycerol-3-phosphate dehydrogenase [NAD+], glycosomal (EC 1.1.1.8) {Trypanosoma brucei rhodesiense}; contains Pfam profile PF01210: NAD-dependent glycerol-3-phosph	1.64685	2.16859	0.85567	1.21094	0.90091	0.97523
At1g73530	RNA recognition motif (RRM)-containing protein low similarity to SP|Q03251 Glycine-rich RNA-binding protein 8 (CCR1 protein) {Arabidopsis thaliana}; contains InterPro entry IPR000504: RNA-binding region RNP-1 (RNA recognition motif) (RRM)	1.52941	2.31222	0.98549	1.16781	1.11245	1.09709
At5g12110	elongation factor 1B alpha-subunit 1 (eEF1Balpha1) identical to elongation factor 1B alpha-subunit [Arabidopsis thaliana] GI:6686819	1.25508	2.08546	0.80702	1.10424	0.94803	0.97733
At2g39920	acid phosphatase class B family protein weak similarity to pod storage protein [Phaseolus vulgaris GI:2627233 SP|P10743 STEM 31 kDa glycoprotein precursor (Vegetative storage protein B) {Glycine max}; contains Pfam profile PF03767: HAD superfamily (subfam	2.4402	6.62703	0.63016	0.6133	0.5354	1.02773
At3g47800	aldose 1-epimerase family protein similar to ALDOSE 1-EPIMERASE PRECURSOR GB:P05149 [SP|P05149] from [Acinetobacter calcoaceticus]; contains Pfam profile PF01263 Aldose 1-epimerase	1.68216	2.10115	1.25856	1.02668	1.14102	1.3073
At5g20820	auxin-responsive protein-related similar to auxin-induced protein TGSAUR21 (GI:10185818) Tulipa gesneriana]	2.34972	2.88745	0.93981	1.00063	0.73169	1.04221
At3g42628	phosphoenolpyruvate carboxylase-related / PEP carboxylase-related identical to phosphoenolpyruvate carboxylase [Arabidopsis thaliana] GP:26800701 over first 45 residues	1.16069	1.32761	0.46944	0.53678	0.41688	0.56611
At1g77380	amino acid carrier, putative / amino acid permease, putative strong similarity to amino acid carrier GI:3293031 from [Ricinus communis]; contains Pfam profile PF01490: Transmembrane amino acid transporter protein; identical to cDNA AAP3 (Amino Acid Permea	1.71584	1.86166	1.18504	1.09315	0.91483	1.03302
At5g02760	protein phosphatase 2C family protein / PP2C family protein similar to Ser/Thr protein phosphatase 2C (PP2C6) (GI:15020818) [Arabidopsis thaliana]; similar to protein phosphatase 2C (GI:3608412) [Mesembryanthemum crystallinum]; contains Pfam PF00481 : Pro	2.07006	2.34598	1.01882	0.98642	0.63433	0.74278
At3g43670	copper amine oxidase, putative similar to copper amine oxidase [Cicer arietinum] gi|3819099|emb|CAA08855	1.2586	1.61977	0.86424	0.77626	0.55323	0.69718
At1g07350	transformer serine/arginine-rich ribonucleoprotein, putative similar to GB:Y09506 from [Nicotiana tabacum] (Plant Mol. Biol. 35 (3), 261-269 (1997))	1.61357	1.86165	0.99749	0.91433	0.50595	0.62554
At5g44770	DC1 domain-containing protein contains Pfam profile PF03107: DC1 domain	1.66114	2.0906	1.21493	0.93562	0.85856	0.93636
At2g43870	polygalacturonase, putative / pectinase, putative similar to SP|P48979 Polygalacturonase precursor (EC 3.2.1.15) (PG) (Pectinase) {Prunus persica}; contains PF00295: Glycosyl hydrolases family 28 (polygalacturonases)	2.06695	2.52825	1.51693	1.30641	0.95355	0.71335
At5g52780	expressed protein similar to unknown protein (pir||T04431)	1.74942	2.10925	1.17046	1.15596	1.01394	0.84837
At5g02940	expressed protein	1.37744	1.73802	0.88714	0.80574	0.73511	0.58166
At1g76410	zinc finger (C3HC4-type RING finger) family protein contains Pfam domain, PF00097: Zinc finger, C3HC4 type (RING finger)	3.18208	3.52808	2.03272	1.55199	1.35942	1.07288
At2g37030	auxin-responsive family protein similar to auxin-induced protein TGSAUR22 (GI:10185820) [Tulipa gesneriana]	2.61696	3.52422	1.64935	1.64387	1.09246	1.02054
At4g12900	gamma interferon responsive lysosomal thiol reductase family protein / GILT family protein similar to SP|P13284 Gamma-interferon inducible lysosomal thiol reductase precursor {Homo sapiens}; contains Pfam profile PF03227: Gamma interferon inducible lysoso	2.14851	2.68317	1.44446	1.55871	1.0847	1.0183
At4g34570	bifunctional dihydrofolate reductase-thymidylate synthase 2 / DHFR-TS (THY-2) identical to SP|Q05763	1.73398	1.9987	1.09152	1.20035	0.90196	0.90677
At2g26870	phosphoesterase family protein low similarity to SP|Q9RGS8 Non-hemolytic phospholipase C precursor (EC 3.1.4.3) (Phosphatidylcholine cholinephosphohydrolase) {Burkholderia pseudomallei}; contains Pfam profile PF04185: Phosphoesterase family	1.39813	1.83957	1.08747	1.03791	0.88552	0.84403
At2g40490	uroporphyrinogen decarboxylase, putative / UPD, putative similar to uroporphyrinogen decarboxylase (chloroplast) from Nicotiana tabacum [SP|Q42967], Hordeum vulgare [SP|Q42855], Zea mays [SP|O81220]; contains Pfam domain uroporphyrinogen decarboxylase (UR	1.58083	2.0898	1.24146	1.18038	1.05157	0.95815
At3g51660	macrophage migration inhibitory factor family protein / MIF family protein contains Pfam profile: PF01187 Macrophage migration inhibitory factor family(MIF)	1.71258	2.52432	1.35407	1.22562	0.97122	0.97039
At1g21830	expressed protein EST gb|T21171 comes from this gene	1.60984	2.52911	1.29255	1.37019	0.8522	1.10775
At4g01130	acetylesterase, putative similar to lanatoside 15'-O-acetylesterase [Digitalis lanata] GI:3688284; contains InterPro Entry IPR001087 Lipolytic enzyme, G-D-S-L family	1.61507	2.03129	1.38749	1.40243	1.15465	1.31635
At1g18330	myb family transcription factor contains Pfam profile: PF00249 myb-like DNA-binding domain	1.73599	2.85059	1.02735	1.31944	0.56117	0.72736
At3g26280	cytochrome P450 family protein identical to cytochrome P450 monooxygenase (CYP71B4) GB:D78603 [Arabidopsis thaliana] (Plant Mol. Biol. 37 (1), 39-52 (1998))	1.42785	2.12053	1.13525	1.28562	0.75495	0.88839
At1g14700	purple acid phosphatase, putative contains Pfam profile: PF00149 calcineurin-like phosphoesterase; similar to purple acid phosphatase (GI:20257479) [Arabidopsis thaliana]	1.62245	4.00482	1.51871	1.64444	0.4505	0.92322
At5g45820	CBL-interacting protein kinase 20 (CIPK20) identical to CBL-interacting protein kinase 20 [Arabidopsis thaliana] gi|14486384|gb|AAK61493	1.40072	2.4206	1.10285	1.16889	0.49189	0.76793
At1g70820	phosphoglucomutase, putative / glucose phosphomutase, putative similar to phosphoglucomutase GI:534981 from [Spinacia oleracea], phosphomannomutase [Pseudomonas aeruginosa] GI:150994; contains InterPro accession IPR006352: Phosphoglucosamine mutase	1.45306	2.59028	1.42636	1.16005	0.62421	0.92259
At5g41920	scarecrow transcription factor family protein	1.38059	2.05919	1.17608	1.45345	0.84183	1.12717
At5g37800	basic helix-loop-helix (bHLH) family protein contains Pfam profile: PF00010 helix-loop-helix DNA-binding domain	1.69907	5.4204	0.94717	2.46807	0.5373	0.92668
At3g62090	basic helix-loop-helix (bHLH) protein, putative very strong similarity to PIF3 like basic Helix Loop Helix protein 2 (PIL2) [Arabidopsis thaliana] GI:22535494	1.09667	2.10686	0.98844	1.16615	0.71252	0.8986
At3g46480	oxidoreductase, 2OG-Fe(II) oxygenase family protein low similarity to gibberellin 20-oxidase [gi:4678370]; contains Pfam domain PF03171, 2OG-Fe(II) oxygenase superfamily	1.31998	2.02583	1.16705	1.33609	0.92739	1.04834
At2g46970	basic helix-loop-helix (bHLH) protein, putative similar to PIF3 like basic Helix Loop Helix protein (PIL1) [Arabidopsis thaliana] GI:22535492; contains Myc-type, 'helix-loop-helix' dimerization domain signature, PROSITE:PS00038	1.66928	3.47267	1.55045	1.38278	0.8462	0.62576
At2g45560	cytochrome P450 family protein	1.40419	2.47795	1.21357	1.31191	0.78096	0.78115
At2g22830	squalene monooxygenase, putative / squalene epoxidase, putative similar to SP|O65404 (SE 1,1), SP|O65402 (SE 1,2), SP|O65403 (SE 2)	1.44545	2.02027	1.30458	1.44107	0.97544	0.88808
At3g44970	cytochrome P450 family protein similar to Cytochrome P450 85 (SP:Q43147) {Lycopersicon esculentum}; contains Pfam profile: PF00067 cytochrome P450	1.13946	1.88259	1.23582	1.30052	0.82043	0.8375
At4g34530	basic helix-loop-helix (bHLH) family protein contains Pfam profile: PF00010 helix-loop-helix DNA-binding domain	1.37946	2.09752	1.38475	1.48484	1.07915	0.96385
At5g25900	ent-kaurene oxidase, putative (GA3) / cytochrome P450 identical to GA3 [Arabidopsis thaliana] GI:3342249; similar to ent-kaurene oxidase [Cucurbita maxima] GI:11934675; contains Pfam profile PF00067: Cytochrome P450	1.38304	2.45167	1.41151	1.61635	1.15272	1.02132
At3g01440	oxygen evolving enhancer 3 (PsbQ) family protein photosystem II oxygen-evolving complex protein; contains Pfam profile PF05757: Oxygen evolving enhancer protein 3 (PsbQ)	1.38283	1.81232	1.38695	1.1764	0.92122	0.96953
At1g03310	isoamylase, putative / starch debranching enzyme, putative similar to isoamylase isoform 2 [Solanum tuberosum] GI:27728147, isoamylase from [Triticum aestivum] GI:17932898, [Hordeum vulgare] GI:21314275, [Oryza sativa] GI:3252794; contains Pfam profiles P	1.07344	2.44937	0.97569	1.09858	0.99783	0.70075
At1g17850	expressed protein	1.33146	2.54928	1.3681	1.32524	1.39259	0.99147
At5g14960	transcription factor, putative / E2F-like repressor E2L1 (E2L1) identical to E2F-like repressor E2L1 GI:20502504 from [Arabidopsis thaliana]	1.26903	2.10009	1.29015	1.33139	1.3814	1.13881
At3g29320	glucan phosphorylase, putative similar to alpha-glucan phosphorylase, L isozyme 1 precursor GB:P04045 from [Solanum tuberosum] (J. Biochem. 106 (4), 691-695 (1989))	1.40699	2.05249	1.23755	1.29966	1.06358	0.8033
At3g14930	uroporphyrinogen decarboxylase, putative / UPD, putative similar to uroporphyrinogen decarboxylase (chloroplast) from Nicotiana tabacum [SP|Q42967], Hordeum vulgare [SP|Q42855], Zea mays [SP|O81220]; contains Pfam domain uroporphyrinogen decarboxylase (UR	1.38379	2.01865	1.24256	1.33931	1.17317	0.90708
At2g39930	isoamylase, putative / starch debranching enzyme, putative similar to isoamylase from [Solanum tuberosum] GI:27728145, [Triticum aestivum] GI:17932898, [Hordeum vulgare] GI:21314275, [Oryza sativa] GI:3252794; contains Pfam profiles PF00128: Alpha amylase	1.33434	2.40976	1.3174	1.34903	1.09411	0.8162
At5g08280	hydroxymethylbilane synthase / porphobilinogen deaminase, chloroplast / pre-uroporphyrinogen synthase identical to SP|Q43316	1.42504	2.30479	1.25165	1.26652	1.10408	0.93389
At3g16000	matrix-localized MAR DNA-binding protein-related similar to matrix-localized MAR DNA binding protein MFP1 GI:1771158 from [Lycopersicon esculentum]	1.25644	2.10674	1.13039	1.35322	1.17143	0.85535
At5g08400	expressed protein predicted proteins, Arabidopsis thaliana and Synechocystis sp.	1.58238	2.4502	1.37158	1.72866	1.53209	1.11238
At1g68560	alpha-xylosidase (XYL1) identical to alpha-xylosidase precursor GB:AAD05539 GI:4163997 from [Arabidopsis thaliana]; contains Pfam profile PF01055: Glycosyl hydrolases family 31; identical to cDNA alpha-xylosidase precursor (XYL1) partial cds GI:4163996	1.47821	2.19418	1.41712	1.47443	1.27435	0.79758
At2g45340	leucine-rich repeat transmembrane protein kinase, putative	1.42778	2.50422	1.36676	1.3161	1.41257	0.68258
At3g14330	pentatricopeptide (PPR) repeat-containing protein contains Pfam profile PF01535: PPR repeat	1.61482	2.12148	1.37587	1.38293	1.40405	0.87781
At3g61530	ketopantoate hydroxymethyltransferase family protein similar to SP|Q9Y7B6 3-methyl-2-oxobutanoate hydroxymethyltransferase (EC 2.1.2.11) (Ketopantoate hydroxymethyltransferase) {Emericella nidulans}; contains Pfam profile PF02548: Ketopantoate hydroxymeth	1.45249	1.80468	1.10854	1.16501	1.18954	0.8225
At3g06980	DEAD/DEAH box helicase, putative contains Pfam profile: PF00270 DEAD/DEAH box helicase	1.52383	1.89975	1.09325	1.09835	1.158	0.74496
At5g36120	YGGT family protein contains Pfam profile PF02325: YGGT family (unknown function)	1.8338	2.10205	1.36454	1.45494	1.4678	0.91268
At1g29920	chlorophyll A-B binding protein 165/180, chloroplast / LHCII type I CAB-165/180 identical to SP|P04777 Chlorophyll A-B binding protein 165/180, chloroplast precursor (LHCII type I CAB-165/180) (LHCP) {Arabidopsis thaliana}; similar to photosystem II type	1.64616	2.25502	1.22626	1.38915	1.51104	0.83598
At3g53460	29 kDa ribonucleoprotein, chloroplast / RNA-binding protein cp 29 nearly identical to SP|Q43349 29 kDa ribonucleoprotein, chloroplast precursor (RNA-binding protein cp29) {Arabidopsis thaliana}	1.51598	2.03093	1.33288	1.32566	1.44553	1.00631
At2g30070	potassium transporter (KUP1) identical to potassium transporter [Arabidopsis thaliana] gi|2654088|gb|AAB87687; KUP/HAK/KT Transporter family member, PMID:11500563	1.4514	3.95633	0.98573	0.91747	0.92238	0.63503
At3g18080	glycosyl hydrolase family 1 protein contains Pfam PF00232 : Glycosyl hydrolase family 1 domain; TIGRFAM TIGR01233: 6-phospho-beta-galactosidase; similar to beta-glucosidase BGQ60 precursor GB:A57512 [Hordeum vulgare]; similar to beta-mannosidase enzyme (G	1.58701	3.20992	1.2198	1.02008	1.15724	0.86099
At5g04130	DNA topoisomerase, ATP-hydrolyzing, putative / DNA topoisomerase II, putative / DNA gyrase, putative similar to SP|O50627 DNA gyrase subunit B (EC 5.99.1.3) {Bacillus halodurans}; contains Pfam profiles PF02518: ATPase, histidine kinase-, DNA gyrase B-, a	1.3371	1.9179	1.11945	0.99874	1.12938	0.85636
At5g45930	magnesium-chelatase subunit chlI, chloroplast, putative / Mg-protoporphyrin IX chelatase, putative similar to SP|P161127 from Arabidopsis thaliana, SP|P93162 from Glycine max, SP|O22436 from Nicotiana tabacum; non-consensus AA donor splice site at exon 1,	1.77401	2.23319	1.39509	1.25341	1.37919	1.02773
At2g37660	expressed protein	1.46322	1.84955	1.26615	1.245	1.19966	0.963
At2g14860	peroxisomal membrane protein 22 kDa, putative similar to 22 kDa peroxisomal membrane protein {Mus musculus} SWISS-PROT:P42925, NCBI_gi:454833	1.7363	2.52697	1.1328	1.74693	1.73905	1.12008
At5g18570	GTP1/OBG family protein similar to SP|P20964 Spo0B-associated GTP-binding protein {Bacillus subtilis}; contains Pfam profile PF01018: GTP1/OBG family	1.60361	2.03547	1.07756	1.61054	1.61937	1.05822
At3g61820	aspartyl protease family protein contains Pfam domain, PF00026: eukaryotic aspartyl protease	1.25383	1.82097	0.94548	1.20289	1.31477	0.81533
At4g23600	coronatine-responsive tyrosine aminotransferase / tyrosine transaminase similar to nicotianamine aminotransferase from Hordeum vulgare [GI:6498122, GI:6469087]; contains Pfam profile PF00155 aminotransferase, classes I and II; identical to cDNA coronatine	1.37695	2.4554	0.89942	1.51931	1.58876	0.70392
At3g16250	ferredoxin-related contains Pfam profile: PF00111 2Fe-2S iron-sulfur cluster binding domains	1.62863	1.94031	0.89104	1.36678	1.4111	0.98587
At5g07690	myb family transcription factor (MYB29) similar to myb transcription factor GI:3941436 from [Arabidopsis thaliana]	1.58574	2.24744	0.76345	1.14253	1.30208	0.74811
At4g23600	coronatine-responsive tyrosine aminotransferase / tyrosine transaminase similar to nicotianamine aminotransferase from Hordeum vulgare [GI:6498122, GI:6469087]; contains Pfam profile PF00155 aminotransferase, classes I and II; identical to cDNA coronatine	1.54569	2.2888	0.67244	1.15013	1.28547	0.69834
At4g23600	coronatine-responsive tyrosine aminotransferase / tyrosine transaminase similar to nicotianamine aminotransferase from Hordeum vulgare [GI:6498122, GI:6469087]; contains Pfam profile PF00155 aminotransferase, classes I and II; identical to cDNA coronatine	1.55276	2.60907	0.712	1.25414	1.44189	0.69487
At2g43550	trypsin inhibitor, putative similar to SP|P26780 Trypsin inhibitor 2 precursor (MTI-2) {Sinapis alba}	1.52102	2.87231	1.00646	1.3469	1.45441	0.96532
ath-MIR167d	miRNA gene Arabidopsis thaliana miR167d stem-loop	1.12874	2.24925	0.68155	0.99558	1.02578	0.62927
At5g50370	adenylate kinase, putative similar to adenylate kinase (ATP-AMP transphosphorylase) [Arabidopsis thaliana] SWISS-PROT:O82514	1.4173	2.09698	0.94667	1.22362	1.29632	1.00486
At3g16520	UDP-glucoronosyl/UDP-glucosyl transferase family protein contains Pfam profile: PF00201 UDP-glucoronosyl and UDP-glucosyl transferase	0.98874	2.64839	0.58044	0.95448	1.14663	0.61118
At5g34940	glycosyl hydrolase family 79 N-terminal domain-containing protein similar to beta-glucuronidase precursor [Scutellaria baicalensis] GI:8918740; contains Pfam profile PF03662: Glycosyl hydrolase family 79, N-terminal domain	1.39572	2.13807	1.11537	1.35057	1.36867	0.96365
At1g51100	expressed protein	2.05263	1.84496	1.21236	1.05937	1.40388	1.09093
At5g10620	expressed protein contains Pfam profile PF02590: Uncharacterized ACR, COG1576	2.08653	1.98707	1.35991	1.28522	1.59167	1.2063
At5g62330	expressed protein	2.64806	2.10794	1.2307	1.12557	1.69073	1.18808
At2g32650	expressed protein contains Pfam PF05899: Protein of unknown function (DUF861)	2.006	1.61401	1.34136	1.21339	1.49804	1.159
At2g44400	DC1 domain-containing protein similar to GP|2435515|AF024504	2.39875	2.02649	1.15506	0.97698	1.14543	0.95841
At2g20150	expressed protein and genefinder	2.56761	2.32258	1.00875	0.95142	1.01995	1.03135
At3g09110	hypothetical protein contains Pfam profile PF05056: Protein of unknown function (DUF674)	1.70532	1.92999	1.0554	0.96653	1.01878	0.96316
At2g16230	glycosyl hydrolase family 17 protein similar to elicitor inducible chitinase Nt-SubE76 GI:11071974 from [Nicotiana tabacum]	2.16424	1.75252	1.44259	0.94023	1.28978	1.11923
At2g01870	expressed protein	1.81659	1.82139	1.3798	0.97555	1.14753	0.97048
At5g23480	expressed protein	2.01235	1.73951	1.47216	1.1271	1.23166	0.96517
At2g33180	expressed protein	2.1231	1.82384	1.34325	1.34747	1.37601	1.01052
At4g26370	antitermination NusB domain-containing protein contains Pfam profile: PF01029 NusB family	2.26253	1.98605	1.43375	1.37285	1.43827	0.92819
At1g49975	expressed protein	1.85995	1.73929	1.43523	1.26821	1.38009	0.97177
At4g26370	antitermination NusB domain-containing protein contains Pfam profile: PF01029 NusB family	2.34879	2.16386	1.445	1.45674	1.67245	0.91774
At1g79110	expressed protein	2.01448	1.99173	1.15372	1.02304	1.1229	0.81113
At2g38160	expressed protein	1.76881	1.8193	0.93271	1.29265	1.1469	0.91062
At5g38060	expressed protein ; expression supported by MPSS	2.20182	2.72363	1.38616	1.86514	1.47354	1.17365
At2g42110	expressed protein	1.92886	1.5127	1.13845	1.51197	1.35933	1.02263
At3g05410	expressed protein	2.06809	1.78059	1.39189	1.54406	1.31987	1.08485
At4g26370	antitermination NusB domain-containing protein contains Pfam profile: PF01029 NusB family	2.28755	2.04082	1.27039	1.79995	1.44152	0.97305
At1g05590	glycosyl hydrolase family 20 protein similar to beta-hexosaminidase precursor SP:P43077 from [Candida albicans]	1.39344	2.10501	1.23802	1.57314	1.46943	0.87427
At5g63060	SEC14 cytosolic factor, putative	1.40106	1.92821	1.27844	1.74208	1.52185	0.98508
At2g36000	mitochondrial transcription termination factor-related / mTERF-related contains Pfam profile PF02536: mTERF	1.49253	2.03533	1.52549	1.77262	1.62683	1.07294
At5g18700	protein kinase-related contains protein kinase domain, INTERPRO:IPR000719	1.50437	2.26519	1.5658	1.79517	1.5039	1.01865
At3g02870	inositol-1(or 4)-monophosphatase, putative / inositol monophosphatase, putative / IMPase, putative similar to SP|P54928 Inositol-1(or 4)-monophosphatase 3 (EC 3.1.3.25) (IMPase 3) (IMP 3) (Inositol monophosphatase 3) {Lycopersicon esculentum}; contains Pf	1.71012	2.3138	1.64405	1.72395	1.89063	0.94236
At3g19720	dynamin family protein identical to cDNA dynamin-like protein (ARC5) GI: 30349145; contains Pfam profile PF00350: Dynamin family	1.60517	2.17058	1.49062	1.62304	1.71645	0.91064
At4g18440	adenylosuccinate lyase, putative / adenylosuccinase, putative similar to SP|P25739 Adenylosuccinate lyase (EC 4.3.2.2) (Adenylosuccinase) {Escherichia coli}; contains Pfam profile PF00206: Lyase	1.90323	2.46944	1.9953	1.87473	2.08847	1.06189
At4g15510	photosystem II reaction center PsbP family protein contains PsbP domain PF01789; identical to SP:O23403 (Arabidopsis thaliana)	1.76504	1.96728	1.91401	1.76191	1.60324	1.02129
At5g39080	transferase family protein similar to anthocyanin 5-aromatic acyltransferase from Gentiana triflora GI:4185599, malonyl CoA:anthocyanin 5-O-glucoside-6'''-O-malonyltransferase from Perilla frutescens GI:17980232, Salvia splendens GI:17980234; contains Pfa	1.29664	1.54949	1.36168	1.52546	1.20459	0.56959
At1g69530	expansin, putative (EXP1) identical to expansin (At-EXP1) [Arabidopsis thaliana] GI:1041702; alpha-expansin gene family, PMID:11641069	0.9976	1.14319	0.96281	1.18735	0.92462	0.63587
At2g38820	expressed protein contains Pfam profile PF04720: Protein of unknown function (DUF506)	1.57991	2.33629	1.82105	1.85162	1.14898	0.84868
At4g18240	starch synthase-related protein contains similarity to starch synthase GI:4582783 from [Vigna unguiculata]	1.60798	2.16116	1.5693	1.65318	1.12866	0.8084
At2g38820	expressed protein contains Pfam profile PF04720: Protein of unknown function (DUF506)	1.63643	1.86006	1.72252	1.77546	1.08064	0.87934
At1g69530	expansin, putative (EXP1) identical to expansin (At-EXP1) [Arabidopsis thaliana] GI:1041702; alpha-expansin gene family, PMID:11641069	1.02192	1.11027	0.88081	1.00131	0.75911	0.65528
At5g52900	expressed protein	2.27773	1.86557	1.53637	1.24306	0.79997	0.52806
At3g59900	expressed protein hypothetical protein At2g44080 - Arabidopsis thaliana, EMBL:AC004005	2.04	1.74866	1.52995	1.54243	1.10775	0.87162
At3g09150	phytochromobilin:ferredoxin oxidoreductase, chloroplast / phytochromobilin synthase (HY2) identical to SP|Q9SR43 Phytochromobilin:ferredoxin oxidoreductase, chloroplast precursor (EC 1.3.7.4) (Phytochromobilin synthase) (PFB synthase) (PPhiB synthase) {Ar	1.81025	2.08664	1.73362	1.37913	1.46602	0.96132
At1g61950	calcium-dependent protein kinase, putative / CDPK, putative similar to calcium-dependent protein kinase GI:3283996 from [Nicotiana tabacum]; contains protein kinase domain, Pfam:PF00069; contains EF hand domain (calcium-binding EF-hand), Pfam:PF00036, INT	1.15176	1.3053	0.85882	0.76452	0.72201	0.37366
At4g30825	pentatricopeptide (PPR) repeat-containing protein contains Pfam profile PF01535: PPR repeat	1.68863	1.82763	1.55122	1.33716	1.3341	0.69825
At4g27390	expressed protein hypothetical protein, Synechocystis sp., PIR2:S77328	1.69959	1.94761	2.05859	1.61439	1.38294	0.93637
At2g38820	expressed protein contains Pfam profile PF04720: Protein of unknown function (DUF506)	1.8157	1.991	2.04389	1.47691	1.34673	0.88177
At5g41000	oligopeptide transporter OPT family protein contains Pfam profile PF03169: OPT oligopeptide transporter protein	1.07319	1.16611	1.15794	1.01812	0.80138	0.56701
At4g15510	photosystem II reaction center PsbP family protein contains PsbP domain PF01789; identical to SP:O23403 (Arabidopsis thaliana)	2.01062	2.24223	2.31657	1.6783	1.73509	0.98616
At1g26590	zinc finger (C2H2 type) family protein contains Pfam domain, PF00096: Zinc finger, C2H2 type	0.89116	3.10765	0.97215	0.97891	1.16226	0.89026
At1g18265	expressed protein	1.05453	3.14734	1.16284	1.2178	1.31601	1.06996
At1g33920	lectin-related low similarity to PP2 lectin polypeptide [Cucurbita maxima] GI:410437	1.08118	5.67376	0.92637	0.97655	1.36681	0.97047
At4g04190	expressed protein	1.27351	2.71032	1.20221	1.2639	1.39871	1.23455
At5g62660	F-box family protein contains Pfam profile: PF00646 F-box domain	1.09311	2.52066	1.02932	1.09208	1.27697	1.01197
At1g06750	hypothetical protein	1.0277	4.29291	0.90258	0.90246	1.28314	1.08826
At1g28220	purine permease, putative similar to purine permease GI:7620007 from [Arabidopsis thaliana]	1.02903	3.26276	0.80253	0.88249	1.16313	0.96155
At5g58460	cation/hydrogen exchanger, putative (CHX25) similar to Na+/H+-exchanging protein slr1595, Synechocystis sp., PIR:S74951; monovalent cation:proton antiporter family 2 (CPA2) member, PMID:11500563	1.20272	3.08613	0.94962	0.93831	1.23782	1.05946
At1g34160	pentatricopeptide (PPR) repeat-containing protein contains Pfam profile PF01535: PPR repeat	1.20688	3.1341	1.10451	0.96957	1.39164	1.10248
At2g42980	aspartyl protease family protein contains pfam profile: PF00026 eukaryotic aspartyl protease	0.91521	2.18131	0.87963	0.81764	1.12489	0.91963
At2g43535	trypsin inhibitor, putative similar to SP|P26780 Trypsin inhibitor 2 precursor (MTI-2) {Sinapis alba}	0.82264	2.88912	0.86781	0.76311	1.22102	1.06693
At1g71380	glycosyl hydrolase family 9 protein similar to beta-glucanase GB:AAB72171	1.22137	2.73953	1.16572	1.09681	1.01138	0.96896
At4g15720	pentatricopeptide (PPR) repeat-containing protein contains INTERPRO:IPR002885 PPR repeats	1.02138	3.77054	1.12839	0.94873	0.92452	0.93892
At1g33720	cytochrome P450, putative similar to SP|O64636 Cytochrome P450 76C1 (EC 1.14.-.-) {Arabidopsis thaliana}; contains Pfam profile PF00067: Cytochrome P450	1.1426	3.21982	1.13336	0.89415	1.00673	1.07176
At5g57180	expressed protein ; supporting cDNA gi|13991645|gb|AF359387.1|AF359387	1.15615	1.95866	1.07639	0.93841	1.05638	1.01858
At4g04760	sugar transporter family protein similar to sugar-porter family proteins 1 and 2 [Arabidopsis thaliana] GI:14585699, GI:14585701; contains Pfam profile PF00083: major facilitator superfamily protein	1.39405	3.61163	1.12847	1.079	1.07941	1.20422
At1g67370	meiotic asynaptic mutant 1 (ASY1) identical to meiotic asynaptic mutant 1 [Arabidopsis thaliana] GI:7939627; contains Pfam profiles PF02301: DNA-binding HORMA domain, PF04433: SWIRM domain	0.92681	3.35439	0.91044	0.97888	0.92605	1.00489
At5g49920	octicosapeptide/Phox/Bem1p (PB1) domain-containing protein contains Pfam profile PF00564: PB1 domain	1.04622	3.15781	1.04321	1.03871	1.08421	1.07501
At3g58880	F-box family protein contains F-box domain Pfam:PF00646	1.2176	6.45452	1.00276	1.06668	1.11805	1.09215
At5g35490	expressed protein (MRU1) contains Pfam domain, PF04827: Protein of unknown function (DUF635)	0.82074	2.07715	0.7837	1.00085	1.03346	1.13803
At1g75080	brassinosteroid signalling positive regulator (BZR1) identical to to BZR1 protein [Arabidopsis thaliana] gi|20270971|gb|AAM18490	0.70338	2.07828	0.66478	0.72388	0.88559	0.97489
At1g33350	pentatricopeptide (PPR) repeat-containing protein contains multiple Pfam domains: PF01535: PPR repeat	1.1323	2.45384	0.81597	1.17411	1.07751	1.09679
At1g50750	expressed protein	1.13509	3.05205	0.7599	1.09331	1.03537	1.03747
At1g03810	DNA-binding protein-related contains weak similarity to G-quartet DNA binding protein 3 [Tetrahymena thermophila] gi|4583503|gb|AAD25098	0.94554	3.84659	0.62467	1.03172	0.88254	1.18314
At2g17690	F-box family protein contains F-box domain Pfam:PF00646	1.13662	2.06542	0.92594	1.3648	1.2237	1.25117
At5g25190	ethylene-responsive element-binding protein, putative ethylene responsive element binding protein homolog, Stylosanthes hamata, EMBL:U91857	1.13255	6.06212	0.73516	1.06649	0.61504	1.15476
At5g35480	expressed protein	1.09564	2.06112	0.8776	1.20807	0.9079	1.17318
At1g65250	protein kinase family protein contains protein kinase domain, Pfam:PF00069	1.25511	2.658	0.84931	1.07351	1.03948	0.9459
At3g27400	pectate lyase family protein similar to pectate lyase GP:7547009 from [Vitis vinifera]; contains Pfam profile: PF00544 pectate lyase	1.46063	3.57341	1.1307	1.37761	1.33407	1.01995
At3g23080	expressed protein weak similarity to SP|Q9UKL6 Phosphatidylcholine transfer protein (PC-TP) {Homo sapiens}	1.59837	3.83502	1.09378	1.67672	1.15863	1.12263
At3g57780	expressed protein	1.00239	2.58499	0.83318	1.15573	1.13785	0.84977
At3g54800	pleckstrin homology (PH) domain-containing protein / lipid-binding START domain-containing protein contains Pfam profiles PF00169: Pleckstring homology (PH) domain, PF01852: Lipid-binding START domain	1.1598	3.43195	1.0682	1.46053	1.17115	1.05894
At1g49620	kip-related protein 7 (KRP7) / cyclin-dependent kinase inhibitor 7 (ICK7) identical to cyclin-dependent kinase inhibitor 7 (krp7) [Arabidopsis thaliana] GI:14422297	1.20607	2.37949	0.84082	0.90965	1.08388	1.15736
At1g75140	expressed protein	1.27877	1.95585	1.03113	1.05284	1.17484	1.17235
At1g05420	ovate protein-related contains TIGRFAM TIGR01568 : uncharacterized plant-specific domain TIGR01568	1.03188	2.05009	0.72405	0.71256	0.97054	0.93789
At4g33790	acyl CoA reductase, putative similar to acyl CoA reductase [Simmondsia chinensis] GI:5020215; contains Pfam profile PF03015: Male sterility protein; No start codon identified, may contain anomalous splicing at 5' end.	1.43998	2.71633	0.84983	0.77231	1.11087	1.1462
At5g67480	TAZ zinc finger family protein / BTB/POZ domain-containing protein contains Pfam PF00651 : BTB/POZ domain; contains Pfam PF02135 : TAZ zinc finger; simiar to Chain A, Taz2 Domain Of The Transcriptional Adaptor Protein Cbp (GI:11514507) [Homo sapiens]; sim	1.12814	2.6807	0.52807	0.64402	0.86494	1.21723
At5g67480	TAZ zinc finger family protein / BTB/POZ domain-containing protein contains Pfam PF00651 : BTB/POZ domain; contains Pfam PF02135 : TAZ zinc finger; simiar to Chain A, Taz2 Domain Of The Transcriptional Adaptor Protein Cbp (GI:11514507) [Homo sapiens]; sim	1.14856	2.79886	0.53388	0.70482	0.87761	1.29521
At1g77410	beta-galactosidase, putative / lactase, putative similar to beta-galactosidase SP:P45582 from [Asparagus officinalis]	0.88856	2.58907	1.03072	1.10714	1.29318	1.06589
At5g06870	polygalacturonase inhibiting protein 2 (PGIP2) identical to polygalacturonase inhibiting protein 2 (PGIP2) [Arabidopsis thaliana] gi|7800201|gb|AAF69828; contains leucine rich-repeat (LRR) domains Pfam:PF00560, INTERPRO:IPR001611	0.91348	2.98759	1.18478	1.1694	1.59956	1.0792
At2g03750	sulfotransferase family protein similar to similar to steroid sulfotransferase 3 [Brassica napus] GI:3420008, steroid sulfotransferase 1 [Brassica napus] GI:3420004; contains Pfam profile PF00685: Sulfotransferase domain	1.00666	2.07006	1.29676	1.22924	1.23789	0.97799
At3g28220	meprin and TRAF homology domain-containing protein / MATH domain-containing protein similar to ubiquitin-specific protease 12 [Arabidopsis thaliana] GI:11993471; contains Pfam profile PF00917: MATH domain	0.83375	13.7212	1.71112	1.51127	2.09834	0.83269
At3g31320	hypothetical protein	0.78086	3.22083	1.12128	1.06328	1.18335	0.90104
At2g36750	UDP-glucoronosyl/UDP-glucosyl transferase family protein contains Pfam profile: PF00201 UDP-glucoronosyl and UDP-glucosyl transferase	1.1001	4.28167	1.28327	1.07228	1.50669	0.97058
At4g33110	coclaurine N-methyltransferase, putative similar to coclaurine N-methyltransferase [Coptis japonica] GI:16754879; contains Pfam profile PF02353: Cyclopropane-fatty-acyl-phospholipid synthase	1.06086	2.21942	1.23764	1.14191	1.35715	0.95202
At5g07870	transferase family protein similar to anthranilate N-hydroxycinnamoyl/benzoyltransferase, Dianthus caryophyllus [gi:2239091]; contains Pfam transferase family domain PF002458	1.02722	1.8114	1.31411	1.18897	1.43348	1.13289
At2g22810	1-aminocyclopropane-1-carboxylate synthase 4 / ACC synthase 4 (ACS4) identical to gi:940370 [GB:U23481]	0.69616	3.9367	1.15133	0.74649	1.14106	1.11325
At5g22460	esterase/lipase/thioesterase family protein low similarity to 2-hydroxy-6-oxo-6-phenylhexa-2,4-dienoate hydrolase [Rhodococcus sp. RHA1] GI:8978311, SP|Q02104 Lipase 1 precursor (EC 3.1.1.3) (Triacylglycerol lipase) {Psychrobacter immobilis}; contains Int	0.39579	5.24909	0.76067	0.59308	0.98183	0.88189
At2g17890	calcium-dependent protein kinase family protein / CDPK family protein contains Pfam domains, PF00069: Protein kinase domain and PF00036: EF hand	0.73838	2.11055	0.98766	0.94808	1.02416	1.0109
At3g43770	hypothetical protein	0.90601	2.82215	1.15361	0.98441	1.06307	1.02467
At5g24550	glycosyl hydrolase family 1 protein contains Pfam PF00232 : Glycosyl hydrolase family 1 domain; TIGRFAM TIGR01233: 6-phospho-beta-galactosidase; similar to anther-specific protein ATA27 (GI:2746341) [Arabidopsis thaliana]	0.88889	2.97868	1.22104	1.07654	1.17984	1.04537
At3g44755	hypothetical protein	0.60478	1.98469	0.99138	0.86034	1.08648	1.01283
At2g01200	auxin-responsive AUX/IAA family protein contains Pfam profile: PF02309 AUX/IAA family	0.56094	1.80923	0.88487	0.87405	0.92808	0.78793
At1g51910	protein kinase family protein contains Serine/Threonine protein kinases active-site signature, PROSITE:PS00108	0.89199	2.4864	0.77965	1.0308	1.18966	0.97546
At5g54250	cyclic nucleotide-regulated ion channel / cyclic nucleotide-gated channel (CNGC4) identical to cyclic nucleotide and calmodulin-regulated ion channel (cngc4) GI:4581203 from [Arabidopsis thaliana]	0.68645	2.169	0.51568	0.90523	0.85529	0.69262
At2g37760	aldo/keto reductase family protein similar to chalcone reductase [Sesbania rostrata][GI:2792155], and aldose reductase ALDRXV4 [Xerophyta viscosa][GI:4539944], [Hordeum vulgare][GI:728592]	0.93424	1.89885	0.85325	1.11509	1.22861	0.90216
At3g28270	expressed protein similar to At14a protein (GI:11994571 and GI:11994573) [Arabidopsis thaliana]	0.62268	3.9556	1.0207	1.66351	1.21499	0.87045
At1g73210	expressed protein	0.90084	2.41881	1.09525	1.40982	1.14688	0.98126
At1g01700	expressed protein contains Pfam profile PF03759: Domain of unknown function (DUF315)	0.77897	2.14212	0.82756	1.09224	1.09509	0.94606
At1g12670	arabinogalactan-protein family contains regions of similarity to arabinogalactan-proteins	0.83142	6.79753	0.91869	1.6411	1.38341	1.01514
At3g28857	expressed protein	1.144	2.94704	1.12442	1.70379	1.35436	1.13086
At5g05940	expressed protein contains Pfam profile PF03759: Domain of unknown function (DUF315)	1.29526	2.67128	1.31988	1.9139	1.41418	1.05565
At1g12845	expressed protein	1.04609	2.58107	1.18309	0.93398	1.60482	1.01057
At3g28010	hypothetical protein contains Pfam profile PF03778: Protein of unknown function (DUF321)	1.07394	3.10296	1.0461	0.69113	1.52159	0.92201
At4g33120	coclaurine N-methyltransferase, putative similar to coclaurine N-methyltransferase [Coptis japonica] GI:16754879	1.01774	2.02706	1.23299	0.87546	1.30211	0.94901
At3g22760	CXC domain containing TSO1-like protein 1 (SOL1) identical to CXC domain containing TSO1-like protein 1 (SOL1) [Arabidopsis thaliana] GI:7767427; contains Pfam profile PF03638: Tesmin/TSO1-like CXC domain; supporting cDNA gi|7767426|gb|AF205142.1|AF205142	1.07213	2.35843	1.18873	0.71461	1.70386	0.87084
At2g29450	glutathione S-transferase (103-1A) identical to Swiss-Prot:P46421 glutathione S-transferase 103-1A [Arabidopsis thaliana]	1.0714	2.29645	1.07939	0.85978	1.23984	0.98299
At5g46690	basic helix-loop-helix (bHLH) family protein contains similarity to bHLH DNA-binding protein	1.31556	4.7408	1.15422	0.7573	1.48868	0.87254
At1g74150	kelch repeat-containing protein low similarity to rngB protein, Dictyostelium discoideum, PIR:S68824; contains Pfam profile PF01344: Kelch motif	1.07291	2.25605	0.96993	0.7874	1.07002	0.90828
At3g22640	cupin family protein contains similarity to vicilin-like protein precursor [Juglans regia] GI:6580762, vicilin precursor [Theobroma cacao] PIR|S22477, vicilin precursor [Macadamia integrifolia] GI:5852872	0.99941	1.91195	1.05975	0.83449	1.12067	0.85055
At5g60100	pseudo-response regulator 3 (APRR3) identical to pseudo-response regulator 3 GI:10281008 from [Arabidopsis thaliana]	1.31684	2.44771	1.13657	0.84031	1.2566	0.83884
At2g43530	trypsin inhibitor, putative similar to SP|P26780 Trypsin inhibitor 2 precursor (MTI-2) {Sinapis alba}	1.63622	5.31728	1.59892	1.4233	2.43869	0.97855
At5g14180	lipase family protein similar to SP|Q64194 Lysosomal acid lipase/cholesteryl ester hydrolase precursor (EC 3.1.1.13) {Rattus norvegicus}; contains Pfam profile PF04083: ab-hydrolase associated lipase region	1.16261	2.93793	1.06276	1.16554	1.69579	1.03271
At4g11140	AP2 domain-containing transcription factor, putative DNA-binding protein Pti6 - Lycopersicon esculentum, PID:g2213785	1.1552	3.48006	1.23027	1.36299	2.01925	1.0083
At4g22753	sterol desaturase family protein similar to sterol 4-alpha-methyl-oxidase GI:16973471 from [Arabidopsis thaliana]; contains Pfam profile PF01598: Sterol desaturase	1.48996	5.13088	0.9806	1.23736	2.56928	0.96598
At1g59840	expressed protein	1.13755	2.27197	0.90539	1.12282	1.6747	0.97112
At5g43860	chlorophyllase (CLH2) identical to chlorophyllase (CLH2) GI:6729677 from [Arabidopsis thaliana]	0.89688	2.67625	0.81109	0.90252	1.61471	1.08228
At1g52520	far-red impaired responsive protein, putative similar to far-red impaired response protein FAR1 [Arabidopsis thaliana] gi|5764395|gb|AAD51282; contains Pfam:PF03101 domain: FAR1 family	1.00925	2.18157	1.14822	1.0369	0.77323	0.79463
At3g26445	glycosyl transferase family 17 protein contains Pfam profile PF04724: Glycosyltransferase family 17	1.32736	2.32064	1.391	1.36297	0.92651	1.01029
At5g12960	expressed protein	1.13553	2.11743	1.11736	1.22807	0.93261	0.92247
At5g04190	phytochrome kinase substrate-related contains similarity to Swiss-Prot:Q9SWI1 phytochrome kinase substrate 1 [Arabidopsis thaliana]	1.10492	2.28247	1.12882	0.93876	0.85792	0.79208
At1g62070	expressed protein	1.27285	2.22257	1.43789	1.17874	1.04633	1.00289
At1g02640	glycosyl hydrolase family 3 protein similar to beta-xylosidase GB:Z84377 GI:2102655 from [Aspergillus niger]	1.25433	3.16205	1.48064	1.37702	0.94544	1.2256
At2g22990	sinapoylglucose:malate sinapoyltransferase (SNG1) similar to serine carboxypeptidase I precursor (SP:P37890) [Oryza sativa]; contains Pfam profile PF00450: Serine carboxypeptidase; identical to cDNA sinapoylglucose:malate sinapoyltransferase (SNG1) GI:869	0.95421	2.13349	1.26447	1.15171	0.84776	0.98377
At2g22990	sinapoylglucose:malate sinapoyltransferase (SNG1) similar to serine carboxypeptidase I precursor (SP:P37890) [Oryza sativa]; contains Pfam profile PF00450: Serine carboxypeptidase; identical to cDNA sinapoylglucose:malate sinapoyltransferase (SNG1) GI:869	1.07606	2.16142	1.28732	1.27599	0.77832	0.9855
At2g22990	sinapoylglucose:malate sinapoyltransferase (SNG1) similar to serine carboxypeptidase I precursor (SP:P37890) [Oryza sativa]; contains Pfam profile PF00450: Serine carboxypeptidase; identical to cDNA sinapoylglucose:malate sinapoyltransferase (SNG1) GI:869	1.03586	2.13322	1.34463	1.24148	0.86449	0.92811
At5g48370	thioesterase family protein similar to SP|Q9R0X4 48 kDa acyl-CoA thioester hydrolase, mitochondrial precursor (EC 3.1.2.-) {Mus musculus}; contains Pfam profile PF03061: thioesterase family protein	1.04648	2.08984	1.40805	1.09456	0.86797	0.95081
At1g48360	expressed protein ; expression supported by MPSS	0.87721	2.1948	1.36843	0.99823	0.92884	0.87116
At3g60560	hypothetical protein 04.05.01.01	0.98151	3.00634	1.6323	0.8966	0.9548	1.01417
At4g36970	remorin family protein contains Pfam domain, PF03763: Remorin, C-terminal region	1.29435	2.11954	1.44236	1.16929	1.15728	1.16291
At5g35790	glucose-6-phosphate 1-dehydrogenase / G6PD (APG1) identical to SP|Q43727 Glucose-6-phosphate 1-dehydrogenase, cytoplasmic isoform (EC 1.1.1.49) (G6PD) {Arabidopsis thaliana}	1.18458	2.23335	1.45684	1.17419	1.13135	1.10639
At1g25280	F-box family protein / tubby family protein similar to Tubby protein homolog (SP:O88808) [Rattus norvegicus]; contains Pfam PF00646: F-box domain and Pfam PF01167: Tub family;	0.66254	0.79329	0.70736	0.65526	0.64893	0.64253
At4g18770	myb family transcription factor (MYB98) identical to transcription factor (MYB98) GI:15375282 from [Arabidopsis thaliana]	1.27197	3.11158	1.68259	0.95598	1.14831	0.94988
At1g27250	paired amphipathic helix repeat-containing protein weak similarity to transcriptional repressor SIN3B [Mus musculus] GI:2921547; contains Pfam profile PF02671: Paired amphipathic helix repeat	1.21661	2.21794	1.34324	0.89277	0.92787	0.92957
At5g45830	expressed protein low similarity to tumor-related protein [Nicotiana glauca x Nicotiana langsdorffii] GI:688423	1.4842	3.38578	2.24312	0.97497	1.15543	1.10229
At4g16000	expressed protein	1.15668	2.41776	1.66046	1.26226	1.12011	1.36112
At5g15290	integral membrane family protein contains TIGRFAM TIGR01569 : plant integral membrane protein TIGR01569; contains Pfam PF04535 : Domain of unknown function (DUF588) contains plant integral membrane protein domain, TIGR01569	1.22827	2.86771	1.52128	1.3955	1.0898	1.47212
At3g45140	lipoxygenase (LOX2) identical to SP|P38418	1.13791	2.25626	1.35167	0.90056	0.99313	0.64172
At4g27700	rhodanese-like domain-containing protein contains rhodanese-like domain PF00581	1.47764	2.51241	1.70261	1.3067	1.40624	1.03323
At3g18390	expressed protein contains Pfam domain, PF04581: Protein of unknown function (DUF578)	1.44317	2.07014	1.48633	0.99552	0.96001	0.77726
At1g03630	protochlorophyllide reductase C, chloroplast / PCR C / NADPH-protochlorophyllide oxidoreductase C (PORC) identical to SP:O48741 protochlorophyllide reductase C, chloroplast precursor (EC 1.3.1.33) (PCR C) (NADPH-protochlorophyllide oxidoreductase C) (POR	1.48637	1.94675	1.65638	1.20386	1.29461	0.92149
At3g25760	early-responsive to dehydration stress protein (ERD12) nearly identical to early-responsive to dehydration (ERD12) protein [GI:15320414]; similar to allene oxide cyclase GI:8977961 from [Lycopersicon esculentum]; identical to cDNA ERD12 partial cds GI:153	1.48935	2.68401	2.44067	1.53451	1.34355	0.94504
At1g67840	ATP-binding region, ATPase-like domain-containing protein contains Pfam profile PF02518: ATPase, histidine kinase-, DNA gyrase B-, and HSP90-like domain protein; similar to ESTs gb|AI995396.1, dbj|AV557393.1, and dbj|AV557055.1	1.21434	2.18086	1.6418	1.20041	0.99221	0.8083
At3g25770	allene oxide cyclase, putative / early-responsive to dehydration protein, putative / ERD protein, putative strong similarity to early-responsive to dehydration (ERD12) protein [GI:15320414]; similar to allene oxide cyclase GI:8977961 from [Lycopersicon es	1.78135	3.86609	2.62795	1.9865	1.63334	0.89089
At4g25240	multi-copper oxidase type I family protein pollen-specific protein precursor -Nicotiana tabacum, PID:g19902; contains Pfam profile: PF00394 Multicopper oxidase	1.23221	2.78204	2.34181	0.99206	1.24259	1.03709
At1g53885	senescence-associated protein-related similar to senescence-associated protein SAG102 (GI:22331931) [Arabidopsis thaliana];	1.64297	2.42924	2.20142	1.30291	1.41886	1.19367
At3g05690	CCAAT-binding transcription factor (CBF-B/NF-YA) family protein contains Pfam profile: PF02045 CCAAT-binding transcription factor (CBF-B/NF-YA) subunit B	0.37815	14.235	18.3806	0.3862	1.57293	1.3761
At5g59000	zinc finger (C3HC4-type RING finger) family protein contains Pfam profile: PF00097 zinc finger, C3HC4 type (RING finger) ;contains PROSITE PS00190: Cytochrome c family heme-binding site signature	0.89193	1.89906	1.47651	1.01151	1.13839	1.04083
At3g51300	Rac-like GTP-binding protein (ARAC11) / Rho-like GTP-binding protein (ROP1) identical to GTP binding protein Rop1At [Arabidopsis thaliana] GI:2558666, rac-like GTP binding protein Arac11 [Arabidopsis thaliana] GI:3603426	0.61073	3.51027	2.06576	1.2641	1.17748	1.19936
At1g76220	hypothetical protein contains Pfam profile PF03087: Arabidopsis protein of unknown function	0.49072	2.08628	0.61779	0.87805	0.66765	0.89375
At2g39790	mitochondrial glycoprotein family protein / MAM33 family protein low similarity to SUAPRGA1 [Emericella nidulans] GI:6562379; contains Pfam profile PF02330: Mitochondrial glycoprotein	0.63534	3.91898	1.09574	0.95431	0.94144	1.53247
At2g30540	glutaredoxin family protein contains INTERPRO Domain IPR002109, Glutaredoxin (thioltransferase)	0.53453	1.82564	0.91919	1.0712	0.71802	1.10544
At2g23840	HNH endonuclease domain-containing protein contains Pfam profile PF01844: HNH endonuclease	0.88569	1.9818	1.31849	1.54878	1.16266	0.99056
At5g22610	F-box family protein contains F-box domain Pfam:PF00646	0.61978	2.52283	0.86939	1.79669	0.92968	0.94578
At2g42170	actin, putative similar to actin 2 [Arabidopsis thaliana] gi|9293903|dbj|BAB01806	0.69369	2.17506	1.085	1.58986	1.05117	1.25718
At1g52200	expressed protein similar to PGPS/D12 [Petunia x hybrida] GI:4105794; contains Pfam profile PF04749: Protein of unknown function, DUF614	0.95513	0.57934	1.0054	0.87976	0.52734	1.35147
At3g50640	expressed protein	0.82509	0.59277	0.91828	0.73399	0.456	1.06697
At2g15390	xyloglucan fucosyltransferase, putative (FUT4) identical to SP|Q9SJP2 Probable fucosyltransferase 4 (EC 2.4.1.-) (AtFUT4) {Arabidopsis thaliana}; similar to SP|Q9SWH5 Galactoside 2-alpha-L-fucosyltransferase (EC 2.4.1.69) (Xyloglucan alpha-(1,2)-fucosyltr	0.88731	0.57024	0.81313	0.90313	0.47694	1.1312
At4g11210	disease resistance-responsive family protein / dirigent family protein similar to dirigent protein [Thuja plicata] gi|6694699|gb|AAF25360; similar to disease resistance response protein 206-d [Pisum sativum] gi|508844|gb|AAB18669	0.8651	0.57226	0.88228	0.93365	0.44539	1.17907
At2g02220	leucine-rich repeat transmembrane protein kinase, putative	0.79147	0.60927	1.05747	0.8849	0.32908	1.13177
At4g17245	zinc finger (C3HC4-type RING finger) family protein contains Pfam profile: PF00097 zinc finger, C3HC4 type (RING finger)	0.89186	0.7959	1.07811	0.95138	0.53745	1.19798
At5g01610	expressed protein contains Pfam profile PF04398: Protein of unknown function, DUF538	0.80719	0.6778	1.00762	0.91842	0.47636	1.14257
At4g02090	expressed protein	0.94065	0.70658	1.03312	1.01437	0.45917	1.2023
At2g41430	dehydration-induced protein (ERD15) identical to dehydration-induced protein ERD15 GI:710626 from [Arabidopsis thaliana]	0.99048	0.77289	1.11415	0.96297	0.54897	1.19043
At2g35730	heavy-metal-associated domain-containing protein contains PS1047 Heavy-metal-associated domain contains Pfam profile PF00403: Heavy-metal-associated domain	0.91991	0.62064	1.04133	0.94844	0.48911	1.09194
At3g04030	myb family transcription factor contains Pfam profile: PF00249 myb-like DNA-binding domain	0.79185	0.61307	1.05321	0.76749	0.39394	0.93718
At1g13420	sulfotransferase family protein similar to steroid sulfotransferase 1 GI:3420004 from (Brassica napus); contains Pfam profile PF00685: Sulfotransferase domain	0.80803	0.58139	0.8247	1.03843	0.32229	1.03031
At1g71960	ABC transporter family protein similar to breast cancer resistance protein GB:AAC97367 from [Homo sapiens]	0.66376	0.684	0.82087	0.95611	0.41463	0.91699
At3g15770	expressed protein This may be a pseudogene. A stop codon is found directly after the presumed correct start codon. The longest ORF is provided here.	0.94829	0.92808	1.07448	1.24856	0.53606	1.30343
At1g32540	zinc finger protein, putative similar to zinc-finger protein Lsd1 [Arabidopsis thaliana] gi|1872521|gb|AAC49660	0.75309	0.67619	0.94923	0.97805	0.41113	1.14259
At5g51890	peroxidase-related similar to peroxidase [Spinacia oleracea] gi|2956707|emb|CAA76376	0.95588	0.90954	1.03808	1.10533	0.46951	1.10431
At3g29370	expressed protein	1.11301	0.92099	1.40712	1.35654	0.30529	1.75907
At1g16390	organic cation transporter-related low similarity to Organic cation/carnitine transporter 2 (Solute carrier family 22, member 5) (High-affinity sodium-dependent carnitine cotransporter) from {Homo sapiens} SP|O76082, {Rattus norvegicus} SP|O70594; contain	0.77003	0.78845	0.91953	0.92108	0.49576	0.9833
At1g15670	kelch repeat-containing F-box family protein similar to SP|Q9ER30 Kelch-related protein 1 (Sarcosin) {Rattus norvegicus}; contains Pfam profiles PF01344: Kelch motif, PF00646: F-box domain	0.93465	0.9298	1.14427	0.88944	0.44809	1.54859
At1g30750	expressed protein	0.7229	0.69577	0.79029	0.66035	0.41803	1.03743
At2g47700	zinc finger (C3HC4-type RING finger) family protein contains Pfam profile: PF00097 zinc finger, C3HC4 type(RING finger)	0.77571	0.80228	0.84408	0.71867	0.47715	1.02758
At3g30760	hypothetical protein	0.91541	0.91824	0.98489	0.8108	0.4184	1.30728
At3g21710	expressed protein	0.73079	0.72857	0.75719	0.63233	0.34287	1.09763
At1g01440	extra-large G-protein-related weak similarity to extra-large G-protein (AtXLG1) (GI:3201682) [Arabidopsis thaliana]	0.69838	0.74022	0.78496	0.60053	0.37954	0.90982
At5g51390	expressed protein similar to unknown protein (gb|AAB68039.1)	1.13066	1.08316	1.37965	0.94415	0.59369	1.6139
At2g15890	expressed protein	0.69514	1.15696	1.41968	0.98464	0.23468	2.26473
At2g19800	expressed protein similar to myo-inositol oxygenase [Sus scrofa] gi|17432544|gb|AAL39076	0.73464	0.96972	1.08765	0.84387	0.39713	1.41645
At3g14090	exocyst subunit EXO70 family protein contains Pfam domain PF03081: Exo70 exocyst complex subunit;	0.62426	0.74074	0.76503	0.66353	0.48138	0.94148
At5g28770	bZIP transcription factor family protein similar to seed storage protein opaque-2(bZIP family)GI:168428 from Zea mays; contains Pfam profile PF00170: bZIP transcription factor; identical to cDNA bZIP protein BZO2H3 GI:10954098	0.83034	1.05608	1.05329	0.8406	0.48762	1.45712
At3g16510	C2 domain-containing protein contains similarity to shock protein SRC2 [Glycine max] gi|2055230|dbj|BAA19769 ; contains Pfam profile PF00168:C2 domain	0.61496	0.54233	0.65117	0.56446	0.34262	1.07932
At5g46060	expressed protein contains Pfam profile PF04654: Protein of unknown function, DUF599; expression supported by MPSS	1.19855	1.09473	1.18841	1.09073	0.8306	1.66696
At1g70830	Bet v I allergen family protein similar to Csf-2 [Cucumis sativus][GI:5762258][J Am Soc Hortic Sci 124, 136-139 (1999)] ; contains Pfam profile PF00407: Pathogenesis-related protein Bet v I family	0.3828	0.35975	0.42541	0.3273	0.17126	0.85677
At3g01290	band 7 family protein similar to hypersensitive-induced response protein [Zea mays] GI:7716470; contains Pfam profile PF01145: SPFH domain / Band 7 family	0.714	0.67467	0.74781	0.65646	0.41418	1.41421
At5g66040	senescence-associated family protein almost identical to ketoconazole resistant protein GI:928938 from [Arabidopsis thaliana] full-length cDNA: Ceres:101608.	0.75171	0.65057	0.75054	0.65214	0.52081	0.96443
At4g00330	protein kinase family protein contains protein kinase domain, Pfam:PF00069	0.68469	0.63638	0.60922	0.66009	0.42672	0.97714
At4g30850	expressed protein contains Pfam domain, PF03006: Uncharacterised protein family (Hly-III / UPF0073)	0.79867	0.64225	0.67358	0.70396	0.43631	1.14101
At3g03000	calmodulin, putative similar to calmodulin SP:P04352 from [Chlamydomonas reinhardtii]; contains Pfam profile: PF00036 EF hand (4 copies)	0.78044	0.73748	0.75331	0.76229	0.48212	1.06032
At2g30990	expressed protein contains Pfam profile: PF05097 protein of unknown function (DUF688)	0.81066	0.72519	0.79576	0.74964	0.47227	1.10833
At1g19770	purine permease-related low similarity to purine permease [Arabidopsis thaliana] GI:7620007; contains Pfam profile PF03151: Domain of unknown function, DUF250	0.78227	0.76704	0.85501	0.86544	0.49493	1.24107
At5g41080	glycerophosphoryl diester phosphodiesterase family protein weak similarity to SP|P37965 Glycerophosphoryl diester phosphodiesterase (EC 3.1.4.46) {Bacillus subtilis}; contains Pfam profile PF03009: Glycerophosphoryl diester phosphodiesterase family	0.59458	0.49185	0.66534	0.68533	0.24882	1.35535
At5g21940	expressed protein supported by full length cDNA GI:22531282 from [Arabidopsis thaliana]	0.81633	0.90824	1.04223	0.93469	0.43975	1.6524
At5g66040	senescence-associated family protein almost identical to ketoconazole resistant protein GI:928938 from [Arabidopsis thaliana] full-length cDNA: Ceres:101608.	0.64451	0.64455	0.69143	0.66635	0.43626	0.97562
At5g28770	bZIP transcription factor family protein similar to seed storage protein opaque-2(bZIP family)GI:168428 from Zea mays; contains Pfam profile PF00170: bZIP transcription factor; identical to cDNA bZIP protein BZO2H3 GI:10954098	0.91146	0.93115	1.07339	1.00735	0.51725	1.42834
At5g04860	expressed protein	0.56866	0.61243	0.69438	0.67429	0.41015	0.82713
At3g06070	expressed protein	0.71917	0.77622	0.77936	0.89397	0.4382	1.10407
At3g16770	AP2 domain-containing protein RAP2.3 (RAP2.3) identical to GI:2281631 [Arabidopsis thaliana]; identical to cDNA EBP GI:2190330	0.56382	0.67659	0.6607	0.70192	0.38777	0.95294
At3g23150	ethylene receptor, putative (ETR2) similar to putative ethylene receptor; ETR2 [Arabidopsis thaliana] gi|3687654|gb|AAC62208.	0.69919	0.81974	0.96013	0.91115	0.52852	1.25454
At1g03410	2-oxoglutarate-dependent dioxygenase, putative identical to 2A6 (GI:599622), a homolog of the tomato ethylene synthesis regulatory protein E8; contains Pfam profile PF03171: oxidoreductase, 2OG-Fe(II) oxygenase family	0.6048	0.69413	0.78731	0.79245	0.47198	0.94476
At2g44500	expressed protein contains Pfam PF03138: Plant protein family. The function of this family of plant proteins is unknown; previously annotated as 'axi 1 protein from Nicotiana tabacum -related' based on similarity to axi 1 protein (GB:X80301) (GI:559920) f	0.52068	0.54074	0.73148	0.75197	0.33899	1.08673
At2g37750	expressed protein	0.56174	0.54577	0.76442	0.83429	0.40221	1.0855
At2g15960	expressed protein	0.54027	0.42025	1.29046	0.79738	0.19576	2.09521
At1g21120	O-methyltransferase, putative similar to GI:2781394	0.63663	0.5717	0.90806	0.75692	0.42118	1.23939
At1g21110	O-methyltransferase, putative similar to GI:2781394	0.68897	0.58137	0.92372	0.84639	0.42556	1.22716
At5g19120	expressed protein low similarity to extracellular dermal glycoprotein EDGP precursor [Daucus carota] GI:285741, SP|P13917 Basic 7S globulin precursor {Glycine max}	0.69156	0.77343	1.28704	0.97774	0.37554	1.80945
At1g55760	BTB/POZ domain-containing protein Interpro IPR000210/ PS50097: BTBB/POZ domain; similar to POZ 56 protein (GI:17483747) [Mus musculus]	0.69267	0.72216	0.88067	0.80284	0.51112	1.09077
At5g66040	senescence-associated family protein almost identical to ketoconazole resistant protein GI:928938 from [Arabidopsis thaliana] full-length cDNA: Ceres:101608.	0.60187	0.62451	0.76997	0.66766	0.44801	0.92665
At5g61440	thioredoxin family protein low similarity to thioredoxin [Callithrix jacchus] GI:13560979; contains Pfam profile: PF00085 Thioredoxin	0.95285	0.90774	1.47667	1.1955	0.50226	1.90291
At4g23870	expressed protein predicted proteins, Arabidopsis thaliana	0.73062	0.7009	1.06861	0.82048	0.44599	1.34156
At2g28110	exostosin family protein contains 1 transmembrane domain; similar to pectin-glucuronyltransferase (GI:23821292) [Nicotiana plumbaginifolia]; similar to NpGUT1 homolog (GI:23821294) [Arabidopsis thaliana]; contains Pfam profile PF03016: Exostosin family	0.65213	0.60309	0.80631	0.63929	0.44774	1.02429
At2g28630	beta-ketoacyl-CoA synthase family protein	0.84418	0.70458	1.11641	0.81069	0.30154	1.86097
At3g21710	expressed protein	0.71628	0.6654	0.84157	0.67661	0.47655	0.99798
At5g53550	transporter, putative similar to iron-phytosiderophore transporter protein yellow stripe 1 [Zea mays] GI:10770865; contains Pfam profile PF03169: OPT oligopeptide transporter protein	0.73377	0.70442	0.93421	0.73977	0.42147	1.0819
At1g21910	AP2 domain-containing transcription factor family protein similar to TINY GB:CAA64359 GI:1246403 from [Arabidopsis thaliana]	0.94346	0.8153	0.88178	1.15687	0.40306	1.50605
At4g14630	germin-like protein (GLP9) identical to germin-like protein subfamily 1 member 8 [SP|Q9LEA7]	1.49705	1.17671	1.37628	2.05224	0.66775	2.50694
At2g47560	zinc finger (C3HC4-type RING finger) family protein contains Pfam domain, PF00097: Zinc finger, C3HC4 type (RING finger)	0.8305	0.61121	0.70738	0.78698	0.43502	1.13425
At4g16563	aspartyl protease family protein contains Pfam profile: PF00026 eukaryotic aspartyl protease	0.81893	0.62658	0.75018	0.91843	0.42001	1.26785
At2g39110	protein kinase, putative similar to protein kinase [Lophopyrum elongatum] gi|13022177|gb|AAK11674	0.61789	0.51254	0.53238	0.76033	0.3359	1.13061
At3g13600	calmodulin-binding family protein contains Pfam profile PF00612: IQ calmodulin-binding motif	0.59482	0.56755	0.51039	0.66232	0.3635	0.96118
At1g67560	lipoxygenase family protein similar to 13-lipoxygenase GB:CAA65269 [Solanum tuberosum], gi:1654140 [Lycopersicon esculentum]	0.50171	0.56177	0.55892	0.72208	0.45021	0.87549
At4g02540	DC1 domain-containing protein contains Pfam profile PF03107: DC1 domain	0.52753	0.59463	0.61411	0.79097	0.41977	0.95783
At5g06300	lysine decarboxylase family protein contains Pfam profile PF03641: lysine decarboxylase family	0.60348	0.64788	0.6461	0.75383	0.44382	1.21908
At4g36730	G-box binding factor 1 (GBF1) identical to G-box binding factor 1 SP:P42774 from [Arabidopsis thaliana]; contains Pfam profile: PF00170 bZIP transcription factor	0.62043	0.64474	0.699	0.80656	0.49524	1.20263
At2g47060	serine/threonine protein kinase, putative similar to Pto kinase interactor 1 (Pti1)[Lycopersicon esculentum] gi|3668069|gb|AAC61805	0.55425	0.6216	0.62839	0.81457	0.37489	1.2862
At1g55810	uracil phosphoribosyltransferase, putative / UMP pyrophosphorylase, putative / UPRTase, putative similar to SP|O65583 Uracil phosphoribosyltransferase (EC 2.4.2.9) (UMP pyrophosphorylase) (UPRTase) {Arabidopsis thaliana}; contains Pfam profile PF00485: Ph	0.39904	0.44196	0.53592	0.65408	0.32806	1.0238
At2g23810	senescence-associated family protein similar to senescence-associated protein 5 [Hemerocallis hybrid cultivar] gi|3551954|gb|AAC34855	0.52539	0.52153	0.6998	0.91267	0.45217	1.52715
At2g30550	lipase class 3 family protein similar to DEFECTIVE IN ANTHER DEHISCENCE1 [Arabidopsis thaliana] GI:16215706; contains Pfam profile PF01764: Lipase	0.33608	0.38393	0.55138	0.60446	0.29233	0.94953
At3g25600	calmodulin, putative similar to calmodulin GI:239841 from [Paramecium tetraurelia]	0.60212	0.56195	0.6099	0.94863	0.47698	1.48357
At1g33700	expressed protein contains Pfam domain PF04685: Protein of unknown function, DUF608	0.87589	0.7227	0.72684	0.75528	0.45442	0.98767
At1g79430	myb family transcription factor-related	0.94126	0.79807	0.76844	0.81491	0.55359	0.99782
At5g40980	expressed protein	0.93823	0.67679	0.6972	0.79351	0.47355	1.10143
At1g05810	Ras-related protein (ARA-1) (ARA) / small GTP-binding protein, putative nearly identical to SP:P19892 Ras-related protein ARA-1 [Arabidopsis thaliana] (Gene 76:313-319(1989))	1.02799	0.81731	0.94781	0.96054	0.55464	1.18406
At1g13700	glucosamine/galactosamine-6-phosphate isomerase family protein similar to SP|O95336 6-phosphogluconolactonase (EC 3.1.1.31) (6PGL) {Homo sapiens}; contains Pfam profile PF01182: Glucosamine-6-phosphate isomerase/6-phosphogluconolactonase	1.18469	0.80538	0.99147	0.94633	0.48917	1.48565
At4g22690	cytochrome P450 family protein flavonoid 3',5'-hydroxylase Hf1, Petunia x hybrida, PIR2:S38985	0.73618	0.62315	0.75194	0.75869	0.43428	0.95061
At4g25110	latex-abundant family protein (AMC2) / caspase family protein contains similarity to latex-abundant protein [Hevea brasiliensis] gb:AAD13216; contains Pfam profile PF00656: ICE-like protease (caspase) p20 domain	1.37476	0.62905	0.84991	0.72841	0.24539	0.99881
At4g36670	mannitol transporter, putative similar to mannitol transporter [Apium graveolens var. dulce] GI:12004316; contains Pfam profile PF00083: major facilitator superfamily protein	1.30654	0.71703	0.92834	0.90299	0.38818	1.09595
At5g33406	hAT dimerisation domain-containing protein low similarity to transposase [Fusarium oxysporum f. sp. lycopersici] GI:3126916; contains Pfam profile PF05699: hAT family dimerisation domain	1.19447	0.8626	1.08811	0.98334	0.52824	1.23928
At1g49720	ABA-responsive element-binding protein / abscisic acid responsive elements-binding factor (ABRE) identical to abscisic acid responsive elements-binding factor GB:AAF27179 GI:6739274 from [Arabidopsis thaliana]; identical to cDNA abscisic acid responsive e	1.22037	0.63698	0.9068	0.92787	0.51842	1.19068
At2g39010	aquaporin, putative similar to plasma membrane aquaporin 2b GI:7209560 from [Raphanus sativus]	0.88204	0.59607	0.67804	0.75542	0.51084	0.84969
At4g22640	expressed protein various predicted proteins, Arabidopsis thaliana	1.18095	0.64424	0.84901	1.17135	0.53488	1.29487
At1g21230	wall-associated kinase, putative similar to wall-associated kinase 1 [Arabidopsis thaliana] GI:3549626; expressed in leaves and stems & induced by salicylic acid or INA (PMID:10380805)	0.72814	0.76272	1.13199	0.65084	0.46785	1.09804
At1g72150	SEC14 cytosolic factor family protein / phosphoglyceride transfer family protein similar to SEC14-like protein 2 (Alpha-tocopherol associated protein) (TAP) (bTAP) (Fragment) (SP:P58875) {Bos taurus}; similar to GI:807956 from [Saccharomyces cerevisiae];	0.62032	0.76653	1.04199	0.69958	0.44199	1.05884
At1g28330	dormancy-associated protein, putative (DRM1) identical to dormancy-associated protein [Arabidopsis thaliana] GI:2995990; similar to dormancy-associated protein GI:2605887 from [Pisum sativum]; contains Pfam profile PF05564: Dormancy/auxin associated prote	0.79715	0.9667	1.42278	0.89879	0.47878	1.54358
At5g18130	expressed protein similar to unknown protein (gb|AAF00631.1)	0.57547	0.88805	1.29796	0.70918	0.4896	1.38692
At3g21710	expressed protein	0.60276	0.82921	0.95276	0.66695	0.48559	1.15701
At2g40610	expansin, putative (EXP8) similar to expansin 2 GI:7025493 from [Zinnia elegans]; alpha-expansin gene family, PMID:11641069	0.4896	0.85505	1.25427	0.66144	0.25942	0.9707
At5g48160	tropomyosin-related contains weak similarity to Tropomyosin, muscle (Allergen Ani s 3). (Swiss-Prot:Q9NAS5) [Anisakis simplex]	0.50639	0.71962	1.12948	0.72144	0.33523	0.93508
At1g51805	leucine-rich repeat protein kinase, putative similar to light repressible receptor protein kinase [Arabidopsis thaliana] gi|1321686|emb|CAA66376; contains leucine rich repeat (LRR) domains, Pfam:PF00560; contains protein kinase domain, Pfam:PF00069	0.35931	0.49981	0.60247	0.46821	0.2661	0.58383
At5g56100	glycine-rich protein / oleosin contains Pfam PF01277: Oleosin domain	1.28328	1.59352	1.78027	1.22886	0.83409	1.65032
At2g18700	glycosyl transferase family 20 protein / trehalose-phosphatase family protein similar to trehalose-6-phosphate synthase SL-TPS/P [Selaginella lepidophylla] GI:4100325; contains Pfam profiles PF00982: Glycosyltransferase family 20, PF02358: Trehalose-phosp	0.95105	1.03419	2.22751	1.66355	0.73411	1.63496
At2g20670	expressed protein contains Pfam profile PF04720: Protein of unknown function (DUF506)	0.74828	0.80554	1.96528	1.42875	0.43512	1.53874
At4g12545	protease inhibitor/seed storage/lipid transfer protein (LTP) family protein contains protease inhibitor/seed storage/LTP family domain, Pfam:PF00234	0.43667	0.55924	0.8728	0.62648	0.36861	0.68919
At5g18130	expressed protein similar to unknown protein (gb|AAF00631.1)	0.59591	0.79011	1.6486	1.03064	0.4857	1.3085
At4g27260	auxin-responsive GH3 family protein similar to auxin-responsive GH3 product [Glycine max] GI:18591; contains Pfam profile PF03321: GH3 auxin-responsive promoter	0.69055	0.6686	1.10059	0.7797	0.45202	0.90657
At4g23400	major intrinsic family protein / MIP family protein contains Pfam profile: MIP PF00230	0.64417	0.66587	1.07208	0.77016	0.45919	0.92166
At1g70290	trehalose-6-phosphate synthase, putative similar to Alpha,alpha-trehalose-phosphate synthase [UDP-forming] (EC 2.4.1.15) (Trehalose-6-phosphate synthase) from {Kluyveromyces lactis} SP|Q07158, {Saccharomyces cerevisiae} SP|Q00764; contains Pfam profiles P	1.05985	1.04467	2.22394	1.38404	0.66237	1.76713
At4g26400	zinc finger (C3HC4-type RING finger) family protein contains Pfam domain, PF00097: Zinc finger, C3HC4 type (RING finger)	0.6982	0.72226	1.33063	0.77216	0.51227	1.05632
At2g41290	strictosidine synthase family protein similar to strictosidine synthase [Rauvolfia serpentina][SP|P15324]; contains strictosidine synthase domain PF03088	0.8191	0.81465	0.9639	0.55754	0.41454	1.03928
At5g43540	zinc finger (C2H2 type) family protein contains Pfam domain, PF00096: Zinc finger, C2H2 type	0.78596	0.95342	0.91686	0.54822	0.42972	1.19953
ath-MIR397a	miRNA gene Arabidopsis thaliana miR397a stem-loop	1.10158	1.22637	1.2412	0.69156	0.50523	1.5197
At1g16860	merozoite surface protein-related contains weak similarity to merozoite surface protein [Plasmodium falciparum] gi|12043655|gb|AAG47601	0.65499	0.81367	0.79237	0.4901	0.41936	0.8731
At1g03090	methylcrotonyl-CoA carboxylase alpha chain, mitochondrial / 3-methylcrotonyl-CoA carboxylase 1 (MCCA) nearly identical to SP|Q42523 Methylcrotonyl-CoA carboxylase alpha chain, mitochondrial precursor (EC 6.4.1.4) (3-Methylcrotonyl-CoA carboxylase 1) (MCCa	0.5502	0.88347	0.78121	0.51429	0.41857	1.04285
At1g20280	homeobox-leucine zipper protein-related similar to SP|Q02283 Homeobox-leucine zipper protein HAT5 (HD-ZIP protein 5) (HD-ZIP protein ATHB-1) {Arabidopsis thaliana}	0.61604	0.87862	0.75542	0.52567	0.4712	0.88658
At2g20950	expressed protein	0.6271	1.01447	0.92385	0.51516	0.45719	1.10093
At4g08620	sulfate transporter identical to sulfate transporter [Arabidopsis thaliana] GI:3777483	0.41528	0.35721	0.93434	0.33847	0.22849	1.16092
At1g35350	EXS family protein / ERD1/XPR1/SYG1 family protein similar to PHO1 protein [Arabidopsis thaliana] GI:20069032; contains Pfam profiles PF03105: SPX domain, PF03124: EXS family	0.79774	0.60691	0.90943	0.59544	0.47044	1.0173
At2g46430	cyclic nucleotide-regulated ion channel / cyclic nucleotide-gated channel (CNGC3) identical to cyclic nucleotide and calmodulin-regulated ion channel GI:4581201 from [Arabidopsis thaliana]	0.52077	0.35072	0.66358	0.39467	0.23838	0.8468
At4g19300	hypothetical protein includes At2g10370, At5g36050, At1g35090, At1g44860, At4g19300, At1g42400, At3g43040, At3g42500	1.36484	1.25803	1.56436	1.0451	0.98972	1.61902
At1g68110	epsin N-terminal homology (ENTH) domain-containing protein / clathrin assembly protein-related similar to clathrin assembly protein AP180 (GI:6492344) [Xenopus laevis]; contains Pfam profile: PF01417 ENTH domain, suggesting involvement in endocytosis or c	0.87192	0.89688	0.82961	0.55725	0.38611	0.88166
At3g51910	heat shock transcription factor family protein contains Pfam profile: PF00447 HSF-type DNA-binding domain	1.27667	1.42863	1.04427	0.74894	0.36501	1.40477
At3g14260	expressed protein contains Pfam profile PF04525: Protein of unknown function (DUF567); expression supported by MPSS	1.67605	1.91916	1.52105	0.89795	0.30194	2.09876
At5g38550	jacalin lectin family protein similar to myrosinase-binding protein homolog [Arabidopsis thaliana] GI:2997767; contains Pfam profile PF01419 jacalin-like lectin domain	1.002	1.11108	0.95159	0.75148	0.49684	0.99982
At3g26610	polygalacturonase, putative / pectinase, putative similar to polygalacturonase (PG1) GI:5669846, (PG2) GI:5669848 [Glycine max]; contains PF00295: Glycosyl hydrolases family 28 (polygalacturonases)	0.97693	1.0581	0.82947	0.69681	0.44882	1.16919
At5g64430	octicosapeptide/Phox/Bem1p (PB1) domain-containing protein contains Pfam profile PF00564: PB1 domain	0.86128	0.9331	0.81806	0.66802	0.48894	1.03739
At4g25100	superoxide dismutase [Fe], chloroplast (SODB) / iron superoxide dismutase (FSD1) identical to Fe-superoxide dismutase [Arabidopsis thaliana] gi|166700|gb|AAA32791; supported by cDNA, Ceres:32935	0.83273	0.78153	0.59359	0.37056	0.19952	0.88007
At5g24380	transporter, putative similar to iron-phytosiderophore transporter protein yellow stripe 1 [Zea mays] GI:10770865; contains Pfam profile PF03169: OPT oligopeptide transporter protein	0.66396	0.70693	0.56107	0.52132	0.29211	0.8491
At1g03850	glutaredoxin family protein contains INTERPRO Domain IPR002109, Glutaredoxin (thioltransferase)	0.98142	0.95487	0.76206	0.72925	0.39074	1.21825
At1g03850	glutaredoxin family protein contains INTERPRO Domain IPR002109, Glutaredoxin (thioltransferase)	0.95231	0.96096	0.8	0.77218	0.47104	1.19059
At1g18400	basic helix-loop-helix (bHLH) family protein contains Pfam profile: PF00010 helix-loop-helix DNA-binding domain	0.99183	1.05137	0.77085	0.8005	0.3834	1.09753
At1g59580	mitogen-activated protein kinase, putative / MAPK, putative (MPK2) identical to mitogen-activated protein kinase homolog 2 (AtMPK2)[Arabidopsis thaliana] SWISS-PROT:Q39022; PMID:12119167	0.81301	0.8767	0.72374	0.63928	0.30669	0.97753
At1g27020	expressed protein	0.91717	1.27769	0.70117	0.71884	0.32002	0.98441
At2g20560	DNAJ heat shock family protein SP|Q9UDY4 DnaJ homolog subfamily B member 4 (Heat shock 40 kDa protein 1 homolog) {Homo sapiens}; contains Pfam profile PF00226: DnaJ domain	0.87972	1.2028	0.74075	0.77501	0.47034	1.02365
At2g46330	arabinogalactan-protein (AGP16) identical to gi|10880509|gb|AAG24284	0.89639	1.11277	0.84638	0.80504	0.55481	1.02305
At1g15130	hydroxyproline-rich glycoprotein family protein	0.72333	0.86381	0.64235	0.60737	0.47455	0.7519
At1g56300	DNAJ heat shock N-terminal domain-containing protein similar to SP|Q9QYI7 DnaJ homolog subfamily B member 8 Mus musculus; contains Pfam profile: PF00226: DnaJ domain	1.75283	2.18674	0.85325	0.66874	0.28384	1.53185
At1g34510	peroxidase, putative similar to peroxidase ATP13a GB:CAA67312 from [Arabidopsis thaliana]	0.99628	1.08718	0.54623	0.54197	0.27116	0.90746
At4g28850	xyloglucan:xyloglucosyl transferase, putative / xyloglucan endotransglycosylase, putative / endo-xyloglucan transferase, putative contains similarity to xyloglucan endotransglycosylase XET2 GI:8886867 from [Asparagus officinalis]	1.08087	1.15	0.37631	0.50715	0.15263	1.05823
At5g22410	peroxidase, putative identical to peroxidase ATP14a [Arabidopsis thaliana] gi|1546690|emb|CAA67335	0.91893	1.11893	0.60637	0.68401	0.36295	0.98306
At2g19970	pathogenesis-related protein, putative similar to pathogenesis-related protein 1 {Arabidopsis thaliana} GI:166805; contains Pfam profile PF00188: SCP-like extracellular protein	0.86303	0.83116	0.62398	0.60114	0.37035	0.7905
At1g20190	expansin, putative (EXP11) similar to GB:U30460 from [Cucumis sativus]; alpha-expansin gene family, PMID:11641069	1.00921	0.96649	0.76674	0.75216	0.46978	0.99502
At4g04330	expressed protein	1.83461	2.29819	1.22486	0.84572	0.33905	1.47467
At1g56220	dormancy/auxin associated family protein similar to Auxin-repressed 12.5 kDa protein (Swiss-Prot:Q05349) [Fragaria ananassa]; similar to auxin-repressed protein (GI:927034) [Fragaria x ananassa]; similar to dormancy-associated protein (GI:2605887) [Pisum	1.38054	1.46638	1.46428	1.0085	0.46878	1.18792
At2g18300	basic helix-loop-helix (bHLH) family protein contains Pfam profile: PF00010 helix-loop-helix DNA-binding domain ;supported by cDNA gi|20127067|gb|AF488597.1|	1.08726	1.07681	0.9882	0.88304	0.40217	1.02613
At1g52650	F-box family protein contains F-box domain Pfam:PF00646	1.09418	1.09861	1.02733	0.89163	0.47145	1.0753
At3g12710	methyladenine glycosylase family protein similar to SP|P05100 DNA-3-methyladenine glycosylase I (EC 3.2.2.20) (3-methyladenine-DNA glycosylase I, constitutive) {Escherichia coli}; contains Pfam profile PF03352: Methyladenine glycosylase	0.88681	0.79125	0.70481	0.61325	0.24546	0.84484
At1g12160	flavin-containing monooxygenase family protein / FMO family protein similar to flavin-containing monooxygenase FMO2 from Homo sapiens [SP|Q99518]; contains Pfam profile PF00743 Flavin-binding monooxygenase-like	0.98252	1.06863	0.97015	0.86612	0.36463	0.92616
At3g13670	protein kinase family protein contains Pfam domains, PF00069: Protein kinase domain	0.93838	1.05803	0.76878	0.71369	0.35519	0.81112
At5g27200	acyl carrier protein, chloroplast, putative / ACP, putative similar to Acyl carrier protein, chloroplast precursor (ACP) from {Arabidopsis thaliana} SP|P11829, {Brassica napus} SP|P17650; contains InterPro accession IPR003881: Isochorismatase	1.36137	1.80031	1.01643	0.82932	0.12342	1.16167
At4g03510	zinc finger (C3HC4-type RING finger) family protein (RMA1) identical to RING zinc finger protein RMA1 gi:3164222	1.94629	1.74328	1.52339	1.29155	0.53735	1.36342
At1g78460	SOUL heme-binding family protein weak similarity to SOUL protein [Mus musculus] GI:4886906; contains Pfam profile PF04832: SOUL heme-binding protein	1.02414	0.82244	0.90875	0.66097	0.34553	1.23386
At1g79430	myb family transcription factor-related	0.87324	0.80555	0.82145	0.72818	0.48843	1.03251
At3g02460	plant adhesion molecule, putative strong similarity to plant adhesion molecule 1 [Arabidopsis thaliana] GI:3511223; contains Pfam profile PF00566: TBC domain	0.87938	0.7708	0.81875	0.73478	0.48892	0.96075
At4g34790	auxin-responsive family protein similar to auxin-induced protein X10A (SP:P33080) [Glycine max.] PIR:JQ1099	1.58285	1.19084	1.45343	1.15966	0.63855	1.769
At2g33990	calmodulin-binding family protein similar to SF16 protein [Helianthus annuus] GI:560150; contains Pfam profile PF00612: IQ calmodulin-binding motif	0.85777	0.80407	0.88448	0.80103	0.42811	1.11127
At2g29740	UDP-glucoronosyl/UDP-glucosyl transferase family protein contains Pfam profile: PF00201 UDP-glucoronosyl and UDP-glucosyl transferase	0.78581	0.69844	0.76658	0.7208	0.34581	1.00314
At5g10280	myb family transcription factor (MYB92) contains PFAM profile myb DNA binding domain PF00249; identical to cDNA putative transcription factor (MYB92) GI:3941523	1.09306	0.83089	0.86795	0.84472	0.44487	1.09426
At5g57240	oxysterol-binding family protein low similarity to SP|P22059 Oxysterol-binding protein 1 {Homo sapiens}; contains Pfam profile PF01237: Oxysterol-binding protein	1.68944	1.37011	1.41038	1.22917	0.5244	1.7514
At5g63650	serine/threonine protein kinase, putative similar to serine/threonine-protein kinase ASK2[Arabidopsis thaliana], SWISS-PROT:P43292; contains protein kinase domain, Pfam:PF00069	1.00228	0.87346	0.84386	0.75739	0.36318	1.10295
At1g56010	transcription activator NAC1 (NAC1) contains Pfam PF02365: No apical meristem (NAM) domain; identical to NAC1 GB:AAF21437 GI:6649236 from [Arabidopsis thaliana]	1.0046	0.87218	0.75687	0.76047	0.368	1.0003
At1g27210	expressed protein	1.05406	0.95764	1.1702	0.81134	0.38057	1.08234
At1g80440	kelch repeat-containing F-box family protein similar to SP|Q9ER30 Kelch-related protein 1 (Sarcosin) {Rattus norvegicus}; contains Pfam profiles PF01344: Kelch motif, PF00646: F-box domain	1.29472	1.36182	1.70147	1.26568	0.54944	1.56209
At4g38310	galactosyl transferase GMA12/MNN10 family protein other predicted proteins Arabidopsis thaliana	0.92926	0.90458	1.0325	0.90459	0.40086	1.01265
At4g33720	pathogenesis-related protein, putative similar to SP|P33154 Pathogenesis-related protein 1 precursor (PR-1) {Arabidopsis thaliana}; contains Pfam profile PF00188: SCP-like extracellular protein	0.8729	0.80986	0.88424	0.72086	0.28798	1.06653
At5g66310	kinesin motor family protein contains Pfam domain, PF00225: Kinesin motor domain	0.82577	0.83555	0.83986	0.7866	0.49331	0.89179
At3g15630	expressed protein	1.37375	1.42505	1.43958	1.2045	0.58307	1.62772
At5g09290	3'(2'),5'-bisphosphate nucleotidase, putative / inositol polyphosphate 1-phosphatase, putative similar to SP|Q42546 3'(2'),5'-bisphosphate nucleotidase (EC 3.1.3.7) {Arabidopsis thaliana}; contains Pfam profile PF00459: Inositol monophosphatase family	0.8162	0.90409	0.88567	0.79505	0.39012	1.00479
At2g39430	disease resistance-responsive protein-related / dirigent protein-related contains similarity to disease resistance response protein 206-d [Pisum sativum] gi|508844|gb|AAB18669; contains similarity to dirigent protein [Thuja plicata] gi|6694709|gb|AAF25365	0.93114	0.93048	0.78237	0.92145	0.40716	1.04174
At2g26650	potassium channel protein 1 (AKT1) identical to AKT1 [Arabidopsis thaliana] gi|563112|gb|AAA96810; member of the 1 pore, 6 transmembrane (1P/6TM- Shaker-type) K+ channel family, PMID:11500563	0.75857	0.76415	0.68914	0.75913	0.37648	0.89295
At3g07460	expressed protein contains Pfam profile PF04398: Protein of unknown function, DUF538	0.84245	0.8686	0.80445	0.89214	0.46946	1.00519
At5g60680	expressed protein contains Pfam profile PF04520: Protein of unknown function, DUF584	1.14533	1.14697	1.05662	1.04844	0.4546	1.37626
At2g37980	expressed protein similar to axi 1 [Nicotiana tabacum] GI:559921; contains Pfam profile PF03138: Plant protein family	0.81966	0.79226	0.75678	0.78711	0.42422	0.84638
At5g56620	no apical meristem (NAM) family protein contains Pfam PF02365: No apical meristem (NAM) domain;	1.06901	1.07252	0.89534	1.02279	0.47309	1.03675
At4g30060	expressed protein contains Pfam profile PF03267: Arabidopsis protein of unknown function, DUF266	0.8227	0.69629	0.66854	0.7925	0.39647	0.88349
At1g11210	expressed protein contains similarity to cotton fiber expressed protein 1 [Gossypium hirsutum] gi|3264828|gb|AAC33276	1.71205	1.13924	1.19395	0.8054	0.5247	1.36697
At1g21140	nodulin, putative similar to nodulin 21 (N-21) [Glycine max] SWISS-PROT:P16313	2.29011	1.43365	1.56843	1.02486	0.55815	1.89708
At4g05070	expressed protein	1.35137	1.1092	1.02555	0.80922	0.44563	1.26542
At5g03570	iron-responsive transporter-related similar to iron-regulated transporter IREG1 [Mus musculus] GI:7264727	1.45828	1.00773	1.2094	0.84089	0.34993	1.23583
At3g26590	MATE efflux family protein similar to ripening regulated protein DDTFR18 [Lycopersicon esculentum] GI:12231296; contains Pfam profile: PF01554 uncharacterized membrane protein family	0.86221	0.74966	0.84976	0.70476	0.54531	0.87125
At4g11850	phospholipase D gamma 1 / PLD gamma 1 (PLDGAMMA1) identical to phospholipase D gamma 1 SP:Q9T053 from [Arabidopsis thaliana]	0.81806	0.63689	0.80525	0.58699	0.44779	0.94741
At1g47600	glycosyl hydrolase family 1 protein contains Pfam PF00232 : Glycosyl hydrolase family 1 domain; TIGRFAM TIGR01233: 6-phospho-beta-galactosidase; similar to thioglucosidase (GI:871992) [Arabidopsis thaliana]	0.98117	0.6848	0.81224	0.59487	0.44226	1.07015
At4g32340	expressed protein	1.23731	0.71841	0.81862	0.70941	0.51444	1.01222
At1g22330	RNA recognition motif (RRM)-containing protein similar to UBP1 interacting protein 1a [Arabidopsis thaliana] GI:19574236; contains InterPro entry IPR000504: RNA-binding region RNP-1 (RNA recognition motif) (RRM)	0.99864	1.08723	0.79316	0.93832	0.52067	1.00981
At3g58120	bZIP transcription factor family protein contains Pfam profile: PF00170 bZIP transcription factor ;supported by cDNA gi|15100054|gb|AF401300.1|AF401300	0.96558	1.05019	0.70475	0.80499	0.37497	0.95282
At5g28440	expressed protein	0.93953	1.16902	0.72114	0.87112	0.38976	0.96438
At1g24260	MADS-box protein (AGL9) strongly similar to GB:O22456, MADS-box protein, Location of EST gb|H37053	1.12831	1.29702	0.70103	0.88801	0.28869	0.94827
At3g19850	phototropic-responsive NPH3 family protein contains NPH3 family domain, Pfam:PF03000	1.33686	1.57848	0.7633	1.03863	0.40321	0.90887
At1g17980	nucleotidyltransferase family protein contains Pfam profiles: PF01909 nucleotidyltransferase domain, PF04926 poly(A) polymerase predicted RNA binding domain	0.79513	1.12434	0.64274	0.71079	0.38475	0.75432
At5g26010	protein phosphatase 2C, putative / PP2C, putative protein phosphatase-2C, Mesembryanthemum crystallinum, AF075579	1.21076	1.55642	0.57848	0.96254	0.33664	1.21986
At5g17510	expressed protein	0.7995	1.09311	0.53401	0.77505	0.39556	0.9346
At3g21720	isocitrate lyase, putative similar to isocitrate lyase GI:167144 from [Brassica napus]	0.72038	1.26978	0.42493	0.75395	0.23548	0.81235
At4g23290	protein kinase family protein contains Pfam domain PF00069: Protein kinase domain	0.98697	0.90036	0.60498	0.66002	0.40675	0.75024
At5g48070	xyloglucan:xyloglucosyl transferase, putative / xyloglucan endotransglycosylase, putative / endo-xyloglucan transferase, putative similar to xyloglucan endotransglycosylase TCH4 GI:886116 from [Arabidopsis thaliana]	1.52045	1.29327	0.72716	1.04452	0.47559	1.30823
At1g79700	ovule development protein, putative similar to ovule development protein AINTEGUMENTA (GI:1209099) [Arabidopsis thaliana]	1.1509	1.3812	1.2239	1.41977	0.86435	1.5425
At2g25160	cytochrome P450, putative similar to cytochrome p450(CYP82C1p) GI:2739004 from [Glycine max]	0.46739	0.64544	0.53982	0.80551	0.22509	0.98582
At1g13510	expressed protein	0.72563	1.06517	0.75886	1.25712	0.40861	1.45758
At2g01200	auxin-responsive AUX/IAA family protein contains Pfam profile: PF02309 AUX/IAA family	0.86322	0.97289	0.89065	0.96088	0.52734	1.13364
At3g07460	expressed protein contains Pfam profile PF04398: Protein of unknown function, DUF538	0.81286	0.87491	0.79211	0.86599	0.50558	1.02017
At4g02640	bZIP transcription factor family protein contains Pfam profile: PF00170 bZIP transcription factor; identical to cDNA bZIP protein BZO2H1, alternatively spliced GI:10954094	0.73635	0.84586	0.72575	0.91126	0.39831	0.99125
At5g22920	zinc finger (C3HC4-type RING finger) family protein contains Pfam profiles:PF05495 CHY zinc finger, PF00097 zinc finger, C3HC4 type (RING finger)	1.13636	1.38742	1.41897	1.41963	0.45947	1.89897
At5g60320	lectin protein kinase family protein contains Pfam domains, PF00069: Protein kinase domain, PF00139: Legume lectins beta domain, and PF00138: Legume lectins alpha domain	0.85542	1.07797	0.93638	1.10243	0.42898	1.08186
At5g19080	zinc finger (C3HC4-type RING finger) family protein contains Pfam domain, PF00097: Zinc finger, C3HC4 type (RING finger)	0.79163	1.11406	0.84326	1.04047	0.45538	1.11773
At3g49350	RabGAP/TBC domain-containing protein similar to GTPase activating protein [Yarrowia lipolytica] GI:2370595; contains Pfam profile PF00566: TBC domain	0.67836	0.79725	0.56929	0.7241	0.33937	0.93742
At3g60280	uclacyanin 3 (UCC3) identical to uclacyanin 3 GI:3395770 from [Arabidopsis thaliana]; contains Pfam profile PF02298: Plastocyanin-like domain; identical to cDNA uclacyanin 3 (UCC3)GI:3395769	0.7051	0.85308	0.60409	0.73135	0.24771	0.98359
At2g38380	peroxidase 22 (PER22) (P22) (PRXEA) / basic peroxidase E identical to SP|P24102 Peroxidase 22 precursor (EC 1.11.1.7) (Atperox P22) (ATPEa) (Basic peroxidase E) {Arabidopsis thaliana}; identical to cDNA class III peroxidase ATPEa, GI:17530569	0.75546	0.92605	0.68756	0.78467	0.46463	0.91581
At1g77145	expressed protein contains Pfam profile PF04720: Protein of unknown function (DUF506)	0.73418	0.99768	0.69086	0.87387	0.45983	1.07996
At1g05260	peroxidase 3 (PER3) (P3) / rare cold-inducible protein (RCI3A) (PRC) identical to SP|O23044 Peroxidase 3 precursor (EC 1.11.1.7) (Atperox P3) (Rare cold inducible protein) (RCI3A) (ATPRC) {Arabidopsis thalliana}	0.78717	1.11824	0.88174	0.88812	0.48529	1.0975
At3g01500	carbonic anhydrase 1, chloroplast / carbonate dehydratase 1 (CA1) nearly identical to SP|P27140 Carbonic anhydrase, chloroplast precursor (EC 4.2.1.1) (Carbonate dehydratase) {Arabidopsis thaliana}	0.73127	0.86972	0.83	0.7844	0.49008	0.86226
At2g32300	uclacyanin I identical to uclacyanin I GI:3399767 from [Arabidopsis thaliana]; contains Pfam profile PF02298: Plastocyanin-like domain; identical to cDNA uclacyanin I GI:3399766	0.75514	0.84102	0.75407	0.71949	0.4876	1.09003
At3g01490	protein kinase, putative similar to ATMRK1 [Arabidopsis thaliana] gi|2351097|dbj|BAA22079	0.74651	0.89778	0.75429	0.78548	0.41236	1.20797
At1g04040	acid phosphatase class B family protein similar to SP|P15490 STEM 28 kDa glycoprotein precursor (Vegetative storage protein A) {Glycine max}, acid phosphatase [Glycine max] GI:3341443; contains Pfam profile PF03767: HAD superfamily (subfamily IIIB) phosph	0.57966	0.65015	0.58369	0.63956	0.38003	0.97302
At4g37400	cytochrome P450 family protein similar to cytochrome P450 monooxygenase CYP91A2, Arabidopsis thaliana, D78607	0.64635	0.71448	0.58312	0.69686	0.47411	0.95064
At5g03545	expressed protein No ATG start, annotated according to PMID:11123795	0.65088	0.74596	0.57804	0.72135	0.3888	0.96802
At1g22882	expressed protein	0.60705	0.8981	0.62729	0.78364	0.47879	1.02126
At4g12400	stress-inducible protein, putative similar to sti (stress inducible protein) [Glycine max] GI:872116; contains Pfam profile PF00515 TPR Domain	0.42727	0.73493	0.4869	0.72341	0.39217	0.88755
At4g10910	expressed protein	1.15872	2.07112	1.46904	1.90918	0.97956	1.95209
At1g11655	expressed protein	0.66716	0.86842	0.5412	0.47062	0.31554	1.03959
At1g23030	armadillo/beta-catenin repeat family protein / U-box domain-containing protein contains Pfam domain, PF00514: Armadillo/beta-catenin-like repeats and Pfam, PF04564: U-box domain	0.6586	0.74851	0.62956	0.59608	0.46238	0.87557
At5g66080	protein phosphatase 2C family protein / PP2C family protein similar to Ser/Thr protein phosphatase 2C (PP2C6) (GI:15020818) [Arabidopsis thaliana]; similar to protein phosphatase 2C (GI:3608412) [Mesembryanthemum crystallinum]; contains Pfam PF00481 : Pro	0.66472	0.73994	0.56094	0.53325	0.3599	0.96675
At5g47950	transferase family protein similar to deacetylvindoline 4-O-acetyltransferase [Catharanthus roseus][GI:4091808][PMID:9681034], acetyl-CoA:benzylalcohol acetyltranferase [Clarkia concinna][GI:6166328][PMID:10588064]	0.45083	0.54669	0.3637	0.3508	0.20747	0.67703
At1g76890	trihelix DNA-binding protein / GT-2 factor (GT2) identical to GT2 factor [Arabidopsis thaliana] GI:416490, GI:2664202 (DNA binding factor GT-2 from Arabidopsis)	0.75886	0.80834	0.56316	0.48246	0.31638	1.09859
At2g35880	expressed protein	0.66573	0.7647	0.63659	0.55535	0.48702	0.96386
At1g02960	expressed protein	0.82782	0.82889	0.8073	0.67542	0.47967	1.01165
At4g25100	superoxide dismutase [Fe], chloroplast (SODB) / iron superoxide dismutase (FSD1) identical to Fe-superoxide dismutase [Arabidopsis thaliana] gi|166700|gb|AAA32791; supported by cDNA, Ceres:32935	0.66603	0.64886	0.62259	0.42187	0.18732	0.94381
At1g04250	auxin-responsive protein / indoleacetic acid-induced protein 17 (IAA17) Identical to SP|P93830 Auxin-responsive protein IAA17 (Indoleacetic acid-induced protein 17) {Arabidopsis thaliana}; ESTs gb|H36782 and gb|F14074 come from this gene	0.79487	0.85793	0.8118	0.64179	0.45002	1.00875
At4g25220	transporter, putative similar to glycerol-3-phosphate transporter (glycerol 3-phosphate permease) [Homo sapiens] GI:7543982	0.62702	0.62477	0.59922	0.3629	0.16675	1.26397
At5g07100	WRKY family transcription factor SPF1 protein - Ipomoea batatas (sweet potato), PIR:S51529	0.82688	0.79584	0.83384	0.59016	0.39968	1.12578
ath-MIR398b	miRNA gene Arabidopsis thaliana miR398b stem-loop	0.69212	0.58884	0.51764	0.32303	0.12999	1.23596
At4g14560	auxin-responsive protein / indoleacetic acid-induced protein 1 (IAA1) identical to SP|P49677 Auxin-responsive protein IAA1 (Indoleacetic acid-induced protein 1) {Arabidopsis thaliana}	0.89683	0.86318	0.83525	0.62005	0.45844	1.04427
At1g19230	respiratory burst oxidase protein E (RbohE) / NADPH oxidase nearly identical to respiratory burst oxidase protein E GI:3242787 [gi:3242787] from [Arabidopsis thaliana]	0.68781	0.73572	0.68331	0.59638	0.40498	0.91029
At3g56240	copper homeostasis factor / copper chaperone (CCH) (ATX1) identical to gi:3168840 Pfam profile PF00403: Heavy-metal-associated domain	0.65269	0.69069	0.60706	0.50446	0.31568	1.05564
At5g05440	expressed protein low similarity to cytokinin-specific binding protein [Vigna radiata] GI:4190976	0.84431	0.86982	0.79119	0.71354	0.4828	1.14511
At4g32760	VHS domain-containing protein / GAT domain-containing protein weak similarity to hepatocyte growth factor-regulated tyrosine kinase substrate HRS isoform 2 [Homo sapiens] GI:9022389; contains Pfam profiles PF00790: VHS domain, PF03127: GAT domain	0.63934	0.71281	0.65204	0.57374	0.47143	0.83029
At1g69810	WRKY family transcription factor	0.68814	0.67853	0.66129	0.60233	0.4788	0.91974
At1g15580	auxin-responsive protein / indoleacetic acid-induced protein 5 (IAA5) / auxin-induced protein (AUX2-27) identical to SP|P33078 Auxin-responsive protein IAA5 (Indoleacetic acid-induced protein 5) (Auxin-induced protein AUX2-27) {Arabidopsis thaliana}	0.72661	0.7695	0.70191	0.5301	0.39247	1.08464
At1g75800	pathogenesis-related thaumatin family protein similar to receptor serine/threonine kinase PR5K [Arabidopsis thaliana] GI:1235680; contains Pfam profile: PF00314 Thaumatin family	0.74676	0.77933	0.72726	0.60251	0.48235	1.05633
At3g56230	speckle-type POZ protein-related contains Pfam PF00651 : BTB/POZ domain; similar to Speckle-type POZ protein (SP:O43791) [Homo sapiens]	0.68843	0.69053	0.61637	0.43582	0.34301	1.04854
At5g22980	serine carboxypeptidase III, putative similar to serine carboxypeptidase III from Oryza sativa SP|P37891, Matricaria chamomilla GI:6960455, Hordeum vulgare SP|P21529, Triticum aestivum SP|P11515; contains Pfam profile PF0450 serine carboxypeptidase	1.17042	1.30775	1.03475	0.82814	0.57582	2.08262
At2g40080	expressed protein	1.15975	1.06606	0.71473	0.62496	0.43127	1.30198
At5g54370	late embryogenesis abundant protein-related / LEA protein-related similar to late embryogenesis abundant protein (GI:1350543)[Picea glauca]	1.10476	1.22963	0.79107	0.60082	0.44812	1.25233
At5g12250	tubulin beta-6 chain (TUB6) nearly identical to SP|P29514 Tubulin beta-6 chain {Arabidopsis thaliana}	0.86472	0.87777	0.67577	0.59685	0.47524	0.89698
At3g23050	auxin-responsive protein / indoleacetic acid-induced protein 7 (IAA7) identical to SP|Q38825|AXI7_ARATH Auxin-responsive protein IAA7 (Indoleacetic acid-induced protein 7)	0.80439	0.86735	0.71433	0.57473	0.4932	0.9812
At5g43060	cysteine proteinase, putative / thiol protease, putative similar to cysteine proteinase RD21A precursor (thiol protease) GI:435619, SP:P43297 from [Arabidopsis thaliana]	0.7596	0.91162	0.69212	0.5357	0.48747	0.9739
At2g30340	LOB domain protein 13 / lateral organ boundaries domain protein 13 (LBD13) identical to LOB DOMAIN 13 [Arabidopsis thaliana] GI:17227158 SP|Q9AT61	0.77858	0.72828	0.57359	0.53689	0.39639	1.12557
At5g11000	expressed protein	0.78824	0.72986	0.62185	0.58188	0.43917	1.0909
At3g46900	copper transporter, putative similar to SP|Q39065 Copper transporter 1 (COPT1) {Arabidopsis thaliana}; contains Pfam profile PF04145: Ctr copper transporter family	0.81603	0.67084	0.50041	0.47979	0.25991	1.16277
At3g45690	proton-dependent oligopeptide transport (POT) family protein contains Pfam profile: PF00854 POT family	0.64933	0.59576	0.53644	0.49754	0.43111	0.90572
At5g18270	no apical meristem (NAM) family protein contains Pfam PF02365 : No apical meristem (NAM) protein; similar to cup-shaped cotyledon CUC2 (GI:1944132) [Arabidopsis thaliana]	0.65624	0.5574	0.52197	0.41036	0.317	1.13812
At1g06520	phospholipid/glycerol acyltransferase family protein contains Pfam profile PF01553: Acyltransferase	0.952	0.82603	0.55852	0.47439	0.36148	1.28298
At1g13960	WRKY family transcription factor similar to WKRY DNA-binding protein GB:AAD17441	0.75375	0.73294	0.6118	0.51423	0.47658	0.99472
At3g23800	selenium-binding family protein contains Pfam profile: PF05694 56kDa selenium binding protein (SBP56)	0.82131	0.61961	0.54366	0.51123	0.40894	0.9153
At2g25625	expressed protein	0.87261	0.67402	0.65016	0.65215	0.45135	1.10634
At2g36090	F-box family protein contains Pfam PF00646: F-box domain; similar to SKP1 interacting partner 2 (SKIP2) TIGR_Ath1:At5g67250	0.66291	0.63355	0.70655	0.50793	0.47871	0.98408
At1g51470	glycosyl hydrolase family 1 protein contains Pfam PF00232 : Glycosyl hydrolase family 1 domain; TIGRFAM TIGR01233: 6-phospho-beta-galactosidase; similar to Myrosinase precursor (SP:P37702) [Arabidopsis thaliana]; similar to thioglucosidase (GI:871992) [Ar	0.8771	0.73669	0.73202	0.53521	0.47558	1.06734
At2g26390	serpin, putative / serine protease inhibitor, putative similar to phloem serpin-1 [Cucurbita maxima] GI:9937311; contains Pfam profile PF00079: Serpin (serine protease inhibitor)	0.76254	0.74325	0.7286	0.48297	0.46766	0.99813
At1g22530	SEC14 cytosolic factor family protein / phosphoglyceride transfer family protein contains Pfam PF00650 : CRAL/TRIO domain; contains Pfam PF03765 : CRAL/TRIO, N-terminus; similar to SEC14-like protein 2 (Alpha-tocopherol associated protein) (TAP) (bTAP) (F	0.45599	0.63802	0.37207	0.3883	0.25593	0.92008
At5g51780	basix helix-loop-helix (bHLH) family protein contains Pfam profile: PF00010 helix-loop-helix DNA-binding domain	0.55202	0.75433	0.51949	0.54617	0.38729	0.98188
At5g17820	peroxidase 57 (PER57) (P57) (PRXR10) identical to SP|Q43729 Peroxidase 57 precursor (EC 1.11.1.7) (Atperox P57) (PRXR10) (ATP13a) {Arabidopsis thaliana}	0.72743	0.85589	0.60192	0.59135	0.4675	1.06577
At4g11300	expressed protein	0.69256	0.97102	0.47592	0.56579	0.41519	1.35923
At2g24980	proline-rich extensin-like family protein contains proline-rich extensin domains, INTERPRO:IPR002965	0.48317	0.66665	0.37667	0.39082	0.29974	0.96894
At3g10720	pectinesterase, putative contains similarity to pectinesterase from Vitis vinifera GI:15081598, Prunus persica SP|Q43062; contains Pfam profile PF01095 pectinesterase	0.72386	0.80176	0.55713	0.61184	0.53713	1.03262
At2g30930	expressed protein	0.60592	0.66505	0.5458	0.47338	0.41654	1.15246
At3g11820	syntaxin 121 (SYP121) / syntaxin-related protein (SYR1) contains Pfam profiles: PF00804 syntaxin and PF05739: SNARE domain; identical to cDNA syntaxin-related protein At-SYR1 (At-Syr1) GI:4206788, SP|Q9ZSD4 Syntaxin 121 (AtSYP121) (Syntaxin-related protei	0.62431	0.67185	0.53231	0.49171	0.43674	1.16904
At3g59350	serine/threonine protein kinase, putative similar to Pto kinase interactor 1 (Pti1)[Lycopersicon esculentum] gi|3668069|gb|AAC61805	0.40715	0.44481	0.38101	0.25268	0.24368	1.1844
At4g00080	invertase/pectin methylesterase inhibitor family protein low similarity to pectinesterase from Lycopersicon esculentum SP|Q43143, Arabidopsis thaliana SP|Q42534; contains Pfam profile PF04043: Plant invertase/pectin methylesterase inhibitor	0.56173	0.65739	0.47518	0.48661	0.45978	1.12573
At3g05490	rapid alkalinization factor (RALF) family protein similar to RALF precursor [Nicotiana tabacum] GI:16566316	0.54483	0.68532	0.49498	0.51283	0.40309	1.11649
At5g06630	proline-rich extensin-like family protein contains proline-rich extensin domains, INTERPRO:IPR002965	0.49209	0.59909	0.44061	0.42833	0.36597	0.95929
At5g40730	arabinogalactan-protein (AGP24)	0.52714	0.5827	0.47923	0.4949	0.41526	1.14526
At3g16410	jacalin lectin family protein similar to myrosinase-binding protein homolog [Arabidopsis thaliana] GI:2997767, epithiospecifier [Arabidopsis thaliana] GI:16118845; contains Pfam profiles PF01419 jacalin-like lectin family, PF01344 Kelch motif	0.61248	0.64443	0.54481	0.55877	0.4833	0.9921
At3g11820	syntaxin 121 (SYP121) / syntaxin-related protein (SYR1) contains Pfam profiles: PF00804 syntaxin and PF05739: SNARE domain; identical to cDNA syntaxin-related protein At-SYR1 (At-Syr1) GI:4206788, SP|Q9ZSD4 Syntaxin 121 (AtSYP121) (Syntaxin-related protei	0.60183	0.65035	0.53634	0.56659	0.43552	1.04429
At5g48250	zinc finger (B-box type) family protein contains similarity to CONSTANS homologs	0.76672	0.76167	0.52549	0.48837	0.46105	1.13832
At5g46710	zinc-binding family protein similar zinc-binding protein [Pisum sativum] GI:16117799; contains Pfam profile PF04640 : Protein of unknown function, DUF597	0.96722	1.01456	0.73564	0.69996	0.62166	1.65305
At3g54580	proline-rich extensin-like family protein contains proline-rich extensin domains, INTERPRO:IPR002965	0.5258	0.61658	0.34106	0.37294	0.26494	1.21924
At1g26250	proline-rich extensin, putative similar to extensin gi|1165322|gb|AAB53156; contains proline-rich extensin domains, INTERPRO:IPR002965	0.68623	0.72916	0.45162	0.52816	0.2635	0.91989
At2g34910	expressed protein	0.81512	0.84661	0.59623	0.63168	0.3706	1.18812
At2g19990	pathogenesis-related protein 1 (PR-1) identical to pathogenesis-related protein 1 {Arabidopsis thaliana} GI:166805; contains an extracellular proteins SCP/Tpx-1/Ag5/PR-1/Sc7 signature (PDOC00772)	0.71338	0.69024	0.53488	0.63714	0.40338	0.84544
At3g48360	speckle-type POZ protein-related contains Pfam PF00651 : BTB/POZ domain; similar to Speckle-type POZ protein (SP:O43791) [Homo sapiens]	1.67156	1.30057	0.72497	1.165	0.33472	2.89998
At4g02130	glycosyl transferase family 8 protein low similarity to lgtC of Neisseria sp., GenBank accession number U14554, U65788; contains Pfam glycosyl transferase family 8 domain PF01501	0.83631	0.79872	0.64653	0.72014	0.55121	0.95817
At3g09925	pollen Ole e 1 allergen and extensin family protein contains similarity to pistil-specific extensin-like protein precursor (PELP) [Nicotiana tabacum] SWISS-PROT:Q03211	0.93547	0.84045	0.60499	0.73632	0.44571	1.16514
At1g05240	peroxidase, putative similar to peroxidase; peroxidase ATP11a [Arabidopsis thaliana] gi|1546688|emb|CAA67334	0.7161	0.70362	0.47727	0.56822	0.3198	0.99134
At4g34580	SEC14 cytosolic factor, putative / phosphoglyceride transfer protein, putative similar to phosphatidylinositol transfer-like protein III (GI:14486705) [Lotus japonicus]; similar to phosphatidylinositol transfer-like protein IV (GI:14486707) [Lotus japonic	0.71809	0.734	0.4093	0.58967	0.28686	0.97833
At4g25820	xyloglucan:xyloglucosyl transferase / xyloglucan endotransglycosylase / endo-xyloglucan transferase (XTR9) identical to xyloglucan endotransglycosylase GI:4218963 from [Arabidopsis thaliana]	0.73709	0.727	0.44003	0.54064	0.33134	1.02816
At5g67400	peroxidase 73 (PER73) (P73) (PRXR11) identical to SP|Q43873 Peroxidase 73 precursor (EC 1.11.1.7) (Atperox P73) (PRXR11) (ATP10a) {Arabidopsis thaliana}	0.80433	0.86863	0.55009	0.65911	0.40753	1.10833
At1g70460	protein kinase, putative contains Pfam PF00069: Protein kinase domain	0.79319	0.79057	0.64161	0.76321	0.46811	1.09198
At1g05250	peroxidase, putative similar to peroxidase; peroxidase ATP11a [Arabidopsis thaliana] gi|1546688|emb|CAA67334	0.71687	0.66157	0.51862	0.60136	0.33673	1.02998
At3g07460	expressed protein contains Pfam profile PF04398: Protein of unknown function, DUF538	0.82323	0.8483	0.74348	0.79501	0.54531	0.99925
At4g24275	expressed protein	0.9755	0.99063	0.69807	0.84253	0.39836	1.34651
At4g33730	pathogenesis-related protein, putative similar to SP|P33154 Pathogenesis-related protein 1 precursor (PR-1) {Arabidopsis thaliana}; contains Pfam profile PF00188: SCP-like extracellular protein	0.88555	0.68744	0.53652	0.66416	0.35811	1.06413
At2g03720	universal stress protein (USP) family protein contains Pfam profile PF00582: universal stress protein family	1.02888	0.98067	0.66056	0.79851	0.47316	1.14538
At4g25790	allergen V5/Tpx-1-related family protein similar to SP|Q40374 Pathogenesis-related protein PR-1 precursor {Medicago truncatula}; contains Pfam profile PF00188: SCP-like extracellular protein	1.00155	0.9483	0.54497	0.72971	0.44206	1.15389
At5g33355	expressed protein	0.98898	0.93662	0.53001	0.70269	0.45206	1.11584
At5g05500	pollen Ole e 1 allergen and extensin family protein contains Pfam domain, PF01190: Pollen proteins Ole e I family	0.97254	0.97004	0.56396	0.70672	0.45718	1.07636
At3g59930	expressed protein	0.99724	0.98235	0.5708	0.72113	0.44149	1.12795
At5g45490	disease resistance protein-related contains Pfam domain, PF00931: NB-ARC domain, a novel signalling motif found in plant resistance gene products	0.8912	0.83054	0.58676	0.64863	0.46266	1.02985
At5g62720	integral membrane HPP family protein contains Pfam domain, PF04982: HPP family	1.12635	0.84302	0.52349	0.6775	0.49726	1.06538
At5g62720	integral membrane HPP family protein contains Pfam domain, PF04982: HPP family	1.02825	0.87912	0.55428	0.72961	0.52616	1.06222
At5g04340	zinc finger (C2H2 type) family protein contains Pfam domain, PF00096: Zinc finger, C2H2 type	0.87918	0.76492	0.53031	0.61217	0.47592	1.02381
At4g30320	allergen V5/Tpx-1-related family protein similar to SP|Q40374 Pathogenesis-related protein PR-1 precursor {Medicago truncatula}; contains Pfam profile PF00188: SCP-like extracellular protein	0.87499	0.8094	0.42574	0.53479	0.37907	1.2333
At5g56320	expansin, putative (EXP14) similar to alpha-expansin 3 GI:6942322 from [Triphysaria versicolor]; alpha-expansin gene family, PMID:11641069	0.84433	0.84091	0.45589	0.62079	0.46071	1.08459
At5g57625	allergen V5/Tpx-1-related family protein low similarity to SP|Q40374 Pathogenesis-related protein PR-1 precursor {Medicago truncatula}; contains Pfam profile PF00188: SCP-like extracellular protein	0.84483	0.82064	0.40487	0.50765	0.42433	1.15856
At3g54590	proline-rich extensin-like family protein contains proline-rich extensin domains, INTERPRO:IPR002965	0.68327	0.7446	0.41503	0.47209	0.42985	0.93984
At5g58570	expressed protein	0.83191	0.71143	0.44783	0.65476	0.47613	1.05612
At4g30670	expressed protein	0.74999	0.74004	0.46207	0.68194	0.40786	1.24578
At4g26010	peroxidase, putative peroxidase ATP13a - Arabidopsis thaliana, PID:e264765; identical to cDNA class III peroxidase ATP35, GI:17530565	0.60979	0.60785	0.34419	0.39999	0.27296	1.04285
At4g02270	pollen Ole e 1 allergen and extensin family protein contains Pfam domain, PF01190: Pollen proteins Ole e I family	0.71015	0.70527	0.43615	0.54736	0.33175	1.13025
At2g20520	fasciclin-like arabinogalactan-protein (FLA6) identical to gi|13377780_gb_AAK20859	0.66316	1.05941	0.5076	0.51327	0.32	1.06213
At5g39110	germin-like protein, putative nearly identical to SP|Q9FID0 Germin-like protein subfamily 1 member 14 precursor [Arabidopsis thaliana]	0.90739	1.5544	0.73791	0.71144	0.51461	1.57005
At3g62680	proline-rich family protein contains proline-rich region, INTERPRO:IPR000694	0.61682	0.89302	0.3436	0.36384	0.21345	0.91694
At1g54970	proline-rich family protein similar to proline-rich protein GI:170048 from [Glycine max]	0.78708	1.11223	0.47665	0.52147	0.32658	0.98004
At5g14540	proline-rich family protein contains proline rich extensin domains, INTERPRO:IPR002965	0.78834	0.93039	0.61226	0.66641	0.48001	0.99653
At5g03120	expressed protein	0.86406	0.89866	0.59227	0.55015	0.4736	1.1965
At3g47250	expressed protein contains Pfam profile PF03140: Plant protein of unknown function	0.75952	0.73527	0.59462	0.59272	0.55265	0.85615
At5g49590	hypothetical protein similar to unknown protein (pir||T02348)	1.403	1.42835	1.08401	0.98908	0.93263	1.60592
At5g38700	expressed protein	1.15622	1.10415	0.67598	0.67794	0.54136	1.29601
At3g02620	acyl-[acyl-carrier-protein] desaturase, putative / stearoyl-ACP desaturase, putative similar to Acyl-[acyl-carrier protein] desaturase from Spinacia oleracea SP|P28645, Olea europaea SP|Q43593; contains Pfam profile PF03405 Fatty acid desaturase	0.5228	0.55855	0.32223	0.328	0.29519	0.62514
At3g10720	pectinesterase, putative contains similarity to pectinesterase from Vitis vinifera GI:15081598, Prunus persica SP|Q43062; contains Pfam profile PF01095 pectinesterase	0.87838	0.91241	0.54224	0.5434	0.47435	1.04727
At1g30870	cationic peroxidase, putative similar to cationic peroxidase (gi|1232069); similar to EST gb|AI100412	0.89418	0.98406	0.59065	0.64033	0.48167	1.11628
At3g10720	pectinesterase, putative contains similarity to pectinesterase from Vitis vinifera GI:15081598, Prunus persica SP|Q43062; contains Pfam profile PF01095 pectinesterase	0.75801	0.79087	0.4617	0.48416	0.36903	1.01573
At2g25625	expressed protein	0.78989	0.92659	0.52136	0.50208	0.40805	1.0256
At5g57530	xyloglucan:xyloglucosyl transferase, putative / xyloglucan endotransglycosylase, putative / endo-xyloglucan transferase, putative similar to xyloglucan endotransglycosylase XTR9 GI:4218963 from [Arabidopsis thaliana]	0.85724	1.12032	0.43149	0.48157	0.38718	1.0875
At5g39150	germin-like protein, putative similar to germin -like protein GLP6, Arabidopsis thaliana, EMBL:ATU75194 [SP|P92997]; contains PS00725 Germin family signature	1.15655	1.69413	0.38215	0.53837	0.33064	2.01982
At1g13960	WRKY family transcription factor similar to WKRY DNA-binding protein GB:AAD17441	0.6758	0.8229	0.55588	0.55239	0.50915	0.88458
At5g49080	proline-rich extensin-like family protein contains proline-rich extensin domains, INTERPRO:IPR002965	0.6413	0.8715	0.40925	0.48669	0.40871	0.99864
At3g10710	pectinesterase family protein contains similarity to pectinesterase GB:AAB57671 [Citrus sinensis]; contains Pfam profile: PF01095 pectinesterase	0.65345	1.04929	0.5008	0.6935	0.43333	0.92605
At5g06640	proline-rich extensin-like family protein contains proline-rich extensin domains, INTERPRO:IPR002965	0.62563	0.84423	0.39865	0.54989	0.34248	0.96496
At1g14960	major latex protein-related / MLP-related low similarity to major latex protein {Papaver somniferum}[GI:20810] contains Pfam profile PF00407: Pathogenesis-related protein Bet v I family	0.29884	0.68234	0.3916	0.29685	0.16931	0.756
At1g61667	expressed protein contains Pfam profile PF04398: Protein of unknown function, DUF538	0.64581	1.03802	0.62875	0.6422	0.42343	1.16833
At1g52750	hydrolase, alpha/beta fold family protein contains Pfam profile PF00561: hydrolase, alpha/beta fold family	0.89188	0.83509	0.81706	1.20804	0.41967	1.0323
At2g14520	CBS domain-containing protein contains Pfam profiles PF00571: CBS domain, PF01595: Domain of unknown function	1.01525	1.02248	0.94853	1.33592	0.48835	1.03917
At3g29810	phytochelatin synthetase family protein / COBRA cell expansion protein COBL2 similar to phytochelatin synthetase [Hordeum vulgare subsp. vulgare] GI:29570314; identified in Roudier, et al, Plant Phys. (2002) 130:538-548 (PMID:12376623); contains Pfam prof	0.77986	0.79541	0.65261	0.89013	0.46089	0.85255
At5g49770	leucine-rich repeat transmembrane protein kinase, putative	0.7053	0.71788	0.4493	0.73804	0.26216	0.90128
At1g01120	fatty acid elongase 3-ketoacyl-CoA synthase 1 (KCS1) nearly identical to GB:AAC99312 GI:4091810 from [Arabidopsis thaliana]	0.52634	0.51365	0.45135	0.92017	0.26973	0.95086
At5g19190	expressed protein predicted protein, Arabidopsis thaliana	0.86802	0.88719	0.81305	1.24906	0.53054	1.17053
At1g56010	transcription activator NAC1 (NAC1) contains Pfam PF02365: No apical meristem (NAM) domain; identical to NAC1 GB:AAF21437 GI:6649236 from [Arabidopsis thaliana]	0.79539	0.81624	0.7235	1.25044	0.51304	1.03063
At5g66630	LIM domain-containing protein contains low similarity to Pfam profile PF00412: LIM domain	0.68459	0.64847	0.74642	1.00005	0.47662	0.91609
At1g12950	MATE efflux family protein similar to ripening regulated protein DDTFR18 [Lycopersicon esculentum] GI:12231296; contains Pfam profile PF01554: MatE	0.73579	0.86654	0.6611	1.00883	0.49876	0.95653
At5g47980	transferase family protein similar to alcohol acyltransferase [Fragaria x ananassa][GI:10121328][PMID:10810141], deacetylvindoline 4-O-acetyltransferase [Catharanthus roseus][GI:4091808][PMID:9681034]	0.56264	0.6104	0.48787	0.75612	0.39756	0.61517
At5g44260	zinc finger (CCCH-type) family protein contains Pfam domain, PF00642: Zinc finger C-x8-C-x5-C-x3-H type (and similar)	1.90624	3.13607	0.77913	4.09747	0.58019	2.03059
At2g23980	cyclic nucleotide-regulated ion channel / cyclic nucleotide-gated channel (CNGC6) identical to cyclic nucleotide and calmodulin-regulated ion channel (cngc6) GI:4581207 from [Arabidopsis thaliana]	0.61357	0.68964	0.42437	1.1196	0.44384	0.84835
At3g15650	phospholipase/carboxylesterase family protein low similarity to lysophospholipase I [Mus musculus] GI:1864159; contains Pfam profile PF02230: Phospholipase/Carboxylesterase family	0.74277	0.65774	0.51525	1.04994	0.48666	0.8109
At1g50040	expressed protein	0.55795	0.71949	0.51227	1.18151	0.42315	1.26909
At5g47590	heat shock protein-related contains similarity to mitochondrial small heat shock protein [Lycopersicon esculentum] gi|3492854|dbj|BAA32547	0.58224	0.5487	0.45306	0.97736	0.46358	1.08831
At4g35790	phospholipase D delta / PLD delta (PLDDELTA) identical to phospholipase D delta SP: Q9C5Y0 from [Arabidopsis thaliana]; supporting cDNA gi|11761141|dbj|AB031047.1|	0.60587	0.59676	0.46626	0.72784	0.44828	0.84958
At3g53000	F-box family protein / SKP1 interacting partner 3-related low similarity to SKP1 interacting partner 3 [Arabidopsis thaliana] GI:10716951; contains Pfam profile PF00646: F-box domain	1.01831	1.16208	1.19571	2.33778	0.84392	1.53755
At1g55450	embryo-abundant protein-related similar to embryo-abundant protein GI:1350531 from [Picea glauca]	0.74682	0.49412	0.90758	1.7518	0.51866	1.53685
At2g24600	ankyrin repeat family protein contains ankyrin repeats, Pfam:PF00023	0.501	0.31007	0.41619	1.40531	0.3132	1.20442
At5g41810	expressed protein	0.69441	0.58669	0.95141	1.19824	0.45599	1.2757
At2g23100	DC1 domain-containing protein contains Pfam profile PF03107: DC1 domain	0.59628	0.48174	1.02405	1.18825	0.34491	1.06103
At5g01660	kelch repeat-containing protein similar to SP|P57790 Kelch-like ECH-associated protein 1 (Cytosolic inhibitor of Nrf2) {Rattus norvegicus}; contains Pfam profile PF01344: Kelch motif	0.51145	0.55296	1.06027	1.11681	0.43053	1.07109
At1g75460	ATP-dependent protease La (LON) domain-containing protein weak similarity to SP|P36774 ATP-dependent protease La 2 (EC 3.4.21.53) {Myxococcus xanthus}; contains Pfam profile PF02190: ATP-dependent protease La (LON) domain	1.48793	1.97505	2.1165	1.50806	1.11578	0.98294
At5g18020	auxin-responsive protein, putative similar to auxin-inducible SAUR (Small Auxin Up RNAs) (GI:3043536) [Raphanus sativus]	0.89163	1.19259	1.1691	0.86948	0.60148	0.44112
At2g42870	expressed protein	1.64496	2.32913	2.40043	1.63158	0.97203	1.11077
At4g27710	cytochrome P450 family protein contains Pfam profile: PF00067 cytochrome P450	1.45496	2.12803	1.79768	1.42313	0.90688	0.93556
At3g08940	chlorophyll A-B binding protein (LHCB4.2) contains Pfam profile: PF00504 chlorophyll A-B binding protein; identical to Lhcb4.2 protein GB:AAD28774 [Arabidopsis thaliana]	1.62083	1.72747	1.83521	1.36072	0.83878	0.85028
At3g02500	expressed protein	1.93414	2.05448	2.41337	1.4165	1.19935	1.06784
At1g29510	auxin-responsive protein, putative similar to auxin-induced protein 6B (SP:P33083) [Glycine max]	0.91165	1.06457	1.29245	0.70684	0.5434	0.59669
At1g01240	expressed protein	1.63886	2.02698	2.26553	1.84782	0.72628	1.02173
At5g18080	auxin-responsive protein, putative similar to GP:3043536 SAUR {Raphanus sativus}	0.89422	1.01852	1.27873	0.95469	0.40556	0.57715
At1g20620	catalase 3 (SEN2) almost identical to catalase 3 SP:Q42547, GI:3123188 from [Arabidopsis thaliana]; identical to catalase 3 (SEN2) mRNA, partial cds GI:3158369	0.82633	1.18229	1.31166	1.00122	0.53076	0.68398
At5g12050	expressed protein	2.51356	1.69707	3.44812	2.53138	0.70688	1.03068
At5g27780	auxin-responsive family protein similar to Auxin-induced protein 10A5 (SP:P33079) [Glycine max]	0.95999	0.97264	1.2281	1.08658	0.54816	0.57036
At1g72200	zinc finger (C3HC4-type RING finger) family protein contains Pfam profile: PF00097: Zinc finger, C3HC4 type (RING finger)	1.22957	1.06632	2.57379	0.75671	0.43268	0.92462
At4g30690	translation initiation factor 3 (IF-3) family protein similar to SP|P33319 Translation initiation factor IF-3 {Proteus vulgaris}; contains Pfam profiles PF00707: Translation initiation factor IF-3, C-terminal domain, PF05198: Translation initiation factor	1.33615	1.3547	1.89942	1.08029	0.77632	1.12665
At1g29500	auxin-responsive protein, putative similar to auxin-induced protein 6B (SP:P33083) [Glycine max]	0.84432	0.92129	0.94951	0.58943	0.35283	0.58887
At1g29420	auxin-responsive family protein Similar to auxin-induced protein TGSAUR12 (GI:10185816) [Tulipa gesneriana]	1.08234	0.99216	1.37644	0.69109	0.3159	0.60277
At1g29450	auxin-responsive protein, putative similar to auxin-induced protein 6B (SP:P33083) [Glycine max]	0.94324	0.97028	1.33825	0.71631	0.34292	0.57635
At1g18460	lipase family protein similar to triacylglycerol lipase, gastric precursor (EC 3.1.1.3) {Canis familiaris} [SP|P80035]	0.69437	0.85054	0.97606	0.80077	0.53111	0.80265
At1g68870	hypothetical protein	1.30284	1.61155	2.11793	1.45189	0.83442	1.24303
At2g25900	zinc finger (CCCH-type) family protein contains Pfam domain, PF00642: Zinc finger C-x8-C-x5-C-x3-H type (and similar)	1.57624	2.27881	2.78676	1.99695	0.87874	1.58802
At4g14520	DNA-directed RNA polymerase II-related contains similarity to Swiss-Prot:P38421 DNA-directed RNA polymerase II 19 kDa polypeptide (EC 2.7.7.6) (RNA polymerase II subunit 5) [Arabidopsis thaliana]	1.3104	1.5811	2.14043	1.41256	1.14544	1.53314
At1g49570	peroxidase, putative identical to peroxidase ATP5a [Arabidopsis thaliana] gi|1546702|emb|CAA67341; similar to peroxidase SWISS-PROT:P80679 from [Armoracia rusticana]	1.5891	1.89929	1.78184	1.08812	1.06255	1.07461
At4g32280	auxin-responsive AUX/IAA family protein contains Pfam profile: PF02309: AUX/IAA family	6.87159	7.68373	5.40773	1.90517	1.14951	0.72415
At3g11560	expressed protein	1.0441	1.1124	0.99714	0.72313	0.58965	0.62161
At3g18200	nodulin MtN21 family protein similar to MtN21 GI:2598575 (root nodule development) from [Medicago truncatula]	1.29828	1.47311	1.14126	0.72074	0.44835	0.67721
At5g02540	short-chain dehydrogenase/reductase (SDR) family protein contains INTERPRO family IPR002198 Short-chain dehydrogenase/reductase (SDR) superfamily	1.80883	2.06547	1.77357	1.07112	0.70043	0.99246
At3g45050	expressed protein	1.88303	1.92804	2.07241	0.8923	0.75406	1.07774
At1g14200	zinc finger (C3HC4-type RING finger) family protein contains Pfam profile: PF00097 zinc finger, C3HC4 type (RING finger)	2.17168	2.08808	1.4266	1.66302	0.42886	1.09326
At4g34770	auxin-responsive family protein similar to auxin-induced protein X10A (SP:P33080) [Glycine max]; small auxin up-regulated RNA, Malus domestica, gb:Z93766	2.01142	1.73745	1.21224	1.45003	0.41357	0.93982
At5g53980	homeobox-leucine zipper family protein contains Pfam PF00046: Homeobox domain; similar to homeobox protein PpHB5 (GI:7415622) [Physcomitrella patens]	2.08771	2.24926	1.50393	1.77753	0.64318	1.10868
At3g48720	transferase family protein similar to hypersensitivity-related hsr201 protein - Nicotiana tabacum,PIR2:T03274; contains Pfam transferase family domain PF00248	1.34612	1.16988	0.95696	1.10775	0.37772	0.91336
At5g62280	expressed protein	2.4083	1.87574	1.94813	1.30047	0.35069	0.94808
At1g52100	jacalin lectin family protein similar to myrosinase-binding protein homolog [Arabidopsis thaliana] GI:2997767; contains Pfam profile PF01419 jacalin-like lectin domain; contains non-consensus AG donor splice site at exon3	1.51547	1.97628	1.62377	1.49385	0.30594	0.72739
At3g21330	basic helix-loop-helix (bHLH) family protein contains Pfam profile: PF00010 helix-loop-helix DNA-binding domain	2.59656	3.76873	1.94831	1.32711	0.44934	1.18727
At5g39610	no apical meristem (NAM) family protein contains Pfam PF02365 : No apical meristem (NAM) protein; similar to cup-shaped cotyledon CUC2 (GI:1944132) [Arabidopsis thaliana]	1.8301	2.01582	1.4677	1.30813	0.60341	1.16854
At1g49130	zinc finger (B-box type) family protein contains similarity to zinc finger protein GI:3618318 from [Oryza sativa]	2.37871	2.89061	1.46132	1.56377	0.55622	1.19206
At1g05300	metal transporter, putative (ZIP5) identical to putative metal transporter ZIP5 [Arabidopsis thaliana] gi|17385784|gb|AAL38432; similar to zinc transporter protein ZIP1 [Glycine max] gi|15418778|gb|AAK37761; member of the Zinc (Zn2+)-Iron (Fe2+) permease	1.14257	1.54076	1.10078	0.90763	0.37145	0.86731
At3g05950	germin-like protein, putative similar to germin-like protein GLP6 [SP|P92997]; contains Pfam profile: PF01072 germin family	2.03281	1.6243	1.41324	0.95912	0.67753	1.17882
At3g59940	kelch repeat-containing F-box family protein contains Pfam profiles PF01344: Kelch motif, PF00646: F-box domain	1.78905	1.2968	1.09327	1.03967	0.52829	1.02259
At5g62340	invertase/pectin methylesterase inhibitor family protein similar to SP|Q42534 Pectinesterase 2 precursor (EC 3.1.1.11) (Pectin methylesterase 2) (PE 2) {Arabidopsis thaliana}; contains Pfam profile PF04043: Plant invertase/pectin methylesterase inhibitor	2.30452	1.88677	1.48339	1.31731	0.78901	1.35327
At1g33790	jacalin lectin family protein similar to myrosinase binding protein homolog GI:2997767 from [Arabidopsis thaliana]; contains contains Pfam profile PF01419 jacalin-like lectin domain	1.12276	1.80617	0.9221	0.56177	0.46965	0.78854
At3g51400	expressed protein contains Pfam profile PF03087: Arabidopsis protein of unknown function	2.32072	3.53507	1.56666	1.00155	0.68577	1.2788
At1g19610	plant defensin-fusion protein, putative (PDF1.4) plant defensin protein family member, personal communication, Bart Thomma (Bart.Thomma@agr.kuleuven.ac.be); similar to SWISS-PROT:P30224, Cysteine-rich antifungal protein 1 precursor (AFP1)[Arabidopsis thal	1.65297	1.95498	1.40367	0.99624	0.69226	1.12179
At4g14270	expressed protein	1.92881	2.53848	1.52906	1.14424	0.67086	1.29434
At1g07350	transformer serine/arginine-rich ribonucleoprotein, putative similar to GB:Y09506 from [Nicotiana tabacum] (Plant Mol. Biol. 35 (3), 261-269 (1997))	1.577	1.74339	0.82633	0.79297	0.48275	0.84988
At1g07350	transformer serine/arginine-rich ribonucleoprotein, putative similar to GB:Y09506 from [Nicotiana tabacum] (Plant Mol. Biol. 35 (3), 261-269 (1997))	1.51583	1.85007	0.79268	0.75881	0.44657	0.79292
At2g23030	protein kinase, putative similar to protein kinase 3 [Glycine max] GP|310582|gb|AAB68961	2.44815	2.66504	1.40931	1.2876	0.74486	1.40965
At4g14130	xyloglucan:xyloglucosyl transferase, putative / xyloglucan endotransglycosylase, putative / endo-xyloglucan transferase, putative (XTR7) almost identical to xyloglucan endotransglycosylase-related protein XTR7 GI:1244760 from [Arabidopsis thaliana], one a	1.72841	2.08839	1.0609	0.9436	0.65533	0.95261
At2g42850	cytochrome P450 family protein similar to taxane 13-alpha-hydroxylase (GI:17148242) {Taxus cuspidata}	1.61848	1.84258	0.94669	0.74447	0.49234	0.87723
At3g53200	myb family transcription factor (MYB27) similar to myb-related DNA-binding protein GI:6467223 from [Arabidopsis thaliana]; contains PFAM profile: myb DNA binding domain PF00249	2.78145	3.59926	1.47624	0.98929	0.59566	1.1625
At2g45560	cytochrome P450 family protein	1.47314	2.05245	0.87513	0.87142	0.57905	0.86503
At1g26800	zinc finger (C3HC4-type RING finger) family protein contains Pfam profile: PF00097 zinc finger, C3HC4 type (RING finger)	1.33973	1.82217	1.17795	1.03609	0.63771	1.25765
At5g06690	thioredoxin family protein low similiarity to SP|P34723 Thioredoxin {Penicillium chrysogenum}; contains Pfam profile: PF00085 Thioredoxin	1.77935	3.0206	1.7892	1.1593	0.68137	1.44384
At2g34390	major intrinsic family protein / MIP family protein contains Pfam profile: MIP PF00230; an isoform contains a non-consensus GA-AG intron	1.10276	1.79825	1.0839	0.8445	0.52372	0.99394
At3g14230	AP2 domain-containing protein RAP2.2 (RAP2.2) identical to AP2 domain containing protein RAP2.2 GI:2281629 from [Arabidopsis thaliana]	1.08622	1.7152	0.97474	0.79107	0.54176	1.02243
At1g05300	metal transporter, putative (ZIP5) identical to putative metal transporter ZIP5 [Arabidopsis thaliana] gi|17385784|gb|AAL38432; similar to zinc transporter protein ZIP1 [Glycine max] gi|15418778|gb|AAK37761; member of the Zinc (Zn2+)-Iron (Fe2+) permease	1.07136	1.42045	0.99298	0.65924	0.46016	0.93156
At5g46010	homeobox-leucine zipper transcription factor family protein similar to to PRESSED FLOWER (GP:17907768) {Arabidopsis thaliana}; similar to HB2 homeodomain protein (GI:3955021) {Populus tremula x Populus tremuloides}	1.29731	1.1599	1.02031	0.43776	0.42639	0.88152
At1g74670	gibberellin-responsive protein, putative similar to SP|P46690 Gibberellin-regulated protein 4 precursor {Arabidopsis thaliana} GASA4; contains Pfam profile PF02704: Gibberellin regulated protein	1.18463	2.87217	1.67596	1.4862	0.30845	1.17401
At5g14360	ubiquitin family protein contains INTERPRO:IPR000626 ubiquitin domain	1.26788	2.00151	1.63761	1.40092	0.82866	1.4614
At3g26740	light responsive protein-related similar to light regulated protein precursor SP:Q03200 [Oryza sativa] (Plant Mol. Biol. 22 (1), 165-170 (1993)), ccr protein GB:S52663 [Citrus X paradisi] (Plant Mol. Biol. 26 (1), 165-173 (1994))	1.53785	2.61198	2.13755	1.37907	0.85926	1.52925
At2g23170	auxin-responsive GH3 family protein similar to auxin-responsive GH3 product [Glycine max] GI:18591; contains Pfam profile PF03321: GH3 auxin-responsive promoter	0.65073	0.93587	0.819	0.60931	0.40277	0.77307
At4g35010	glycosyl hydrolase family 35 protein similar to beta-galactosidase BG1 GI:15081596 from [Vitis vinifera]	0.92758	1.73977	1.33863	0.82813	0.37788	1.1906
At2g15680	calmodulin-related protein, putative similar to calmodulin-related protein 2, touch-induced SP:P25070 from [Arabidopsis thaliana]	0.89513	1.90542	1.09168	0.96638	0.49309	0.78847
At2g22990	sinapoylglucose:malate sinapoyltransferase (SNG1) similar to serine carboxypeptidase I precursor (SP:P37890) [Oryza sativa]; contains Pfam profile PF00450: Serine carboxypeptidase; identical to cDNA sinapoylglucose:malate sinapoyltransferase (SNG1) GI:869	1.07203	2.22128	1.41321	1.28671	0.64963	1.01274
At4g36410	ubiquitin-conjugating enzyme 17 (UBC17) E2; identical to gi:2801446	1.48812	3.39188	2.21564	1.70136	0.82506	1.41876
At1g73830	basic helix-loop-helix (bHLH) family protein contains Pfam profile: PF00010 helix-loop-helix DNA-binding domain	1.36737	1.7832	1.76256	1.70606	0.49655	1.32065
At4g24660	zinc finger homeobox family protein / ZF-HD homeobox family protein hypothetical protein T8K22.16, Arabidopsis thalianachromosome II BAC T8K22, PATX:G3184285	1.15005	1.42791	1.32474	1.32305	0.54099	1.19487
At5g26670	pectinacetylesterase, putative similar to pectinacetylesterase precursor GI:1431629 from [Vigna radiata]	0.89489	1.11638	0.7932	1.0563	0.49954	0.77437
At5g21222	protein kinase family protein contains Pfam profile: PF00069 protein kinase domain	0.79653	0.93692	1.04081	1.33358	0.5446	0.82367
At4g38290	expressed protein	0.88652	0.91136	1.08698	1.35203	0.45803	0.9407
At4g38350	patched family protein similar to SP|O15118 Niemann-Pick C1 protein precursor from Homo sapiens (PID:g2276463); contains Pfam profile PF02460 Patched family	0.62891	0.88135	1.05365	1.1908	0.41478	0.85219
At1g13430	sulfotransferase family protein similar to steroid sulfotransferase 3 GI:3420008 from (Brassica napus); contains Pfam profile PF00685: Sulfotransferase domain	1.02853	0.77333	1.22673	1.1363	0.49354	1.03401
At5g49450	bZIP family transcription factor similar to bZIP transcription factor GI:1769891 from [Arabidopsis thaliana]	1.89768	1.34995	2.78138	1.9669	0.59228	1.96815
At5g61590	AP2 domain-containing transcription factor family protein contains Pfam PF00847: AP2 domain	1.22718	1.04078	1.54016	1.22513	0.46015	1.41976
At2g18300	basic helix-loop-helix (bHLH) family protein contains Pfam profile: PF00010 helix-loop-helix DNA-binding domain ;supported by cDNA gi|20127067|gb|AF488597.1|	1.18602	0.99759	1.32836	1.2782	0.51351	1.19232
At1g14280	phytochrome kinase, putative contains similarity to Swiss-Prot:Q9SWI1 phytochrome kinase substrate 1 [Arabidopsis thaliana]	0.6456	0.6437	0.8261	0.78014	0.42432	0.73608
At4g20440	small nuclear ribonucleoprotein associated protein B, putative / snRNP-B, putative / Sm protein B, putative similar to SP|Q05856 Small nuclear ribonucleoprotein associated protein B (snRNP-B) (Sm protein B) (Sm-B) (SmB) {Drosophila melanogaster}	1.22235	1.03708	2.35613	1.4371	0.26677	0.97486
At5g62360	invertase/pectin methylesterase inhibitor family protein similar to pectinesterase from Arabidosis thaliana SP|Q42534, Lycopersicon esculentum SP|Q43143; contains Pfam profile PF04043: Plant invertase/pectin methylesterase inhibitor	1.39282	0.97561	1.48699	1.44505	0.48068	1.02244
At2g18300	basic helix-loop-helix (bHLH) family protein contains Pfam profile: PF00010 helix-loop-helix DNA-binding domain ;supported by cDNA gi|20127067|gb|AF488597.1|	1.18398	0.95995	1.38281	1.28424	0.5236	1.03527
At5g16030	expressed protein	1.34397	0.96185	1.46664	1.47935	0.54911	1.16881
At5g18600	glutaredoxin family protein contains glutaredoxin domain, INTERPRO:IPR002109	1.61198	0.84729	1.46345	1.79935	0.46997	1.01373
At3g24500	ethylene-responsive transcriptional coactivator, putative similar to ethylene-responsive transcriptional coactivator [Lycopersicon esculentum] gi|5669634|gb|AAD46402	1.48021	1.0539	1.13382	1.08111	0.39828	0.98111
At4g23290	protein kinase family protein contains Pfam domain PF00069: Protein kinase domain	0.95048	0.77839	0.85893	0.87099	0.53632	0.78182
At4g34810	auxin-responsive family protein similar to auxin-induced protein X10A5 (SP:P33079) [Glycine max]; small auxin up RNA (SAUR-AC1), Arabidopsis thaliana, PIR2:T06084	2.15938	1.11368	1.32125	1.23018	0.46904	1.09576
At5g38740	MADS-box family protein contains similarity to hypothetical proteins of [Arabidopsis thaliana]	2.31281	0.79351	1.37107	1.20064	0.23129	0.9114
At4g14310	peroxisomal membrane protein-related contains weak similarity to Peroxisomal membrane protein 2 (22 kDa peroxisomal membrane protein) (Swiss-Prot:P42925) [Mus musculus]	1.68814	1.05984	1.18237	1.54959	0.45459	1.13763
At3g55240	expressed protein	2.27251	0.95347	1.7329	1.42658	0.40018	0.79719
At1g21650	preprotein translocase secA family protein contains Pfam profiles: PF01043 SecA protein, amino terminal region, PF00400 WD domain, G-beta repeat, PF00097 zinc finger, C3HC4 type (RING finger)	1.26123	1.85392	1.42449	2.52714	0.73115	0.80139
At2g29290	tropinone reductase, putative / tropine dehydrogenase, putative similar to tropinone reductase SP:P50165 from [Datura stramonium]	1.23462	2.32532	1.89982	1.90416	0.96544	1.15069
At1g31260	metal transporter, putative (ZIP10) identical to putative metal transporter ZIP10 [Arabidopsis thaliana] gi|17385792|gb|AAL38436; similar to iron-regulated transporter 2 GB:AAD30549 GI:4836773 from [Lycopersicon esculentum]; member of the Zinc (Zn2+)-Iron	1.25135	1.08825	0.63412	0.80251	0.93297	1.52577
At4g22460	protease inhibitor/seed storage/lipid transfer protein (LTP) family protein contains Pfam profile: PF00234 protease inhibitor/seed storage/LTP family	1.1115	1.04607	0.49067	0.67756	0.87414	1.4368
At3g51350	aspartyl protease family protein contains Eukaryotic and viral aspartyl proteases active site, PROSITE:PS00141	0.80818	0.77354	0.39102	0.46278	0.51989	1.07371
At2g34500	cytochrome P450 family protein similar to Cytochrome P450 61 (C-22 sterol desaturase) (SP:P54781) {Saccharomyces cerevisiae}	0.62272	0.51588	0.23715	0.44497	0.40312	1.03556
At1g49860	glutathione S-transferase, putative similar to GI:860955 from [Hyoscyamus muticus] (Plant Physiol. 109 (1), 253-260 (1995))	1.09598	1.10648	0.44674	0.71532	0.63722	1.16386
At2g21220	auxin-responsive protein, putative similar to auxin-induced protein TGSAUR22 (GI:10185820) [Tulipa gesneriana]	0.90407	0.86945	0.49446	0.64575	0.64284	0.90857
At1g73600	phosphoethanolamine N-methyltransferase 3, putative (NMT3) strong similarity to SP|Q9FR44 Phosphoethanolamine N-methyltransferase 1 (EC 2.1.1.103) (PEAMT 1) (AtNMT1) {Arabidopsis thaliana}; identical to SP|Q9C6B9 Putative phosphoethanolamine N-methyltrans	0.54643	0.56635	0.17123	0.30514	0.31563	0.75475
At4g37450	arabinogalactan-protein (AGP18) identical to gi_11935088_gb_AAG41964	0.8765	0.91808	0.54618	0.75415	0.64761	1.04068
At2g27690	cytochrome P450, putative similar to Cytochrome P450 94A1 (P450-dependent fatty acid omega-hydroxylase) (SP:O81117) {Vicia sativa}; contains Pfam profile: PF00067 cytochrome P450; supported by cDNA: gi_13877668	0.85384	0.87444	0.41493	0.55059	0.48394	0.97192
At3g52340	sucrose-phosphatase 2 (SPP2) identical to sucrose-phosphatase (SPP2) [Arabidopsis thaliana] GI:13811669; supporting cDNA gi|13811668|gb|AF356816.1|AF356816	1.0521	0.89861	0.28151	0.39153	0.2878	0.93016
At1g33680	KH domain-containing protein similar to FUSE binding protein 2 GB:AAC50892 GI:1575607 from [Homo sapiens]	0.8635	0.91916	0.35847	0.46073	0.48358	0.80867
At5g05250	expressed protein	1.35397	1.68444	0.36841	0.65686	0.81106	1.27304
At4g02330	pectinesterase family protein contains Pfam profile: PF01095 pectinesterase	1.23862	1.20741	0.1964	0.35923	0.56975	1.31112
At1g80130	expressed protein	0.98212	0.53985	0.30442	0.40362	0.36727	0.70021
At1g50050	pathogenesis-related protein, putative similar to pathogenesis-related protein 1b precursor (pr-1b) GB:X03465 GI:19977 from [Nicotiana tabacum]; contains Pfam profile PF00188: SCP-like extracellular protein	1.41067	1.08895	0.43243	0.58818	0.63201	1.26627
At4g19690	iron-responsive transporter (IRT1) identical to Fe(II) transport protein [Arabidopsis thaliana] gi|1353266|gb|AAB01678; member of the Zinc (Zn2+)-Iron (Fe2+) permease (ZIP) family, PMID:11500563	1.88855	1.43127	0.57855	0.74083	0.81754	1.65114
At2g22122	expressed protein	1.1653	0.94204	0.50869	0.53282	0.64609	1.14356
At4g31950	cytochrome P450 family protein cytochrome P450 monooxygenase, Pisum sativum, PATCHX:G894153	2.89121	2.05724	0.69914	0.82429	1.2401	2.64683
At4g19690	iron-responsive transporter (IRT1) identical to Fe(II) transport protein [Arabidopsis thaliana] gi|1353266|gb|AAB01678; member of the Zinc (Zn2+)-Iron (Fe2+) permease (ZIP) family, PMID:11500563	1.84733	1.28739	0.64926	0.72264	1.05048	1.58523
At4g19690	iron-responsive transporter (IRT1) identical to Fe(II) transport protein [Arabidopsis thaliana] gi|1353266|gb|AAB01678; member of the Zinc (Zn2+)-Iron (Fe2+) permease (ZIP) family, PMID:11500563	1.9475	1.35902	0.79429	0.94132	1.15838	1.6294
At3g46640	myb family transcription factor contains Pfam profile: PF00249 myb-like DNA-binding domain	1.05104	0.77786	0.48343	0.56347	0.56176	1.17512
At4g31940	cytochrome P450, putative cytochrome P450 monooxygenase, Pisum sativum, PATCHX:G894153	2.92758	1.25693	0.63116	0.98282	1.24629	2.96785
At2g43620	chitinase, putative similar to basic endochitinase CHB4 precursor SP:Q06209 from [Brassica napus]	1.76793	1.08553	0.34956	0.44021	0.96286	0.98318
At4g23210	protein kinase family protein contains Pfam domain, PF00069: Protein kinase domain	1.46177	0.99078	0.54518	0.65447	0.78504	0.98188
At1g01580	ferric-chelate reductase, putative similar to ferric-chelate reductase (FRO1) [Pisum sativum] GI:15341529; contains Pfam profile: PF01794 ferric reductase like transmembrane component	1.90909	1.25312	0.61507	0.69879	0.45888	1.61676
At5g19800	hydroxyproline-rich glycoprotein family protein similar to extensin [Catharanthus roseus] gi|1486263|dbj|BAA13175; contains proline-rich extensin domains, INTERPRO:IPR002965	1.21554	0.95959	0.61065	0.63357	0.48106	1.12942
At5g20700	senescence-associated protein-related similar to senescence-associated protein SAG102 (GI:22331931) [Arabidopsis thaliana];	0.99416	0.84476	0.58278	0.57134	0.4625	0.85491
At1g56160	myb family transcription factor (MYB72) contains Pfam profile: PF00249 myb-like DNA-binding domain; identical to cDNA putative transcription factor (MYB72) mRNA, partial cds GI:3941501	1.98155	1.07861	0.99915	0.87059	0.94083	1.94846
At1g71200	basic helix-loop-helix (bHLH) family protein contains Pfam profile: PF00010 helix-loop-helix DNA-binding domain	1.3152	0.93739	0.51615	0.34807	0.46972	1.13909
At3g26880	self-incompatibility protein-related similar to S1 self-incompatibility protein [Papaver rhoeas] GI:452430	1.64783	1.2822	1.00169	0.91588	1.06182	1.5313
At3g14840	leucine-rich repeat family protein / protein kinase family protein contains Pfam domains PF00560: Leucine Rich Repeat and PF00069: Protein kinase domain; contains 2 predicted transmembrane domains	1.00678	0.7313	0.59774	0.48431	0.48969	0.89107
At1g69720	heme oxygenase 3 (HO3) similar to heme oxygenase 3 [Arabidopsis thaliana] gi|14485563|gb|AAK63006	2.03694	1.35489	1.07776	0.91107	0.97383	1.42185
At2g27920	serine carboxypeptidase S10 family protein similar to retinoid-inducible serine carboxypeptidase precursor (GI:15146429) [Mus musculus]	2.24674	0.99163	0.77552	0.67618	0.58465	1.05024
At3g57240	beta-1,3-glucanase (BG3) almost identical to beta-1,3-glucanase GI:553038 from [Arabidopsis thaliana]	3.11475	0.89005	0.39463	0.37204	0.51698	0.98009
At5g28610	expressed protein	0.95152	0.94145	0.63772	0.46985	0.89365	1.00784
At5g23980	ferric-chelate reductase, putative similar to ferric-chelate reductase (FRO1) [Pisum sativum] GI:15341529; contains Pfam profile PF01794: Ferric reductase like transmembrane component	0.78672	0.9395	0.29932	0.18751	0.83839	1.11896
At4g39070	zinc finger (B-box type) family protein salt-tolerance protein - Arabidopsis thaliana, PID:e224078	1.08578	0.98966	0.51241	0.45124	0.90648	1.05112
At5g23990	ferric-chelate reductase, putative similar to ferric-chelate reductase (FRO1) [Pisum sativum] GI:15341529; contains Pfam profile PF01794: Ferric reductase like transmembrane component	1.34305	0.87083	0.29716	0.22378	0.86673	1.152
At1g36390	co-chaperone grpE family protein similar to co-chaperone CGE1 precursor isoform b [Chlamydomonas reinhardtii] GI:15384279; contains Pfam profile PF01025: co-chaperone GrpE	1.32552	1.19225	0.65644	0.44495	1.13936	1.08432
At3g49305	hypothetical protein contains proline-rich extensin domains, INTERPRO:IPR002965	0.93365	0.98902	0.5442	0.55659	0.89248	1.09095
At5g19970	expressed protein ; expression supported by MPSS	0.8865	0.86728	0.44278	0.38569	0.67279	0.99809
At3g13857	expressed protein	0.93	1.03411	0.53267	0.49787	0.7008	0.96514
At3g53400	expressed protein	1.08594	1.2466	0.61536	0.44568	0.68628	0.94408
At2g01530	major latex protein-related / MLP-related low similarity to major latex protein {Papaver somniferum}[GI:20810]	0.97305	0.92788	0.74017	0.49634	0.76305	1.06543
At4g19680	iron-responsive transporter (IRT2) member of the Zinc (Zn2+)-Iron (Fe2+) permease (ZIP) family, PMID:11500563	0.94709	1.00969	0.60365	0.35071	0.66513	0.97005
ath-MIR169h	miRNA gene Arabidopsis thaliana miR169h stem-loop	2.08492	1.46918	0.81136	0.56156	1.0439	1.5935
At1g34760	14-3-3 protein GF14 omicron (GRF11) identical to SP:Q9S9Z8, 14-3-3-like protein GF14 omicron (General regulatory factor 11){Arabidopsis thaliana}	1.15423	0.75769	0.59134	0.69171	0.49716	1.73737
At5g14000	no apical meristem (NAM) family protein contains Pfam PF02365: No apical meristem (NAM) domain;	0.83832	0.66489	0.52543	0.62958	0.47168	1.06442
ath-MIR169n	miRNA gene Arabidopsis thaliana miR169n stem-loop	1.99	1.18792	0.95006	1.13394	0.94628	2.29578
At2g25625	expressed protein	0.75009	0.65407	0.53871	0.56056	0.56413	0.95801
At2g35770	serine carboxypeptidase S10 family protein similar to Serine carboxypeptidase II precursor (Carboxypeptidase D) (CP-MII) (SP:P08818) [Hordeum vulgare]	0.81421	0.63524	0.52102	0.47942	0.4674	1.1727
At5g02780	In2-1 protein, putative similar to In2-1 [Zea mays] EMBL:X58573	1.24922	0.65796	0.55374	0.60582	0.65493	2.01474
At3g07195	proline-rich family protein	0.81267	0.59122	0.48952	0.6018	0.53538	1.17834
At2g39410	hydrolase, alpha/beta fold family protein similar to monoglyceride lipase from [Homo sapiens] GI:14594904, [Mus musculus] GI:2632162; contains Pfam profile PF00561: hydrolase, alpha/beta fold family	1.09111	0.85861	0.76069	0.8009	0.93022	1.51552
At1g05000	tyrosine specific protein phosphatase family protein contains tyrosine specific protein phosphatases active site, PROSITE:PS00383	0.5325	0.56793	0.43559	0.36176	0.49371	1.06064
At2g29720	monooxygenase family protein nearly identical to CTF2B [GI:4164578][Plant Physiol. 119, 364 (1999), PGR99-008]	0.5767	0.62074	0.51493	0.38818	0.60687	1.06956
At3g12900	oxidoreductase, 2OG-Fe(II) oxygenase family protein similar to SP|P10967 1-aminocyclopropane-1-carboxylate oxidase homolog (Protein E8) {Lycopersicon esculentum}, desacetoxyvindoline-4-hydroxylase [Catharanthus roseus] GI:2352812; contains Pfam profile PF	1.59336	1.38123	0.63811	0.55385	0.94154	5.07695
At4g08400	proline-rich extensin-like family protein contains proline-rich extensin domains, INTERPRO:IPR002965	0.61116	0.59011	0.40864	0.42976	0.51507	1.0829
At3g07490	calcium-binding protein, putative similar to calcium-binding protein GI:6580549 from [Lotus japonicus]	0.84563	0.93901	0.5229	0.59919	0.66409	1.44532
At3g28550	proline-rich extensin-like family protein contains proline-rich extensin domains, INTERPRO:IPR002965	0.5283	0.67205	0.34949	0.37005	0.36462	0.98648
At3g47250	expressed protein contains Pfam profile PF03140: Plant protein of unknown function	0.69172	0.68829	0.55264	0.51646	0.58042	0.84641
At4g08410	proline-rich extensin-like family protein contains proline-rich extensin domains, INTERPRO:IPR002965;	0.70848	0.75865	0.44673	0.41181	0.45789	1.03095
At5g65580	expressed protein	0.66461	0.75273	0.47433	0.57229	0.64602	1.0415
At4g34138	UDP-glucoronosyl/UDP-glucosyl transferase family protein contains Pfam profile: PF00201 UDP-glucoronosyl and UDP-glucosyl transferase	0.88728	1.48729	0.78198	0.83681	0.95898	2.83456
At3g55610	delta 1-pyrroline-5-carboxylate synthetase B / P5CS B (P5CS2) identical to SP|P54888	0.49646	0.6228	0.46691	0.40798	0.48672	0.70345
At1g74310	heat shock protein 101 (HSP101) identical to heat shock protein 101 GI:6715468 GB:AAF26423 from [Arabidopsis thaliana]	0.40455	0.6278	0.36997	0.60642	0.4766	0.93272
At5g37670	15.7 kDa class I-related small heat shock protein-like (HSP15.7-CI) contains Pfam profile: PF00011 Hsp20/alpha crystallin family; identified in Scharf, K-D., et al,Cell Stress & Chaperones (2001) 6: 225-237.	0.46588	0.63374	0.4136	0.5327	0.4629	1.04766
At5g25250	expressed protein	0.58909	0.83994	0.51652	0.79367	0.53721	1.5408
At3g26910	hydroxyproline-rich glycoprotein family protein common family member:At2g33490 [Arabidopsis thaliana]	0.47092	0.8276	0.35335	0.53237	0.35536	1.17697
At4g28300	hydroxyproline-rich glycoprotein family protein	0.5721	0.69341	0.43558	0.57272	0.45595	0.90429
At3g14610	cytochrome P450, putative similar to GB:Q05047 from [Catharanthus roseus]	0.60202	0.74514	0.40597	0.66381	0.49427	0.91868
At2g42580	tetratricopeptide repeat (TPR)-containing protein contains Pfam profile PF00515 TPR Domain	0.61363	0.74234	0.48162	0.66431	0.56007	0.87088
At1g47760	MADS-box protein (AGL102) contains similarity to MADS-box protein GB:AAC26702 GI:3128222 from [Arabidopsis thaliana]; contains Pfam profile PF00319: SRF-type transcription factor (DNA-binding and dimerisation domain)	1.57655	2.51972	0.8297	1.57331	0.87151	1.4929
At1g50090	aminotransferase class IV family protein contains Pfam profile: PF01063 aminotransferase class IV	1.20942	1.82759	0.92669	1.32341	1.01184	1.3019
At2g23130	arabinogalactan-protein (AGP17) identical to gi_11935086_gb_AAG41963	0.96377	1.20987	0.36898	0.96895	0.46158	0.91721
At4g27970	C4-dicarboxylate transporter/malic acid transport family protein contains Pfam profile PF03595: C4-dicarboxylate transporter/malic acid transport protein	1.11908	1.28794	0.53729	0.8584	0.62258	1.03253
At2g23130	arabinogalactan-protein (AGP17) identical to gi_11935086_gb_AAG41963	0.98432	1.23513	0.38744	0.70734	0.55077	0.93235
At2g23130	arabinogalactan-protein (AGP17) identical to gi_11935086_gb_AAG41963	0.9102	1.28296	0.45172	0.80281	0.64519	0.91741
At5g04960	pectinesterase family protein contains Pfam profile: PF01095 pectinesterase	0.92058	1.1364	0.40949	0.55761	0.41924	0.96347
At5g57540	xyloglucan:xyloglucosyl transferase, putative / xyloglucan endotransglycosylase, putative / endo-xyloglucan transferase, putative similar to xyloglucan endotransglycosylase (XTR9) GI:4218963 from [Arabidopsis thaliana]	0.93004	1.36275	0.51044	0.74181	0.54437	1.01348
At2g26150	heat shock transcription factor family protein contains Pfam profile: PF00447 HSF-type DNA-binding domain	1.31158	1.86303	0.55342	0.72377	0.48427	1.042
At1g67110	cytochrome P450, putative similar to Cytochrome P450 72A1 (SP:Q05047) [Catharanthus roseus];	1.80632	1.43293	0.52236	0.90625	0.83201	1.0004
At4g23210	protein kinase family protein contains Pfam domain, PF00069: Protein kinase domain	1.46057	1.11799	0.49164	0.6997	0.69657	0.9598
At4g12480	protease inhibitor/seed storage/lipid transfer protein (LTP) family protein identical to pEARLI 1 (Accession No. L43080): an Arabidopsis member of a conserved gene family (PGF95-099), Plant Physiol. 109 (4), 1497 (1995); contains Pfam protease inhibitor/s	2.08118	1.51565	0.80008	1.11029	0.90799	1.20097
At2g43100	aconitase C-terminal domain-containing protein contains Pfam profile PF00694: Aconitase C-terminal domain	1.21596	1.3068	0.55249	0.86186	0.76171	0.87006
At2g38170	calcium exchanger (CAX1) identical to high affinity calcium antiporter CAX1 [Arabidopsis thaliana] gi|9256741|gb|AAB05913, except a possible frameshift at base 58008. Sequence has been confirmed with 5 sequencing reads.; Ca2+:Cation Antiporter (CaCA) Fami	1.12804	1.54927	0.45876	0.66405	0.56884	0.80421
At2g38170	calcium exchanger (CAX1) identical to high affinity calcium antiporter CAX1 [Arabidopsis thaliana] gi|9256741|gb|AAB05913, except a possible frameshift at base 58008. Sequence has been confirmed with 5 sequencing reads.; Ca2+:Cation Antiporter (CaCA) Fami	1.22139	1.45675	0.53313	0.78411	0.68456	0.78724
At3g02020	aspartate kinase, lysine-sensitive, putative similar to aspartate kinase gi:2257743 (Arabidopsis thaliana)	1.11959	1.2034	0.45046	0.93541	0.78138	0.68539
At1g16410	cytochrome P450, putative similar to gb|AF069494 cytochrome P450 from Sinapis alba and is a member of the PF|00067 Cytochrome P450 family	1.43857	1.66894	0.55489	1.05373	0.95085	0.73035
At1g16410	cytochrome P450, putative similar to gb|AF069494 cytochrome P450 from Sinapis alba and is a member of the PF|00067 Cytochrome P450 family	1.56952	1.97132	0.47567	0.85338	0.7088	0.67389
At1g16410	cytochrome P450, putative similar to gb|AF069494 cytochrome P450 from Sinapis alba and is a member of the PF|00067 Cytochrome P450 family	1.39432	1.70694	0.46901	0.93796	0.77725	0.72726
At3g63290	expressed protein	1.59512	1.37594	0.35417	1.03563	0.56294	1.02208
At4g15670	glutaredoxin family protein contains INTERPRO Domain IPR002109, Glutaredoxin (thioltransferase)	2.97087	2.10822	0.26525	1.60081	0.69119	0.88715
At4g15660	glutaredoxin family protein contains INTERPRO Domain IPR002109, Glutaredoxin (thioltransferase)	2.78683	1.98196	0.41711	1.54293	0.56779	0.96
At4g15680	glutaredoxin family protein contains INTERPRO Domain IPR002109, Glutaredoxin (thioltransferase)	2.76691	1.7642	0.38489	1.50824	0.55486	0.99527
At4g15700	glutaredoxin family protein contains INTERPRO Domain IPR002109, Glutaredoxin (thioltransferase)	2.45978	1.79742	0.61289	1.63928	0.68964	0.97763
At5g06670	kinesin motor protein-related	2.44613	1.94084	0.9776	1.56917	1.01106	1.23252
At5g57760	expressed protein	2.05009	1.42316	0.6533	1.6108	0.87697	0.75046
At4g15690	glutaredoxin family protein contains INTERPRO Domain IPR002109, Glutaredoxin (thioltransferase)	2.3202	2.02561	0.77358	1.95756	0.78802	0.92639
At3g62930	glutaredoxin family protein contains glutaredoxin domain, INTERPRO:IPR002109	2.34075	1.6524	1.12285	1.6935	0.91662	1.23231
At1g49200	zinc finger (C3HC4-type RING finger) family protein contains Pfam domain, PF00097: Zinc finger, C3HC4 type (RING finger)	1.06286	0.79835	0.51643	0.96786	0.38726	0.69517
At2g42720	F-box family protein contains F-box domain Pfam:PF00646	2.24786	1.58789	0.91471	0.99731	0.82305	1.05489
At2g02120	plant defensin-fusion protein, putative (PDF2.1) plant defensin protein family member, personal communication, Bart Thomma (Bart.Thomma@agr.kuleuven.ac.be); contains a gamma-thionin family signature (PDOC00725)	3.11352	2.39207	1.14659	1.43042	0.87351	1.26278
At4g23300	protein kinase family protein contains Pfam domain, PF00069: Protein kinase domain	1.14605	1.017	0.6149	0.67941	0.51397	0.66108
At5g14070	glutaredoxin family protein contains INTERPRO Domain IPR002109, Glutaredoxin (thioltransferase)	3.16701	2.07372	1.29157	1.52098	0.99569	1.61169
At2g28250	protein kinase family protein contains protein kinase domain, Pfam:PF00069	1.20214	1.16114	0.69574	0.73356	0.55282	0.8789
At4g22470	protease inhibitor/seed storage/lipid transfer protein (LTP) family protein similar to hydroxyproline-rich glycoprotein DZ-HRGP from Volvox carteri f. nagariensis GP|6523547; contains Pfam profile PF00234 Protease inhibitor/seed storage/LTP family	1.55912	1.33149	0.59932	0.64845	0.49225	0.98817
At4g11460	protein kinase family protein contains Pfam PF00069: Protein kinase domain	1.22728	1.33367	0.53744	0.7468	0.42551	0.68271
At5g25100	endomembrane protein 70, putative TM4 family;	1.05768	1.1788	0.59087	0.77195	0.47181	0.81904
At1g33240	trihelix DNA-binding protein, putative similar to GTL1 [Arabidopsis thaliana] GI:2664198	0.84019	1.0585	0.73274	0.48674	0.62813	0.91816
At3g04320	trypsin and protease inhibitor family protein / Kunitz family protein weak similarity to Kunitz trypsin inhibitor TI1 [Populus tremuloides] GI:13605350; contains Pfam profile PF00197: Trypsin and protease inhibitor	1.39526	1.96393	1.28853	0.92469	1.11319	1.47057
At2g19150	pectinesterase family protein contains Pfam profile: PF01095 pectinesterase	0.94235	0.86993	0.70772	0.46318	0.54906	0.94582
At4g31080	expressed protein	0.81047	0.91331	0.61744	0.48432	0.49028	0.86906
At5g56900	CwfJ-like family protein / zinc finger (CCCH-type) family protein contains Pfam domain, PF00642: Zinc finger C-x8-C-x5-C-x3-H type (and similar), PF04677: Protein similar to CwfJ C-terminus 1, PF04676: Protein similar to CwfJ C-terminus 2	0.78753	0.88578	0.66194	0.47662	0.48694	0.84399
At2g33790	pollen Ole e 1 allergen and extensin family protein similar to arabinogalactan protein [Daucus carota] GI:11322245, SP|Q03211 Pistil-specific extensin-like protein precursor (PELP) {Nicotiana tabacum}; contains Pfam profile PF01190: Pollen proteins Ole e	1.27507	2.31221	0.75077	0.65951	0.67815	1.52263
At5g04150	basic helix-loop-helix (bHLH) family protein contains Pfam profile: PF00010 helix-loop-helix DNA-binding domain; PMID: 12679534	2.27667	2.92468	2.03219	1.80397	1.84389	2.79155
At5g39180	germin-like protein, putative similar to germin-like protein (GLP6) - Arabidopsis thaliana, EMBL:U75194 [SP|P92997]	1.06223	1.70214	0.49027	0.40356	0.59648	1.83174
At1g12090	protease inhibitor/seed storage/lipid transfer protein (LTP) family protein similar to 14 kDa polypeptide [Catharanthus roseus] GI:407410; contains Pfam protease inhibitor/seed storage/LTP family domain PF00234	0.96347	1.4325	0.6562	0.65943	0.50702	1.03301
At1g06330	copper-binding family protein similar to copper homeostasis factor gi:3168840 from Arabidopsis thaliana; contains Pfam heavy-metal-associated domain PF00403	1.31421	2.58039	0.81562	0.80642	0.69535	1.45069
At5g14920	gibberellin-regulated family protein similar to SP|P46689 Gibberellin-regulated protein 1 precursor {Arabidopsis thaliana}; contains Pfam profile PF02704: Gibberellin regulated protein	1.01423	1.91128	0.54385	0.64286	0.47917	0.98167
At1g75750	gibberellin-regulated protein 1 (GASA1) / gibberellin-responsive protein 1 identical to SP|P46689 Gibberellin-regulated protein 1 precursor {Arabidopsis thaliana}; supporting cDNA gi|887938|gb|U11766.1|ATU11766	0.91983	2.25402	0.58253	0.67196	0.53074	1.02031
At1g62510	protease inhibitor/seed storage/lipid transfer protein (LTP) family protein contains Pfam protease inhibitor/seed storage/LTP family domain PF00234	1.01931	2.58354	0.80829	0.68534	0.48648	1.04129
At1g54530	calcium-binding EF hand family protein contains INTERPRO:IPR002048 calcium-binding EF-hand domain	1.30016	2.40664	1.11278	1.1091	0.96376	1.3326
At1g62580	flavin-containing monooxygenase family protein / FMO family protein low similarity to SP|P97501 Dimethylaniline monooxygenase [N-oxide forming] 3 (EC 1.14.13.8) (Hepatic flavin-containing monooxygenase 3) (FMO 3) {Mus musculus}; contains Pfam profile PF00	1.13673	4.57799	0.81276	0.71439	0.72843	1.1412
At4g10380	major intrinsic family protein / MIP family protein contains Pfam profile: MIP PF00230	1.12627	1.2877	0.46025	0.48016	0.41331	0.93702
At3g51860	cation exchanger, putative (CAX3) similar to high affinity calcium antiporter CAX1 [Arabidopsis thaliana] gi|9256741|gb|AAB05913; Ca2+:Cation Antiporter (CaCA) Family member PMID:11500563; non-consensus AT-acceptor splice site at intron 1	1.02304	1.36998	0.39841	0.35446	0.39188	0.81728
At5g08680	ATP synthase beta chain, mitochondrial, putative strong similarity to SP|P83483 ATP synthase beta chain 1, mitochondrial precursor (EC 3.6.3.14) {Arabidopsis thaliana}, SP|P17614 ATP synthase beta chain, mitochondrial precursor (EC 3.6.3.14) {Nicotiana pl	0.98246	1.0409	0.53321	0.59533	0.57454	0.83561
At5g23020	2-isopropylmalate synthase 2 (IMS2) identical to 2-isopropylmalate synthase (IMS2) [Arabidopsis thaliana] GI:12330689	1.08262	1.23744	0.52053	0.54492	0.54313	0.8091
At2g34970	eIF4-gamma/eIF5/eIF2-epsilon domain-containing protein similar to SP|Q64350 Translation initiation factor eIF-2B epsilon subunit (eIF-2B GDP-GTP exchange factor) {Rattus norvegicus}; contains Pfam profile PF02020: eIF4-gamma/eIF5/eIF2-epsilon	1.00763	1.15781	0.49293	0.4383	0.54726	0.72049
At3g23810	adenosylhomocysteinase, putative / S-adenosyl-L-homocysteine hydrolase, putative / AdoHcyase, putative strong similarity to SP|P50248|SAHH_TOBAC Adenosylhomocysteinase (EC 3.3.1.1) (S-adenosyl-L-homocysteine hydrolase) (AdoHcyase) {Nicotiana sylvestris};	1.13257	1.2022	0.43875	0.39976	0.57562	0.85057
At5g61020	YT521-B-like family protein contains Pfam profile PF04146: YT521-B-like family	1.24951	1.33573	0.50974	0.54559	0.68187	0.77908
At1g72210	basic helix-loop-helix (bHLH) family protein (bHLH096) identical to basic-helix-loop-helix transcription factor [Arabidopsis thaliana] GI:20520637; contains Pfam profile: PF00010 helix-loop-helix DNA-binding domain; PMID: 12679534	0.60419	2.67684	0.71226	0.60281	0.94493	1.31907
At5g15780	pollen Ole e 1 allergen and extensin family protein contains Pfam profile PF01190: Pollen proteins Ole e I family	0.51917	1.46134	0.65627	0.49264	0.70134	0.97809
At3g57370	transcription factor IIB (TFIIB) family protein contains Pfam profile: PF00382 transcription factor TFIIB repeat	1.03249	2.02323	1.03332	0.93634	1.05496	1.58671
At2g37025	pathogen-responsive DNA-binding protein-related contains weak similarity to BPF-1 (GI:441310) [Petroselinum crispum]	1.03479	2.26312	0.92872	0.77207	0.88251	1.48812
At3g62550	universal stress protein (USP) family protein similar to ER6 protein [Lycopersicon esculentum] GI:5669654; contains Pfam profile PF00582: universal stress protein family	1.29436	3.69732	2.07268	1.28482	1.02821	2.37326
At2g47460	myb family transcription factor (MYB12) similar to myb-related DNA-binding protein GI:1020155 from [Arabidopsis thaliana]	0.52376	0.66053	0.61582	0.47141	0.563	0.59621
At5g39120	germin-like protein, putative similar to germin -like protein GLP6, Arabidopsis thaliana, EMBL:ATU75194 [SP|P92997]	0.98716	2.00446	1.41565	0.60123	0.84122	1.54965
At1g52990	thioredoxin family protein similar to SP|P48384 Thioredoxin M-type, chloroplast precursor (TRX-M) {Pisum sativum}; contains Pfam profile PF00085: Thioredoxin	1.43509	2.79342	1.07561	0.53269	1.35542	1.15022
At3g51950	zinc finger (CCCH-type) family protein / RNA recognition motif (RRM)-containing protein contains InterPro entry IPR000504: RNA-binding region RNP-1 (RNA recognition motif) (RRM), PF00642: Zinc finger C-x8-C-x5-C-x3-H type (and similar)	0.74816	0.97053	0.51235	0.40597	0.63188	0.64574
At3g50570	hydroxyproline-rich glycoprotein family protein contains proline-rich protein domains, INTERPRO:IPR000694	1.64724	2.02268	0.97076	0.49997	0.94009	0.9148
At1g71270	Vps52/Sac2 family protein similar to SP|P39904 SAC2 protein {Saccharomyces cerevisiae}; contains Pfam profile PF04129: Vps52 / Sac2 family	1.16482	1.45435	0.69831	0.4972	0.74874	0.75255
At2g43310	expressed protein	1.2878	1.84873	1.40481	0.64464	1.34534	1.07751
At3g62910	peptide chain release factor, putative similar to peptide chain release factor 1 [Escherichia coli] GI:147567; contains Pfam profiles PF00472: Peptidyl-tRNA hydrolase domain, PF03462: PCRF domain	1.36922	1.85297	0.9706	0.95498	1.37764	1.23082
At3g59610	F-box family protein / jacalin lectin family protein contains Pfam profile PF01419: Jacalin-like lectin domain	1.56192	2.40454	1.03517	0.87579	1.61885	1.12873
At1g59930	hypothetical protein	1.47462	2.71166	0.90309	0.96209	1.78204	0.95841
At5g03190	expressed protein	1.05762	1.56793	0.4612	0.57608	0.86562	0.74047
At4g16146	expressed protein	1.71331	2.38433	0.8414	1.0713	1.86665	1.20856
ath-MIR169a	miRNA gene Arabidopsis thaliana miR169a stem-loop	1.31522	3.13718	0.52984	0.79076	1.94185	1.15272
At1g78050	phosphoglycerate/bisphosphoglycerate mutase family protein similar to SP|P31217 Phosphoglycerate mutase 1 (EC 5.4.2.1) {Escherichia coli O157:H7}; contains Pfam profile PF00300: phosphoglycerate mutase family	0.74353	0.79413	0.39107	0.57755	0.80064	0.96964
At1g56430	nicotianamine synthase, putative similar to nicotianamine synthase [Lycopersicon esculentum][GI:4753801], nicotianamine synthase 2 [Hordeum vulgare][GI:4894912]	1.1281	1.20913	0.54023	0.88741	1.34081	1.25864
At3g47640	basic helix-loop-helix (bHLH) family protein contains Pfam profile: PF00010 helix-loop-helix DNA-binding domain	1.04751	1.25936	0.42652	0.66001	0.94068	1.08182
At5g24510	60s acidic ribosomal protein P1, putative	1.02337	1.13328	0.38129	0.63177	0.91409	0.99781
At3g29160	Snf1-related protein kinase (KIN11) identical to protein kinase AKin11 GI:1729444 from [Arabidopsis thaliana]	0.97159	1.09815	0.52427	0.76254	0.90464	0.89611
At5g53450	protein kinase family protein contains protein kinase domain, Pfam:PF00069	1.3636	1.28072	0.4929	0.81344	1.23288	1.10708
At3g57460	expressed protein weak similarity to SP|O43847 Nardilysin precursor (EC 3.4.24.61) (N-arginine dibasic convertase) {Homo sapiens}	1.05829	0.9285	0.39787	0.82278	0.95452	0.87728
At3g21350	RNA polymerase transcriptional regulation mediator-related contains weak similarity to RNA polymerase transcriptional regulation mediator, subunit 6 homolog (Activator-recruited cofactor 33 kDa component) (ARC33) (NY-REN-28 antigen) (Swiss-Prot:O75586) [H	1.09316	1.10192	0.37212	0.84474	0.8513	1.00415
At2g20950	expressed protein	0.87418	0.92721	0.33871	0.74025	0.87791	0.66011
At2g32960	tyrosine specific protein phosphatase family protein contains Pfam profile PF03162: Putative tyrosine phosphatase family	0.99827	0.69733	0.45451	0.74956	0.89736	1.03932
At3g14480	glycine/proline-rich protein contains 1 predicted transmembrane domain;	1.23236	0.96668	0.38994	0.85477	1.10984	1.58263
At5g41670	6-phosphogluconate dehydrogenase family protein contains Pfam profiles: PF00393 6-phosphogluconate dehydrogenase C-terminal domain, PF03446 NAD binding domain of 6-phosphogluconate	0.72348	0.63215	0.43616	0.60402	0.70267	0.89214
At1g73600	phosphoethanolamine N-methyltransferase 3, putative (NMT3) strong similarity to SP|Q9FR44 Phosphoethanolamine N-methyltransferase 1 (EC 2.1.1.103) (PEAMT 1) (AtNMT1) {Arabidopsis thaliana}; identical to SP|Q9C6B9 Putative phosphoethanolamine N-methyltrans	0.61542	0.55958	0.269	0.49415	0.73592	0.82279
At2g15620	ferredoxin--nitrite reductase, putative strong similarity to ferredoxin--nitrite reductase [Nicotiana tabacum] GI:19893; contains Pfam profiles PF03460: Nitrite/Sulfite reductase ferredoxin-like half domain, PF01077: Nitrite and sulphite reductase 4Fe-4S	0.60415	0.63053	0.35063	0.58906	0.52675	0.7868
At5g39100	germin-like protein (GLP6) nearly identical to SP|P92997 Germin-like protein subfamily 1 member 13 precursor {Arabidopsis thaliana}; exon 2 interrupted by a stop codon, creating non-consensus donor and acceptor splice sites.	1.11235	1.28463	0.3582	0.97259	0.9248	1.48851
At1g15860	expressed protein	0.84889	0.80852	0.32318	0.81624	0.85902	1.01544
At3g01750	ankyrin repeat family protein contains ankyrin repeats, Pfam:PF00023	0.71789	0.64012	0.23618	0.71819	1.02244	0.95046
At5g39630	vesicle transport v-SNARE family protein similar to v-SNARE AtVTI1a (GI:10177700) Arabidopsis thaliana; contains Pfam profile PF05008: Vesicle transport v-SNARE protein	0.70708	0.78974	0.3997	0.92594	1.06054	1.00349
At3g61320	expressed protein contains Pfam PF05249: Uncharacterised protein family (UPF0187)	0.96197	1.0114	0.4434	0.90842	1.25087	0.98238
At1g76405	expressed protein	1.24942	0.91918	0.33605	1.18553	1.2217	1.10263
At4g15096	hypothetical protein	0.97419	0.80779	0.25464	1.32684	1.12946	0.89705
At3g10070	transcription initiation factor IID (TFIID) subunit A family protein similar to hypothetical protein GB:CAB10099 [Schizosaccharomyces pombe]; contains Pfam profile PF03847: Transcription initiation factor TFIID subunit A	1.06508	0.7303	0.3275	0.7513	1.30439	0.98439
At1g47395	expressed protein	1.66837	0.98829	0.39227	0.95447	1.77045	1.2549
At1g47400	expressed protein	1.96438	1.19303	0.34613	1.05017	1.84392	1.2144
At2g40400	expressed protein similar to GI:7572912 (At3g56140)[Arabidopsis thaliana]	0.93528	0.70752	0.45286	0.81028	1.23662	0.79244
At3g14210	myrosinase-associated protein, putative similar to GB:CAA71238 from [Brassica napus]; contains Pfam profile:PF00657 Lipase/Acylhydrolase with GDSL-like motif	1.20485	1.03955	0.54922	0.8211	1.2136	0.81462
At3g10110	mitochondrial import inner membrane translocase subunit Tim17/Tim22/Tim23 family protein weak similarity to TIM22 preprotein translocase [Rattus norvegicus] GI:6760457; contains Pfam profile PF02466: Mitochondrial import inner membrane translocase subunit	2.00964	1.3185	0.69363	1.22164	1.66937	1.07909
At4g34950	nodulin family protein similar to nodulin-like protein [Arabidopsis thaliana] GI:3329368, nodule-specific protein Nlj70 [Lotus japonicus] GI:3329366	1.56115	0.96622	0.31441	0.52749	0.91323	0.60646
At2g05440	glycine-rich protein	1.8786	1.66848	0.81805	1.20596	1.33805	1.07982
At4g16370	oligopeptide transporter OPT family protein similar to oligopeptide transporter Opt1p [Candida albicans] GI:2367386; contains Pfam profile PF03169: OPT oligopeptide transporter protein	1.22379	0.75124	0.52833	0.77228	1.02677	0.80149
At3g60540	sec61beta family protein similar to SP|P52870 Protein transport protein SEC61 beta 1 subunit {Saccharomyces cerevisiae}; contains Pfam profile PF03911: Sec61beta family	1.90236	1.13893	0.86823	1.22699	1.46314	1.16182
At5g22470	poly (ADP-ribose) polymerase family protein similar to poly(ADP)-ribose polymerase [Zea mays] GI:3928871; contains Pfam profiles PF00644: Poly(ADP-ribose) polymerase catalytic domain, PF00533: BRCA1 C Terminus (BRCT) domain, PF05406: WGR domain	1.75766	0.93277	0.46925	0.83613	1.03472	1.02382
At2g41240	basic helix-loop-helix (bHLH) family protein contains Pfam profile: PF00010 helix-loop-helix DNA-binding domain	1.09215	1.04941	0.41052	0.90826	2.86875	1.91544
At3g15890	protein kinase family protein contains protein kinase domain, Pfam:PF00069	0.67504	0.65642	0.45824	0.65619	1.11297	0.91479
At2g41240	basic helix-loop-helix (bHLH) family protein contains Pfam profile: PF00010 helix-loop-helix DNA-binding domain	0.84231	0.90517	0.45928	0.98667	1.77932	1.46012
At5g51830	pfkB-type carbohydrate kinase family protein contains Pfam profile: PF00294 pfkB family carbohydrate kinase	0.86453	0.88716	0.56009	0.8688	1.32976	1.61396
At3g56980	basic helix-loop-helix (bHLH) family protein	0.87208	0.55502	0.45528	0.8195	1.69311	1.58261
At4g15300	cytochrome P450 family protein similar to Cytochrome P450 90C1 (ROTUNDIFOLIA3) (SP:Q9M066) [Arabidopsis thaliana]; contains Pfam profile: PF00067: Cytochrome P450	0.86459	0.57822	0.45114	0.6251	0.94577	1.1311
At5g51440	23.5 kDa mitochondrial small heat shock protein (HSP23.5-M) similar to heat shock 22 kDa protein, mitochondrial precursor SP:Q96331 from [Arabidopsis thaliana]; identified in Scharf, K-D., et al,Cell Stress & Chaperones (2001) 6: 225-237.	0.44963	0.60021	0.33889	0.38978	0.67687	0.97112
At1g70780	expressed protein	0.68593	0.88339	0.47489	0.57967	0.93119	0.98216
At5g06330	hairpin-responsive protein, putative (HIN1) similar to harpin-induced protein hin1 ( GI:1619321) [Nicotiana tabacum]	1.04344	1.14212	0.84544	0.76013	1.2772	1.50989
At1g23205	invertase/pectin methylesterase inhibitor family protein low similarity to pectinesterase from Phaseolus vulgaris SP|Q43111, Lycopersicon esculentum SP|Q43143; contains Pfam profile PF04043: Plant invertase/pectin methylesterase inhibitor	0.67858	0.6614	0.42787	0.50087	0.90861	0.94543
At2g04040	MATE efflux family protein contains Pfam profile: PF01554 uncharacterized membrane protein family	0.7289	0.73314	0.49421	0.53112	0.94719	1.14686
At2g41240	basic helix-loop-helix (bHLH) family protein contains Pfam profile: PF00010 helix-loop-helix DNA-binding domain	0.96033	1.15548	0.57097	0.54207	1.90173	1.59567
At1g73210	expressed protein	1.24338	2.61511	0.56133	1.41737	1.20873	1.03918
At2g47990	transducin family protein / WD-40 repeat family protein similar to Vegetatible incompatibility protein HET-E-1 (SP:Q00808) {Podospora anserina}; contains 5 WD-40 repeats (PF00400); similar to beta transducin-like protein HET-E2C*4 (GP:17225206)[Podospora	0.90534	2.30859	0.4331	0.91117	1.35527	0.91184
At5g55040	DNA-binding bromodomain-containing protein contains bromodomain, INTERPRO:IPR001487	0.56114	0.78044	0.5194	0.70869	0.6428	0.65823
At5g48570	peptidyl-prolyl cis-trans isomerase, putative / FK506-binding protein, putative similar to rof1 [Arabidopsis thaliana] GI:1373396	0.53345	0.88544	0.4726	0.61923	0.65946	0.87571
At4g37295	expressed protein	0.54275	1.2843	0.46611	0.62149	0.75605	0.95195
At5g63270	nitrate-responsive NOI protein, putative similar to nitrate-induced NOI protein [Zea mays] GI:2642213	1.06106	1.5382	0.44049	0.75322	0.76512	1.31127
At5g66870	LOB domain family protein / lateral organ boundaries domain family protein (LBD36) identical to SP|Q9FKZ3 Putative LOB domain protein 36 {Arabidopsis thaliana}; similar to lateral organ boundaries (LOB) domain-containing proteins from Arabidopsis thaliana	0.80587	1.06028	0.49789	0.68326	0.68118	0.9143
At2g37580	zinc finger (C3HC4-type RING finger) family protein contains Pfam profile: PF00097 zinc finger, C3HC4 type	0.72176	1.0265	0.48939	0.59207	0.72023	0.98822
At2g35820	expressed protein	0.70635	1.06009	0.37585	0.57186	0.81998	0.85714
At1g53815	F-box family protein contains Pfam profile PF00646: F-box domain	0.8127	1.95937	0.28991	0.91386	1.03875	1.3349
At1g77760	nitrate reductase 1 (NR1) identical to SP|P11832 Nitrate reductase 1 (formerly EC 1.6.6.1) (NR1){Arabidopsis thaliana}	1.07054	0.81437	0.44939	1.10303	0.65832	0.86961
At2g47910	expressed protein	1.5358	1.55807	0.78568	1.8685	1.08746	1.02906
At5g19600	sulfate transporter, putative similar to sulfate transporter [Arabidopsis thaliana] GI:2285885; contains Pfam profiles PF00916: Sulfate transporter family, PF01740: STAS domain; supporting cDNA gi|14141683|dbj|AB061739.1|	0.93979	1.17269	0.43348	1.3456	1.13813	0.92841
At3g60220	zinc finger (C3HC4-type RING finger) family protein (ATL4) contains Pfam profile: PF00097 zinc finger, C3HC4 type (RING finger)	1.09484	1.39207	0.45222	1.35906	0.9669	1.13544
At2g16005	MD-2-related lipid recognition domain-containing protein / ML domain-containing protein contains Pfam profile PF02221: ML domain	1.43834	0.7827	0.75478	2.07491	1.49119	1.18401
At3g21290	dentin sialophosphoprotein-related contains weak similarity to Dentin sialophosphoprotein precursor (Swiss-Prot:Q9NZW4) [Homo sapiens]	0.75443	0.68157	0.39504	1.25541	0.98111	0.85511
At4g11530	protein kinase family protein contains Pfam PF00069: Protein kinase domain	0.89492	0.59343	0.4525	1.10388	0.81533	1.06519
At1g03020	glutaredoxin family protein contains INTERPRO Domain IPR002109, Glutaredoxin (thioltransferase)	0.90678	0.89696	1.33216	0.40737	1.05954	0.98406
At3g03480	transferase family protein similar to hypersensitivity-related gene GB:CAA64636 [Nicotiana tabacum]; contains Pfam transferase family domain PF00248	1.34219	0.88541	1.38606	0.31386	1.07314	1.04234
At4g34320	expressed protein similar to At14a, GI:11994571 and GI:11994573 [Arabidopsis thaliana]	0.87723	0.82511	0.93141	0.32779	0.95279	1.02323
At3g45860	receptor-like protein kinase, putative similar to receptor-like protein kinase 4 (gi:13506745), 5 (gi:13506747), and 6 (gi:13506749) from Arabidopsis thaliana; contains Pfam protein kinase domain PF00069	0.99085	0.9755	1.10445	0.51913	1.00786	0.9854
At3g24380	hypothetical protein similar to At5g36840, At5g35010, At3g42740, At4g05290, At2g14770, At3g43390, At2g05560, At4g08880, At1g34730, At1g27790	1.11666	0.98394	1.10055	0.44338	1.04536	1.04121
At2g46980	expressed protein	1.03733	0.71522	0.87277	0.33025	1.10118	1.01263
At5g22200	harpin-induced family protein / HIN1 family protein / harpin-responsive family protein similar to harpin-induced protein hin1 ( GI:1619321) [Nicotiana tabacum]	0.9751	1.12651	1.19736	0.35473	0.85324	1.22799
At3g60930	expressed protein	0.82097	0.69416	0.86095	0.34313	0.74361	1.05641
At2g03360	hypothetical protein contains Pfam domain, PF04577: Protein of unknown function (DUF563)	1.41613	1.58394	1.18847	0.33295	1.28189	1.17602
At5g46610	hypothetical protein contains Pfam profile PF01027: Uncharacterized protein family UPF0005	1.17816	1.25222	1.08233	0.28642	1.16516	1.18856
At3g03500	tatD-related deoxyribonuclease family protein weak similarity to SP|P27859 Deoxyribonuclease tatD (EC 3.1.21.-) (DNAse tatD) {Escherichia coli}; contains Pfam profile PF01026: TatD related DNase	1.12385	1.37333	0.95619	0.26031	1.27339	1.1443
At5g11320	flavin-containing monooxygenase family protein / FMO family protein similar to flavin-containing monooxygenases YUCCA [gi:16555352], YUCCA2 [gi:16555354], and YUCCA3 [gi:16555356] from Arabidopsis thaliana	1.64334	1.30874	1.07679	0.3623	1.23399	1.26972
At2g35710	glycogenin glucosyltransferase (glycogenin)-related low similarity to glycogenin-2 from Homo sapiens [SP|O15488]	0.90166	0.98668	0.87201	0.44382	1.13143	0.98824
At1g40080	hypothetical protein member of hypothetical protein common family	0.91658	0.99715	0.91003	0.43729	1.1996	0.97799
At2g18050	histone H1-3 (HIS1-3) similar to histone H1 [Lycopersicon pennellii] SWISS-PROT:P40267; identical to cDNA histone H1-3 (His1-3) GI:1809314, histone H1-3 [Arabidopsis thaliana] GI:1809305	0.84355	0.81894	1.25187	0.40886	1.32742	1.14465
At3g61870	expressed protein hypothetical protein - Synechocystis sp. (strain PCC 6803), PIR:S75899	1.16881	1.06741	1.05541	0.50273	0.83699	0.90711
At1g56555	hypothetical protein	1.27633	0.97944	0.9607	0.45612	0.80276	1.1248
At2g34000	zinc finger protein-related contains weak hit to Pfam profile: PF00097 zinc finger, C3HC4 type (RING finger)	1.74295	1.21957	2.13618	1.02667	1.04771	1.40671
At3g54970	expressed protein	1.92198	1.32445	2.26757	0.8832	1.00601	1.17212
At3g47560	esterase/lipase/thioesterase family protein low similarity to cinnamoyl ester hydrolase CinI [Butyrivibrio fibrisolvens] GI:1622732; contains Interpro entry IPR000379	1.75616	1.30304	2.31207	1.2098	1.13247	1.11105
At3g19200	hypothetical protein	1.66003	1.79846	2.11874	0.94515	1.11111	1.36855
At1g72130	proton-dependent oligopeptide transport (POT) family protein contains Pfam profile: PF00854 POT family	0.73167	0.87564	1.00713	0.52403	0.65083	0.73514
At5g06490	zinc finger (C3HC4-type RING finger) family protein low similarity to RING-H2 finger protein ATL6 [Arabidopsis thaliana] GI:4928403; contains Pfam profile PF00097: Zinc finger, C3HC4 type (RING finger)	1.191	1.23015	2.04738	0.82347	1.26918	0.99016
At2g46980	expressed protein	0.77948	0.83918	1.30324	0.46962	0.85513	0.82448
At4g37235	expressed protein	1.10944	1.31968	2.25539	0.68346	1.10046	1.22329
At1g04550	auxin-responsive protein / indoleacetic acid-induced protein 12 (IAA12) identical to SP|Q38830 Auxin-responsive protein IAA12 (Indoleacetic acid-induced protein 12) {Arabidopsis thaliana}	1.22634	0.9145	1.43095	0.55293	0.93892	1.0936
ath-MIR161	miRNA gene Arabidopsis thaliana miR161 stem-loop	1.62075	1.02951	1.85474	0.62126	1.22425	1.13338
At1g24280	glucose-6-phosphate 1-dehydrogenase, putative / G6PD, putative strong similarity to SP|Q43839 Glucose-6-phosphate 1-dehydrogenase, chloroplast precursor (EC 1.1.1.49) (G6PD) {Solanum tuberosum}; contains Pfam profiles PF02781: Glucose-6-phosphate dehydrog	0.91503	0.58593	0.48183	0.71263	0.60732	0.84494
At3g46880	expressed protein ; expression supported by MPSS	2.41501	1.44631	0.92092	1.43688	1.0912	1.31766
At5g65010	asparagine synthetase 2 (ASN2) identical to asparagine synthetase (ASN2) [Arabidopsis thaliana] GI:3859536	1.41213	0.7216	0.45348	0.77492	0.56578	0.78781
At5g65010	asparagine synthetase 2 (ASN2) identical to asparagine synthetase (ASN2) [Arabidopsis thaliana] GI:3859536	1.46512	0.66654	0.48337	0.95988	0.52929	0.76814
At5g65010	asparagine synthetase 2 (ASN2) identical to asparagine synthetase (ASN2) [Arabidopsis thaliana] GI:3859536	1.30585	0.72647	0.54151	0.9207	0.61829	0.77312
At5g65100	ethylene insensitive 3 family protein contains Pfam profile: PF04873 ethylene insensitive 3	1.81056	0.77795	0.57255	0.82158	0.78903	0.98453
At3g54970	expressed protein	2.03606	1.24015	0.97891	1.24541	1.23773	1.20764
At5g10760	aspartyl protease family protein contains Pfam domain, PF00026: eukaryotic aspartyl protease	2.30192	0.73289	0.71801	0.96787	0.97787	0.98805
At1g76420	no apical meristem (NAM) family protein N-term similar to N-term of NAM GB:CAA63101 [Petunia x hybrida] (apical meristem formation), CUC2 GB:BAA19529 [Arabidopsis thaliana], GRAB2 protein GB:CAA09372 [Triticum sp.]	2.96872	1.02265	0.84491	0.91256	1.47072	0.81538
At3g48490	expressed protein	2.28674	1.23159	0.95959	1.03129	1.31733	1.04919
At3g57260	glycosyl hydrolase family 17 protein similar to glucan endo-1,3-beta-glucosidase, acidic isoform precursor SP:P33157 from [Arabidopsis thaliana]	1.95487	1.06371	0.94451	0.80742	1.27961	1.02314
At3g19350	polyadenylate-binding protein-related / PABP-related similar to poly(A)-binding protein [Cucumis sativus] GI:7528270; contains Pfam profile PF00658: Poly-adenylate binding protein, unique domain	2.41005	0.90381	0.97871	0.88742	0.9821	0.9248
At5g06510	CCAAT-binding transcription factor (CBF-B/NF-YA) family protein contains Pfam profile: PF02045 CCAAT-binding transcription factor (CBF-B/NF-YA) subunit B	24.6786	0.66861	0.69535	0.64401	1.51072	0.94858
At5g63730	IBR domain-containing protein contains similarity to Swiss-Prot:Q94981 ariadne-1 protein (Ari-1) [Drosophila melanogaster] and Pfam:PF01485 IBR domain	3.20681	0.97698	0.88312	0.93367	1.20338	1.0396
At3g31406	hypothetical protein	4.44701	0.98778	0.93634	0.86581	1.16351	1.06552
At4g28088	hydrophobic protein, putative / low temperature and salt responsive protein, putative similar to Hydrophobic protein RCI2A (Low temperature and salt responsive protein LTI6A) GI:15214251	3.50062	0.93232	1.28667	1.069	1.38943	1.06112
At5g49130	MATE efflux family protein contains Pfam profile PF01554: MatE Uncharacterized membrane protein family	3.27915	0.9175	0.76545	0.86651	0.96472	1.09226
At5g26670	pectinacetylesterase, putative similar to pectinacetylesterase precursor GI:1431629 from [Vigna radiata]	2.9796	0.98048	0.8144	0.8229	0.84681	1.12335
At5g43240	hypothetical protein contains Pfam profile PF05056: Protein of unknown function (DUF674)	2.78212	1.05657	0.7593	0.74305	0.90855	1.08381
At2g29850	hypothetical protein	7.13971	1.034	1.15175	0.48558	1.05046	0.8949
At2g19440	glycosyl hydrolase family 17 protein similar to elicitor inducible chitinase Nt-SubE76 GI:11071974 from [Nicotiana tabacum]; an isoform contains a non-consensus GA-AG intron	1.80525	1.2777	1.00689	1.15022	0.99837	1.07764
At1g66000	expressed protein contains Pfam PF04510 : Family of unknown function (DUF577); common family comprised of At4g09440, At1g66000, At1g66060	1.82717	1.16481	0.92203	1.00517	1.02251	0.88995
At2g19720	40S ribosomal protein S15A (RPS15aB)	2.56042	1.60297	1.31438	0.82306	1.45714	1.28341
At5g39240	expressed protein ; expression supported by MPSS	1.86712	1.24717	1.49748	1.22174	1.47543	1.2802
At4g26960	expressed protein	2.79335	1.64267	1.25392	1.37265	1.64278	0.99677
At5g43250	transcription factor, putative similar to heme activated protein GI:6289057 from (Arabidopsis thaliana) GI:14577940 CCAAT-binding protein subunit HAP5 {Hypocrea jecorina} similar to Transcription factor GB:CAA74053 GI:2398533 from [Arabidopsis thaliana] s	1.8396	1.38504	1.02404	1.25335	1.50845	1.05209
At5g40490	RNA recognition motif (RRM)-containing protein ribonucleoprotein, Xenopus laevis, PIR:S40778; contains InterPro entry IPR000504: RNA-binding region RNP-1 (RNA recognition motif) (RRM)	1.80629	1.13734	1.0745	1.24055	1.40329	0.95744
At4g25990	expressed protein	3.03436	1.11325	1.1663	1.02459	1.82936	0.89318
At2g24400	auxin-responsive protein, putative / small auxin up RNA (SAUR_D) similar to SAUR-AC-like protein (small auxin up RNA) (GI:4455308) from [Arabidopsis thaliana]; auxin-induced protein TGSAUR22 (GI:10185820) [Tulipa gesnerian]	2.07034	1.06421	1.14447	0.95538	0.82392	1.16212
At5g61160	transferase family protein similar to anthocyanin 5-aromatic acyltransferase from Gentiana triflora GI:4185599, malonyl CoA:anthocyanin 5-O-glucoside-6'''-O-malonyltransferase from Perilla frutescens GI:17980232, Salvia splendens GI:17980234; contains Pfa	1.04265	0.3624	0.53286	0.39515	0.37589	0.56603
At5g15725	expressed protein	2.26562	1.01289	1.17792	0.76957	1.08734	1.58237
At3g13270	hypothetical protein contains similarity to replication protein A1	1.84317	0.51194	0.90136	0.82258	1.02565	0.99438
At1g59790	cullin-related low similarity to Hs-CUL-1 [Homo sapiens] GI:1381142	4.13372	0.59171	1.16129	1.16807	1.13261	0.99729
At2g15080	disease resistance family protein contains leucine rich-repeat (LRR) domains Pfam:PF00560, INTERPRO:IPR001611; similar to Cf-2.2 [Lycopersicon pimpinellifolium] gi|1184077|gb|AAC15780	1.23214	0.44705	0.83008	0.9409	0.72029	0.79585
At2g15080	disease resistance family protein contains leucine rich-repeat (LRR) domains Pfam:PF00560, INTERPRO:IPR001611; similar to Cf-2.2 [Lycopersicon pimpinellifolium] gi|1184077|gb|AAC15780	1.27454	0.29037	0.88128	0.89856	0.66171	0.78742
At5g65980	auxin efflux carrier family protein contains auxin efflux carrier domain, Pfam:PF03547	1.19723	0.4441	0.67003	0.77268	0.7401	0.97777
At2g29120	glutamate receptor family protein (GLR2.7) plant glutamate receptor family, PMID:11379626	1.1618	0.51848	0.72804	0.96498	0.95984	0.71779
At4g21680	proton-dependent oligopeptide transport (POT) family protein contains Pfam profile: PF00854 POT family	0.75764	0.34653	0.59199	0.53212	0.38424	0.73746
At2g39730	ribulose bisphosphate carboxylase/oxygenase activase / RuBisCO activase identical to SWISS-PROT:P10896 ribulose bisphosphate carboxylase/oxygenase activase, chloroplast precursor (RuBisCO activase, RA)[Arabidopsis thaliana]	0.80633	0.53238	0.86768	0.75033	0.57961	0.85457
At1g66970	glycerophosphoryl diester phosphodiesterase family protein contains Pfam PF03009 : Glycerophosphoryl diester phosphodiesterase family	0.72768	0.535	0.72967	0.67731	0.58981	0.7393
At4g25620	hydroxyproline-rich glycoprotein family protein contains proline-rich extensin domains, INTERPRO:IPR002965; Common family member At5g52430 [Arabidopsis thaliana];	1.54663	0.5928	1.30248	1.14938	0.48949	1.14171
At1g78990	transferase family protein low similarity to acetyl CoA: benzylalcohol acetyltransferase Clarkia breweri GI:3170250, GI:6166336, Clarkia concinna GI:6166326, anthranilate N-hydroxycinnamoyl/benzoyltransferase Dianthus caryophyllus GI:2239091; contains Pfa	1.80442	0.64399	1.06927	0.90215	0.53249	1.06598
ath-MIR169i	miRNA gene Arabidopsis thaliana miR169i stem-loop	2.24163	1.04498	1.53027	1.44097	0.90422	1.75401
At1g73620	thaumatin-like protein, putative / pathogenesis-related protein, putative strong similarity to SP|P50699 Thaumatin-like protein precursor {Arabidopsis thaliana}, pathogenesis-related group 5 protein [Brassica rapa] GI:2749943; contains Pfam profile: PF003	2.02179	1.75486	1.51864	2.46917	1.62919	1.04073
At4g31850	pentatricopeptide (PPR) repeat-containing protein contains Pfam profile PF01535: PPR repeat	1.66323	1.36014	1.26339	1.91703	1.45736	0.78769
At2g03090	expansin, putative (EXP15) identical to SWISS-PROT:O80622 alpha-expansin 15 precursor (At-EXP15)[Arabidopsis thaliana]; alpha-expansin gene family, PMID:11641069	1.61582	1.44647	1.4833	1.83791	1.50504	1.06277
At3g48810	pentatricopeptide (PPR) repeat-containing protein contains Pfam profile PF01535: PPR repeat	1.18432	1.27778	1.05978	1.80949	1.3267	0.62347
At2g30460	expressed protein contains 4 predicted transmembrane domains; similar to c_pp004044298r (GI:14597790) [Physcomitrella patens]	1.51749	1.24933	1.32552	2.01218	1.49773	0.98591
At4g08210	pentatricopeptide (PPR) repeat-containing protein contains INTERPRO:IPR002885 PPR repeats	1.67449	1.10522	1.05683	1.57774	0.97665	0.65295
At1g36390	co-chaperone grpE family protein similar to co-chaperone CGE1 precursor isoform b [Chlamydomonas reinhardtii] GI:15384279; contains Pfam profile PF01025: co-chaperone GrpE	1.80234	1.71207	1.44438	2.02749	1.26839	1.02188
At5g39790	5'-AMP-activated protein kinase beta-1 subunit-related contains similarity to Swiss-Prot:P80387 5'-AMP-activated protein kinase, beta-1 subunit (AMPK beta-1 chain) (AMPKb) (40 kDa subunit) [Sus scrofa]	1.90105	1.96687	1.26532	2.00859	1.55946	1.19456
At5g03370	acylphosphatase family contains Pfam PF00708: Acylphosphatase	1.91644	1.82271	1.32584	2.1103	1.56826	1.02187
At3g14760	expressed protein	2.25021	1.12861	0.95122	3.05784	0.87168	1.2228
At3g53650	histone H2B, putative similar to histone H2B from Lycopersicon esculentum, PIR:T06389 GI:3021483, Gossypium hirsutum SP|O22582, Capsicum annuum SP|O49118; contains Pfam profile PF00125 Core histone H2A/H2B/H3/H4	1.87701	1.23352	1.07189	2.0567	1.16604	1.22945
At5g23260	MADS-box protein, putative	1.80315	1.10389	0.90896	2.3493	1.32797	0.91814
At3g53220	thioredoxin family protein low similarity to SP|P29451 Thioredoxin [Rhesus macaque] {Macaca mulatta}; contains Pfam profile: PF00085 Thioredoxin	1.91606	1.51309	1.39638	2.12203	1.50982	1.24266
At2g04660	E3 ubiquitin ligase, putative E3, ubiquitin ligase; contains similarity to anaphase-promoting complex subunit 2 GI:6180009 from [Homo sapiens]	2.08319	1.18846	1.18364	1.26632	1.04619	0.6192
At4g12490	protease inhibitor/seed storage/lipid transfer protein (LTP) family protein similar to pEARLI 1 (Accession No. L43080): an Arabidopsis member of a conserved gene family (PGF95-099), Plant Physiol. 109 (4), 1497 (1995); contains Pfam protease inhibitor/see	2.32716	1.63571	1.50191	1.67567	1.51972	1.00131
At4g30250	AAA-type ATPase family protein contains Pfam profile: ATPase family PF00004	1.98576	1.30744	1.31784	1.21193	1.23679	0.69225
At3g54090	pfkB-type carbohydrate kinase family protein contains Pfam profile: PF00294 pfkB family carbohydrate kinase	2.14449	1.62801	1.46699	1.63848	1.6646	1.00845
At5g35860	hypothetical protein contains Pfam profile PF03778: Protein of unknown function (DUF321)	6.13218	0.9441	1.64946	1.28334	1.58859	0.17458
At3g19590	WD-40 repeat family protein / mitotic checkpoint protein, putative contains 5 WD-40 repeats (PF00400) (1 weak); similar to testis mitotic checkpoint protein BUB3 (GB:AAC28439,SP|O43684)[Homo sapiens]	1.81384	1.56876	1.56272	1.51737	1.59439	1.061
At3g43610	tubulin family protein	2.25406	1.31079	1.81127	1.33071	1.43008	0.92106
At3g10840	hydrolase, alpha/beta fold family protein low similarity to hydrolase [Terrabacter sp. DBF63] GI:14196240; contains Pfam profile: PF00561 alpha/beta hydrolase fold	1.93251	0.87926	1.46961	1.57054	1.27337	0.88285
At5g28030	cysteine synthase, putative / O-acetylserine (thiol)-lyase, putative / O-acetylserine sulfhydrylase, putative similar to O-acetylserine(thiol) lyase [Brassica juncea] GI:2245144; contains Pfam profile PF00291: Pyridoxal-phosphate dependent enzyme	1.32903	0.60528	1.07036	1.16978	0.86614	0.45242
At4g30650	hydrophobic protein, putative / low temperature and salt responsive protein, putative similar to SP|Q9ZNQ7 Hydrophobic protein RCI2A (Low temperature and salt responsive protein LTI6A) {Arabidopsis thaliana}; contains Pfam profile PF01679: Uncharacterized	2.0551	1.45306	1.32508	1.60577	1.35321	1.27281
At4g19440	pentatricopeptide (PPR) repeat-containing protein contains Pfam profile PF01535: PPR repeat	2.57269	1.0219	1.25724	1.44782	1.01594	0.91617
At4g04190	expressed protein	2.07714	1.11015	1.1934	1.34646	1.09393	1.01874
At4g19550	expressed protein	2.2102	0.98244	1.04078	1.30937	1.05764	1.08715
At2g04080	MATE efflux family protein similar to hypothetical protein GB:AAC27412; contains Pfam profile PF01554: Uncharacterized membrane protein family	1.82166	1.14898	1.23397	1.00712	0.9099	0.90839
At5g67060	basic helix-loop-helix (bHLH) family protein contains Pfam profile: PF00010 helix-loop-helix DNA-binding domain	2.42744	1.25226	1.84361	2.00399	0.86394	0.85984
At4g12500	protease inhibitor/seed storage/lipid transfer protein (LTP) family protein similar to pEARLI 1 (Accession No. L43080): an Arabidopsis member of a conserved gene family (PGF95-099), Plant Physiol. 109 (4), 1497 (1995); contains Pfam protease inhibitor/see	3.01258	1.72566	1.90257	2.48637	1.05539	1.15643
At4g25990	expressed protein	2.52539	1.53565	1.59371	1.64793	0.86929	0.80019
At1g48010	invertase/pectin methylesterase inhibitor family protein low similarity to SP|P83326 Pectinesterase inhibitor (Pectin methylesterase inhibitor) (PMEI) {Actinidia chinensis}; contains Pfam profile PF04043: Plant invertase/pectin methylesterase inhibitor	0.8533	0.80224	0.82561	0.9371	4.10138	0.98346
At2g37740	zinc finger (C2H2 type) family protein contains Pfam domain, PF00096: Zinc finger, C2H2 type	0.88472	0.8825	0.93003	1.00606	2.72194	1.03398
At1g26770	expansin, putative (EXP10) similar to expansin At-EXP1 GI:1041702 from [Arabidopsis thaliana]; alpha-expansin gene family, PMID:11641069	0.84118	0.78296	0.82333	0.90547	2.31329	0.99527
At4g14690	chlorophyll A-B binding family protein / early light-induced protein, putative strong similarity to early light-induced protein; ELIP [Arabidopsis thaliana] GI:1872544; contains Pfam profile: PF00504 chlorophyll A-B binding protein	0.86178	0.67272	0.84799	0.85866	4.03933	1.1282
At2g29440	glutathione S-transferase, putative	0.85977	0.92382	0.78913	1.04376	2.55861	1.02709
At2g46790	pseudo-response regulator 9 (APRR9) / timing of CAB expression 1-like protein (TL1) identical to pseudo-response regulator 9 GI:10281000 from [Arabidopsis thaliana], timing of CAB expression 1-like protein [Arabidopsis thaliana] GI:9247022; contains Pfam	0.39343	0.40701	0.3904	0.43616	0.80565	0.45718
At1g30500	CCAAT-binding transcription factor (CBF-B/NF-YA) family protein contains Pfam profile: PF02045 CCAAT-binding transcription factor (CBF-B/NF-YA)	0.44963	0.64587	0.9444	0.71095	12.3408	1.08399
At2g22590	glycosyltransferase family protein contains Pfam profile: PF00201 UDP-glucoronosyl and UDP-glucosyl transferase	0.71471	0.89925	0.93844	0.96946	3.16989	0.98576
At3g30190	hypothetical protein	0.79428	0.9456	0.9903	1.07632	2.75515	1.01193
At1g30500	CCAAT-binding transcription factor (CBF-B/NF-YA) family protein contains Pfam profile: PF02045 CCAAT-binding transcription factor (CBF-B/NF-YA)	0.57531	0.78262	0.8326	0.95755	11.2253	1.05824
At5g06710	homeobox-leucine zipper protein 14 (HAT14) / HD-ZIP protein 14 contains similarity to homeodomain leucine zipper protein	0.95255	1.04699	1.10939	1.12247	2.44545	1.20397
At3g22840	chlorophyll A-B binding family protein / early light-induced protein (ELIP) identical to early light-induced protein; ELIP [Arabidopsis thaliana] GI:1872544; contains Pfam profile: PF00504 chlorophyll A-B binding protein; identical to cDNA early light-ind	0.90798	0.99635	1.04171	0.84482	3.11548	1.09095
At2g17845	short-chain dehydrogenase/reductase (SDR) family protein contains similarity to 3-oxoacyl-[acyl-carrier protein] reductase SP:P51831 from [Bacillus subtilis]	0.8927	1.07592	1.06041	0.936	8.5313	1.00836
At3g32120	hypothetical protein	0.86264	0.96063	1.12723	0.95618	3.74567	1.02028
At1g30500	CCAAT-binding transcription factor (CBF-B/NF-YA) family protein contains Pfam profile: PF02045 CCAAT-binding transcription factor (CBF-B/NF-YA)	0.54019	0.88725	0.96096	0.8171	13.0046	1.01273
At1g62360	homeobox protein SHOOT MERISTEMLESS (STM) identical to homeobox protein SHOOT MERISTEMLESS (STM) SP:Q38874 from [Arabidopsis thaliana]	0.68268	0.63489	0.86722	0.91396	1.99512	0.85542
At1g77520	O-methyltransferase family 2 protein similar to caffeic acid 3-O-methyltransferase GB:O23760 [Clarkia breweri], [SP|Q00763] [Populus tremuloides]	0.89288	0.85932	1.03472	1.09283	2.05636	1.0714
At3g23290	expressed protein contains Pfam profile PF04852: Protein of unknown function (DUF640)	0.91152	0.85863	0.99862	1.09828	2.13388	1.01569
At1g35290	thioesterase family protein contains Pfam profile PF03061: thioesterase family protein	0.92476	1.01382	1.22419	1.29982	3.58659	1.15861
At3g28500	60S acidic ribosomal protein P2 (RPP2C) similar to acidic ribosomal protein P2b (rpp2b) GB:U62753 GI:2431770 from [Zea mays]	0.96726	0.84871	1.35975	1.11947	5.49299	1.38168
At4g24540	MADS-box family protein	0.63098	0.59535	0.96058	0.91068	3.81697	1.08755
At2g21640	expressed protein	0.64017	0.74305	0.80883	1.06949	2.61024	0.91733
At1g02850	glycosyl hydrolase family 1 protein contains Pfam PF00232 : Glycosyl hydrolase family 1 domain; TIGRFAM TIGR01233: 6-phospho-beta-galactosidase; similar to hydroxyisourate hydrolase (GI:19569603) [Glycine max]	0.51714	0.52836	0.68775	0.96954	2.89227	0.91988
At1g65370	meprin and TRAF homology domain-containing protein / MATH domain-containing protein contains Pfam profile PF00917: MATH domain	0.7207	0.68812	0.89304	1.15506	2.21271	1.10625
At3g17790	acid phosphatase type 5 (ACP5) contains Pfam profile: PF00149 calcineurin-like phosphoesterase; nearly identical to acid phosphatase type 5 (GI:10278031) [Arabidopsis thaliana]	0.33536	0.2546	0.56563	0.62326	2.79189	0.60035
At4g27560	glycosyltransferase family protein contains Pfam profile: PF00201 UDP-glucoronosyl and UDP-glucosyl transferase	0.86005	0.77491	0.90347	1.15262	2.21621	0.85715
At3g13080	ABC transporter family protein almost identical to MRP-like ABC transporter GI:2316016 from [Arabidopsis thaliana]; contains Pfam profile: PF00005 ABC transporter	0.71301	0.63067	0.78752	0.9644	1.85886	0.76688
At1g02850	glycosyl hydrolase family 1 protein contains Pfam PF00232 : Glycosyl hydrolase family 1 domain; TIGRFAM TIGR01233: 6-phospho-beta-galactosidase; similar to hydroxyisourate hydrolase (GI:19569603) [Glycine max]	0.84499	0.74088	1.0148	1.09764	3.91943	0.82577
At1g06350	fatty acid desaturase family protein similar to delta 9 acyl-lipid desaturase (ADS1) GI:2970034 from [Arabidopsis thaliana]	0.86048	0.86179	1.1901	1.07389	2.25057	0.97605
At1g02850	glycosyl hydrolase family 1 protein contains Pfam PF00232 : Glycosyl hydrolase family 1 domain; TIGRFAM TIGR01233: 6-phospho-beta-galactosidase; similar to hydroxyisourate hydrolase (GI:19569603) [Glycine max]	0.70846	0.68438	1.15443	1.22479	3.71709	0.85118
At1g02850	glycosyl hydrolase family 1 protein contains Pfam PF00232 : Glycosyl hydrolase family 1 domain; TIGRFAM TIGR01233: 6-phospho-beta-galactosidase; similar to hydroxyisourate hydrolase (GI:19569603) [Glycine max]	0.74816	0.76774	1.14589	1.23461	3.19834	0.8542
At2g31560	expressed protein	0.52751	0.60415	0.89827	0.86503	1.79721	0.77202
At2g36970	UDP-glucoronosyl/UDP-glucosyl transferase family protein contains Pfam profile: PF00201 UDP-glucoronosyl and UDP-glucosyl transferase	0.50683	0.69732	0.67928	0.82592	1.44646	0.93925
At1g65060	4-coumarate--CoA ligase 3 / 4-coumaroyl-CoA synthase 3 (4CL3) identical to SP|Q9S777 4-coumarate--CoA ligase 3 (EC 6.2.1.12) (4CL 3) (4-coumaroyl-CoA synthase 3) {Arabidopsis thaliana}	0.51973	0.71221	0.69871	0.76774	1.59449	0.95807
At3g52830	hypothetical protein MobA, Pseudomonas alcaligenes, EMBL:PAU88088	0.69395	0.94231	1.10264	1.26152	2.40963	1.17918
At2g01510	pentatricopeptide (PPR) repeat-containing protein contains Pfam profile PF01535: PPR repeat	0.64616	1.11253	0.85793	1.1714	2.35312	1.12464
At2g19650	DC1 domain-containing protein contains Pfam profile PF03107: DC1 domain	0.46204	0.59645	0.58955	0.62903	0.88003	0.54986
At1g12520	superoxide dismutase copper chaperone, putative similar to copper chaperone for superoxide dismutase [Homo sapiens] gi|2431868|gb|AAC51764	1.31641	1.19271	1.85151	2.85786	4.11969	1.09238
At2g28190	superoxide dismutase [Cu-Zn], chloroplast (SODCP) / copper/zinc superoxide dismutase (CSD2) identical to GP:3273753:AF061519	1.32423	1.00967	2.22916	4.09184	6.30101	0.90162
At5g13680	IKI3 family protein weak similarity to SP|O95163 IkappaB kinase complex-associated protein (IKK complex-associated protein) (p150) {Homo sapiens}; contains Pfam profile PF04762: IKI3 family	1.10831	0.95285	1.14012	1.53984	2.00066	0.8761
At2g04235	expressed protein weak similarity to neurofilament protein (GI:161292) [Loligo pealei]; weak similarity to Glucoamylase S1/S2 precursor (EC 3.2.1.3) (Glucan 1,4-alpha- glucosidase) (1,4-alpha-D-glucan glucohydrolase) (Swiss-Prot:P08640) [Saccharomyces cer	1.27343	1.20722	1.44863	1.82191	2.69002	1.03667
At2g02850	plastocyanin-like domain-containing protein / plantacyanin, putative similar to plantacyanin GI:3395754 from [Spinacia oleracea]	1.34479	0.83047	1.93419	3.14597	8.8148	1.11058
At4g37980	mannitol dehydrogenase, putative (ELI3-1) identical to GI:16267	1.11514	0.86237	1.2441	1.53771	2.31029	0.95594
At2g37760	aldo/keto reductase family protein similar to chalcone reductase [Sesbania rostrata][GI:2792155], and aldose reductase ALDRXV4 [Xerophyta viscosa][GI:4539944], [Hordeum vulgare][GI:728592]	1.00849	0.83634	1.14869	1.22172	1.88099	0.87742
At2g42530	cold-responsive protein / cold-regulated protein (cor15b) nearly identical to cold-regulated gene cor15b [Arabidopsis thaliana] GI:456016; contains Pfam profile PF02987: Late embryogenesis abundant protein	1.26769	1.07543	2.21003	2.90834	6.08807	1.20464
At1g52410	caldesmon-related weak similarity to Caldesmon (CDM) (Swiss-Prot:P12957) [Gallus gallus]	0.87534	0.91851	1.40665	1.74415	4.41152	0.83287
At3g29590	transferase family protein similar to anthocyanin 5-aromatic acyltransferase from Gentiana triflora GI:4185599, malonyl CoA:anthocyanin 5-O-glucoside-6'''-O-malonyltransferase from Perilla frutescens GI:17980232, Salvia splendens GI:17980234; contains Pfa	0.93907	1.09066	1.39057	1.4969	2.04682	1.05351
At4g37310	cytochrome P450, putative	0.84744	0.93996	1.29308	1.31526	2.10164	0.9756
At2g31750	UDP-glucoronosyl/UDP-glucosyl transferase family protein contains Pfam profile: PF00201 UDP-glucoronosyl and UDP-glucosyl transferase	0.80754	0.98835	1.17172	1.57609	2.06315	1.00651
At1g35610	DC1 domain-containing protein contains Pfam protein PF03107 DC1 domain	1.00213	1.1764	1.28283	1.6737	2.40024	1.09261
At5g13220	expressed protein	1.05336	1.19527	1.31712	1.89709	2.99031	1.182
At1g02820	late embryogenesis abundant 3 family protein / LEA3 family protein similar to late embryogenis abundant protein 5 GI:2981167 from [Nicotiana tabacum]; contains Pfam profile PF03242: Late embryogenesis abundant protein	0.7187	0.4368	0.88791	1.14853	2.15869	0.93302
At2g32765	small ubiquitin-like modifier 5 (SUMO) similar to ubiquitin-like protein SMT3 SP:P55852 [Arabidopsis thaliana]; contains INTERPRO:IPR000626 ubiquitin domain; contains Pfam profile PF00240: Ubiquitin family; contains Pfam profile PF00240: Ubiquitin family;	1.10899	0.79402	1.3459	1.28383	2.81261	1.15835
At3g55120	chalcone-flavanone isomerase / chalcone isomerase (CHI) identical to SP|P41088	0.98414	0.7997	1.11651	1.13325	2.03498	1.04417
At1g68945	expressed protein	0.85817	0.52933	0.84803	0.91875	1.87409	0.85709
At4g15450	senescence/dehydration-associated protein-related similar to senescence-associated protein 12 [Hemerocallis hybrid cultivar] gi|3551958|gb|AAC34857; similar to early-responsive to dehydration stress ERD7 protein [Arabidopsis thaliana] gi|15320412|dbj|BAB6	1.05548	0.86688	1.12633	1.34124	2.09831	1.02237
At2g46790	pseudo-response regulator 9 (APRR9) / timing of CAB expression 1-like protein (TL1) identical to pseudo-response regulator 9 GI:10281000 from [Arabidopsis thaliana], timing of CAB expression 1-like protein [Arabidopsis thaliana] GI:9247022; contains Pfam	0.45305	0.32417	0.53707	0.62778	1.21056	0.48895
At5g28490	expressed protein contains Pfam profile PF04852: Protein of unknown function (DUF640)	1.11059	0.75472	1.00241	1.32405	2.02031	1.01542
At2g37760	aldo/keto reductase family protein similar to chalcone reductase [Sesbania rostrata][GI:2792155], and aldose reductase ALDRXV4 [Xerophyta viscosa][GI:4539944], [Hordeum vulgare][GI:728592]	1.15211	0.85461	1.04298	1.37548	2.09928	0.95194
At2g37760	aldo/keto reductase family protein similar to chalcone reductase [Sesbania rostrata][GI:2792155], and aldose reductase ALDRXV4 [Xerophyta viscosa][GI:4539944], [Hordeum vulgare][GI:728592]	1.03616	0.8348	0.94598	1.35603	1.96055	0.91072
At4g27570	glycosyltransferase family protein contains Pfam profile: PF00201 UDP-glucoronosyl and UDP-glucosyl transferase	0.88319	0.74379	0.91782	1.34345	1.98196	0.96806
At1g64970	expressed protein	0.55338	0.68366	1.20808	1.02944	1.77811	0.92075
At5g66620	LIM domain-containing protein contains Pfam profile PF00412: LIM domain	0.423	0.66445	1.5224	1.22146	3.04006	1.0264
At4g26850	expressed protein	0.25248	0.32919	0.7838	0.75797	1.29933	0.58849
At3g25820	myrcene/ocimene synthase, putative similar to GI:9957293; contains Pfam profile: PF01397 terpene synthase family	0.66866	0.82412	1.44997	1.27175	2.0305	0.91353
At3g25830	myrcene/ocimene synthase, putative similar to myrcene/ocimene synthase [Arabidopsis thaliana] GI:9957293; contains Pfam profiles PF03936: Terpene synthase family, metal binding domain, PF01397: Terpene synthase, N-terminal domain	0.70818	0.85597	1.44434	1.24785	1.99609	0.96689
At4g16690	esterase/lipase/thioesterase family protein similar to ethylene-induced esterase [Citrus sinensis] GI:14279437, polyneuridine aldehyde esterase [Rauvolfia serpentina] GI:6651393, SP|Q40708 PIR7A protein {Oryza sativa}; contains Interpro entry IPR000379	0.51684	1.09215	1.26965	1.07523	2.79682	1.04742
At5g16350	expressed protein	0.85555	1.14203	1.45957	1.27122	2.11754	1.25721
At1g66760	MATE efflux family protein contains TIGRfam profile: TIGR00797: MATE efflux family protein, Pfam profile PF01554: Uncharacterized membrane protein family	0.47231	0.66967	1.06018	0.89032	1.891	1.01885
At2g31280	basic helix-loop-helix (bHLH) protein-related identical to cDNA bHLH transcription factor (bHLH gamma gene) GI:32562999; weak similarity to bHLH transcription activator anthocyanin 1 [Petunia x hybrida] GI:10998404	0.43545	0.39985	0.73318	0.83576	1.48414	0.77178
At2g29500	17.6 kDa class I small heat shock protein (HSP17.6B-CI) contains Pfam PF00011: Hsp20/alpha crystallin family; identified in Scharf, K-D., et al, Cell Stress & Chaperones (2001) 6: 225-237.	0.55762	0.60239	0.87538	1.10335	1.83476	0.89439
At3g27540	glycosyl transferase family 17 protein low similarity to beta-1,4-mannosyl-glycoprotein beta-1,4-N-acetylglucosaminyltransferase (EC 2.4.1.144) from Mus musculus [SP|Q10470], Rattus norvegicus [SP|Q02527], Homo sapiens [SP|Q09327] ; contains Pfam profile	0.53044	0.59601	0.72961	0.96216	1.50373	0.84356
At3g04140	ankyrin repeat family protein contains ankyrin repeats, Pfam:PF00023	0.38089	0.4331	0.66339	0.88092	1.27983	0.6517
At5g59720	18.1 kDa class I heat shock protein (HSP18.1-CI) identical to 18.2 kDa class I heat shock protein (HSP 18.2) (SP:P19037)[Arabidopsis thaliana]; contains Pfam profile: PF00011 Hsp20/alpha crystallin family	0.4457	0.57709	0.98367	1.30276	1.78358	0.86849
At5g43630	zinc knuckle (CCHC-type) family protein contains Pfam domain PF00098: Zinc knuckle	0.32796	0.36963	0.57681	0.75126	1.05776	0.68297
At1g66100	thionin, putative similar to thionin [Arabidopsis thaliana] GI:1181533	0.63142	1.16316	2.2922	0.77339	4.76075	1.11472
At2g24700	transcriptional factor B3 family protein low similarity to reproductive meristem gene 1 from [Brassica oleracea var. botrytis] GI:3170424, [Arabidopsis thaliana] GI:13604227; contains Pfam profile PF02362: B3 DNA binding domain	0.72547	0.99938	1.49518	0.9797	2.27723	0.97605
At1g69230	expressed protein	0.9929	1.07103	1.72265	1.1029	2.37814	1.19612
At4g15620	integral membrane family protein contains TIGRFAM TIGR01569 : plant integral membrane protein TIGR01569; contains Pfam PF04535 : Domain of unknown function (DUF588)	0.76452	0.91313	1.62789	0.97002	2.38745	1.26759
At2g37770	aldo/keto reductase family protein similar to chalcone reductase [Sesbania rostrata][GI:2792155] and aldose reductase [GI:202852][Rattus norvegicus]	0.70016	0.68651	1.22784	0.82589	2.71679	0.90478
At1g73770	hypothetical protein	1.10324	1.14496	1.43499	1.01681	2.06432	1.21298
At5g25450	ubiquinol-cytochrome C reductase complex 14 kDa protein, putative similar to SP|P48502 Ubiquinol-cytochrome C reductase complex 14 kDa protein (EC 1.10.2.2) (CR14) {Solanum tuberosum}; contains Pfam profile PF02271: Ubiquinol-cytochrome C reductase comple	1.08159	1.30792	2.05968	1.03857	3.41076	1.45585
At4g31870	glutathione peroxidase, putative glutathione peroxidase, Arabidopsis thaliana, PIR2:S71250	0.98036	1.32166	1.88603	1.03923	5.30132	1.27604
At4g05581	hypothetical protein	1.02784	0.98786	1.54691	0.71742	2.91566	1.02393
At3g04000	short-chain dehydrogenase/reductase (SDR) family protein similar to SP|Q08632 Short-chain type dehydrogenase/reductase (EC 1.-.-.-) {Picea abies}; contains Pfam:PF00106 oxidoreductase, short chain dehydrogenase/reductase family	1.38713	0.58843	1.45686	1.17378	3.63184	1.07835
At2g03550	expressed protein similar to PrMC3 [Pinus radiata] GI:5487873; contains an esterase/lipase/thioesterase active site serine domain (prosite: PS50187)	1.04353	0.73072	1.39749	1.1095	1.99699	1.02436
At4g11900	S-locus lectin protein kinase family protein contains Pfam domains, PF00954: S-locus glycoprotein family, PF00069: Protein kinase domain, and PF01453: Lectin (probable mannose binding)	0.86119	0.8029	1.38633	1.05144	2.00014	0.92117
At5g22300	nitrilase 4 (NIT4) identical to SP|P46011 Nitrilase 4 (EC 3.5.5.1) {Arabidopsis thaliana}	0.60983	0.45194	1.9887	1.14009	3.42678	0.82007
At1g69230	expressed protein	0.96681	0.79936	1.91488	1.2716	2.46267	1.11785
At4g26950	expressed protein contains Pfam profile PF04520: Protein of unknown function, DUF584	0.39235	0.30892	0.81683	0.50284	1.18149	0.61976
At1g74390	exonuclease family protein contains exonuclease domain, Pfam:PF00929	1.17645	1.37813	0.98031	1.03471	4.97149	0.98071
At4g25510	hypothetical protein	1.24416	1.20209	0.88831	0.97808	4.19237	1.03128
At1g75040	pathogenesis-related protein 5 (PR-5) identical to SP|P28493 Pathogenesis-related protein 5 precursor (PR-5) {Arabidopsis thaliana}; contains Pfam profile: PF00314 Thaumatin family	1.52514	1.60299	1.12052	1.21532	3.43267	1.19452
At3g14580	pentatricopeptide (PPR) repeat-containing protein contains Pfam profile PF01535: PPR repeat	1.3596	1.25839	1.03986	1.10056	2.9746	0.98485
At1g31220	phosphoribosylglycinamide formyltransferase similar to phosphoribosylglycinamide formyltransferase, chloroplast precursor [Arabidopsis thaliana] SWISS-PROT:P52422	1.20882	1.13171	1.02251	0.89924	2.71306	1.00867
At3g14740	PHD finger family protein similar to zinc-finger protein BR140 [PIR|JC2069][Homo sapiens]; contains PHD-finger domain PF00628	1.36747	1.42839	1.1351	1.02426	3.12308	1.03322
At2g18650	zinc finger (C3HC4-type RING finger) family protein similar to RING-H2 finger protein RHX1a [Arabidopsis thaliana] GI:3790591; contains Pfam profile PF00097: Zinc finger, C3HC4 type (RING finger)	1.172	1.06077	1.16074	0.97358	2.77839	1.10966
At5g53230	hypothetical protein contains Pfam profile PF03478: Protein of unknown function (DUF295)	0.95622	0.93865	0.94214	0.82358	2.55759	0.89589
At2g26020	plant defensin-fusion protein, putative (PDF1.2b) plant defensin protein family member, personal communication, Bart Thomma (Bart.Thomma@agr.kuleuven.ac.be); similar to antifungal protein 1 preprotein [Raphanus sativus] gi|609322|gb|AAA69541	0.98723	0.86227	0.92038	0.66013	2.14165	0.86396
At3g08770	lipid transfer protein 6 (LTP6) identical to GI:8571927	1.12015	1.07569	1.23997	1.00695	2.13752	1.05344
At1g66380	myb family transcription factor (MYB114) similar to myb-related protein An2 GI:7673090 from [Petunia x hybrida]	1.07561	1.1371	1.29622	0.88412	2.56456	1.03507
At5g44570	hypothetical protein	1.34307	0.94766	1.07968	0.79852	3.02193	0.91608
At5g44430	plant defensin-fusion protein, putative (PDF1.2c) plant defensin protein family member, personal communication, Bart Thomma (Bart.Thomma@agr.kuleuven.ac.be); similar to antifungal protein 1 preprotein [Raphanus sativus] gi|609322|gb|AAA69541	1.21256	0.88674	0.88953	0.75822	1.93522	0.88208
At3g09970	calcineurin-like phosphoesterase family protein contains Pfam profile: PF00149 Calcineurin-like phosphoesterase	1.13779	0.84528	0.88385	0.97121	2.07369	1.03366
At3g21210	universal stress protein (USP) family protein / DC1 domain-containing protein contains Pfam profiles PF03107: DC1 domain, PF00582: universal stress protein family	1.15278	0.89108	0.89692	1.02683	2.23193	1.08335
At5g44420	plant defensin protein, putative (PDF1.2a) plant defensin protein family member, personal communication, Bart Thomma (Bart.Thomma@agr.kuleuven.ac.be); similar to antifungal protein 1 preprotein [Raphanus sativus] gi|609322|gb|AAA69541	1.17299	0.70135	0.69349	0.74371	2.32008	0.86851
At3g12170	DNAJ heat shock N-terminal domain-containing protein similar to SP|Q9QYI7 DnaJ homolog subfamily B member 8 [Mus musculus]; contains Pfam profile: PF00226 DnaJ domain	1.47666	1.05867	1.14425	1.31002	2.328	1.19726
At3g05560	60S ribosomal protein L22-2 (RPL22B) identical to 60S ribosomal protein L22-2 SP:Q9M9W1 from [Arabidopsis thaliana]	1.37484	1.00657	1.08941	1.14218	2.2125	1.06338
At5g09640	sinapoylglucose:choline sinapoyltransferase (SNG2) GC donor splice site at exon 11 and 13; TA donor splice site at exon 10; similar to serine carboxypeptidase I precursor (SP:P37890) [Oryza sativa]; wound-inducible carboxypeptidase, Lycopersicon esculentu	1.59642	0.89164	1.24573	1.10718	4.11129	1.18557
At5g04400	no apical meristem (NAM) family protein ontains Pfam PF02365: No apical meristem (NAM) protein	1.11599	0.82184	0.9939	1.16537	2.61549	1.19846
At5g53290	AP2 domain-containing transcription factor, putative contains similarity to pathogenesis-related genes transcriptional activator	1.04653	0.91535	0.70763	0.83317	1.85237	0.7615
At5g37530	thiF family protein similar to SP|P30138 Adenylyltransferase thiF (EC 2.7.7.-) {Escherichia coli}; contains Pfam profile PF00899: ThiF family	1.32057	1.20009	0.9967	1.28121	2.08178	1.071
At4g04545	Ulp1 protease family protein contains Pfam profile PF02902: Ulp1 protease family, C-terminal catalytic domain	1.54692	1.1191	0.80077	1.28306	2.80041	1.02208
At5g02660	hypothetical protein contains Pfam profiles PF04780: Protein of unknown function (DUF629), PF04781: Protein of unknown function (DUF627)	1.35998	1.22632	0.67511	1.1481	4.02006	1.28839
At1g04590	expressed protein isoform contains GG acceptor splice site at intron 7	1.40952	1.04868	1.03293	1.44359	2.03792	1.1535
At3g01345	Expressed protein	1.15717	0.84532	0.48192	2.50887	21.1046	1.06867
At2g37560	origin recognition complex subunit 2 (ORC2) identical to origin recognition complex subunit 2 (ORC2) SP:Q38899 from [Arabidopsis thaliana]	1.83585	1.16983	0.91094	1.23784	2.14026	0.99843
At5g14600	expressed protein	1.67352	1.1372	1.08354	1.2849	2.12304	1.2759
At3g14740	PHD finger family protein similar to zinc-finger protein BR140 [PIR|JC2069][Homo sapiens]; contains PHD-finger domain PF00628	1.61458	1.19296	0.70257	1.00333	2.28052	1.07471
At2g34260	transducin family protein / WD-40 repeat family protein similar to Vegetatible incompatibility protein HET-E-1 (SP:Q00808) {Podospora anserina}	1.58903	1.28217	0.89671	1.04166	2.02701	1.14169
At1g67570	expressed protein	1.13733	1.56602	1.08106	1.42184	2.05921	1.51036
At5g50915	basic helix-loop-helix (bHLH) family protein contains Pfam profile: PF00010 helix-loop-helix DNA-binding domain	0.94761	1.36161	0.53275	1.12443	2.97672	1.18952
At1g56270	hypothetical protein	0.83601	1.11517	0.69804	1.09612	3.09332	0.92318
At4g28820	zinc finger (HIT type) family protein contains Pfam profile: PF04438 HIT zinc finger	1.12534	1.2473	0.98165	1.13125	3.0183	1.13595
At1g61800	glucose-6-phosphate/phosphate translocator, putative similar to glucose-6-phosphate/phosphate-translocator precursor GI:2997591 from [Pisum sativum]	0.42891	0.60685	0.4026	0.50483	3.01408	0.58534
At1g27780	Ulp1 protease family protein similar to At3g24380, At5g36840, At5g35010, At3g42740, At4g05290, At2g14770, At3g43390, At2g05560, At4g08880, At1g34730, At1g27790, At1g34740, At5g36850, At3g42730, At1g52020, At3g24390, At4g05280, At1g25886, At4g03300; contai	0.77889	1.14384	0.7278	0.83946	2.71057	1.07795
At5g50915	basic helix-loop-helix (bHLH) family protein contains Pfam profile: PF00010 helix-loop-helix DNA-binding domain	0.83427	1.34903	0.56032	0.91743	4.88721	1.20621
At1g65060	4-coumarate--CoA ligase 3 / 4-coumaroyl-CoA synthase 3 (4CL3) identical to SP|Q9S777 4-coumarate--CoA ligase 3 (EC 6.2.1.12) (4CL 3) (4-coumaroyl-CoA synthase 3) {Arabidopsis thaliana}	0.5296	0.87964	0.58205	0.62434	2.1411	0.96836
At3g50020	serine protease inhibitor, potato inhibitor I-type family protein contains Pfam profile PF00280: Potato inhibitor I family	0.91506	1.94218	0.90451	0.95109	4.29376	1.12948
At1g75520	lateral root primordium (LRP) protein-related similar to lateral root primordium 1 (LRP1) [Arabidopsis thaliana] GI:882341; contains Pfam profile PF05142: Domain of unknown function (DUF702)	1.15898	1.58408	1.0386	1.19167	2.91834	1.17201
At3g09450	hypothetical protein	0.44557	0.51592	0.4265	0.64255	1.48729	0.40744
At2g17320	pantothenate kinase-related similar to Probable pantothenate kinase 1 (Pantothenic acid kinase 1) (Swiss-Prot:Q8L5Y9) [Arabidopsis thaliana]; similar to Pantothenate kinase 4 (Pantothenic acid kinase 4) (hPanK4) (Swiss-Prot:Q9NVE7) [Homo sapiens]; contain	1.21783	1.20579	1.12272	1.31584	2.14476	0.97161
At1g65890	acyl-activating enzyme 12 (AAE12) similar to AMP-binding protein GI:1903034 from [Brassica napus]; contains Pfam AMP-binding domain PF00501; identical to cDNA acyl-activating enzyme 12 (At1g65890) mRNA GI:29893228, acyl-activating enzyme 12 [Arabidopsis t	1.1155	1.32265	1.04614	1.21506	2.10804	0.90083
At1g56650	myb family transcription factor (MYB75) contains Pfam profile: PF00249 myb-like DNA-binding domain; identical to cDNA putative transcription factor (MYB75) GI:3941507	0.77819	1.19379	0.82979	0.95688	3.4063	0.70072
At3g11750	dihydroneopterin aldolase, putative similar to SP|P28823 Dihydroneopterin aldolase (EC 4.1.2.25) (DHNA) {Bacillus subtilis}; contains Pfam profile PF02152: dihydroneopterin aldolase	1.49932	1.76598	1.13172	1.54626	2.50655	1.19228
At4g00250	DNA-binding storekeeper protein-related contains Pfam profile: PF04504 protein of unknown function, DUF573; similar to storekeeper protein GI:14268476 [Solanum tuberosum]	1.21873	1.54338	1.03568	1.33859	2.1417	0.9985
At3g26960	expressed protein	1.24435	1.67529	1.10324	1.34446	2.32112	1.06824
At5g44740	UMUC-like DNA repair family protein low similarity to DNA polymerase eta [Homo sapiens] GI:11463971; contains Pfam profile PF00817: ImpB/MucB/SamB family	1.18486	1.39825	0.88668	1.05432	2.2197	0.9969
At2g30040	protein kinase family protein contains protein kinase domain, Pfam:PF00069	0.64497	0.72975	0.624	0.77479	0.89683	0.6558
At3g12145	polygalacturonase inhibitor, putative / leucine-rich repeat protein (FLR1) similar to Swiss-Prot:Q05091 polygalacturonase inhibitor precursor (Polygalacturonase-inhibiting protein) [Pyrus communis]; identical to leucine-rich repeat protein FLR1 (FLR1) cDN	1.31136	1.75944	1.10878	0.93776	2.37337	0.91074
At2g07695	cytochrome c oxidase subunit II, putative similar to cytochrome c oxidase subunit II [Brassica rapa] GI:2707741; contains Pfam profile PF02790: Cytochrome C oxidase subunit II, transmembrane domain	0.88969	1.12683	0.75516	0.54028	1.48253	0.66056
At5g44740	UMUC-like DNA repair family protein low similarity to DNA polymerase eta [Homo sapiens] GI:11463971; contains Pfam profile PF00817: ImpB/MucB/SamB family	1.19553	1.54522	1.02724	0.85058	2.8513	1.01754
At1g52030	myrosinase-binding protein, putative (F-ATMBP) identical to SP|Q9SAV1 Myrosinase binding protein-like f-AtMBP [Arabidopsis thaliana]; similar to myrosinase binding protein GI:1711295 from [Brassica napus]; contains Pfam PF01419: Jacalin-like lectin domain	0.95181	1.62238	0.92276	0.78421	1.94473	1.08189
At3g03350	short-chain dehydrogenase/reductase (SDR) family protein contains Pfam profile PF00106: short chain dehydrogenase	1.07031	1.96634	0.88874	1.00844	2.56295	0.97229
At3g11740	expressed protein contains Pfam profile PF04525: Protein of unknown function (DUF567)	1.21192	1.35779	1.02292	0.60608	2.27234	1.15791
At3g21700	expressed protein	1.13455	1.33368	0.9971	0.73488	2.16167	1.19358
At5g62210	embryo-specific protein-related contains weak similarity to embryo-specific protein 3 (GI:3335171) [Arabidopsis thaliana]	1.14076	1.12137	0.79617	0.82273	2.00453	1.1741
At1g75830	plant defensin-fusion protein, putative (PDF1.1) identical to SP|P30224 Cysteine-rich antifungal protein 1 precursor (AFP1) (Anther-specific protein S18 homolog) {Arabidopsis thaliana}	1.19629	0.91934	0.77956	0.5491	1.59226	0.8618
At5g44120	12S seed storage protein (CRA1) nearly identical to SP|P15455 [Plant Mol Biol 11:805-820 (1988)]; contains Pfam profile PF00190 Cupin and Prosite 11-S plant seed storage proteins signature PS00305	1.25275	0.99665	0.80482	0.54741	1.33125	0.95554
At1g68290	bifunctional nuclease, putative similar to bifunctional nuclease [Zinnia elegans] gi|4099833|gb|AAD00694	2.0113	2.22932	1.83077	2.00081	2.83651	0.93842
At2g17972	expressed protein	1.61759	1.90866	1.52311	1.59074	1.90254	1.09017
At1g70900	expressed protein	0.86049	1.10479	0.73099	0.74776	1.22334	0.41822
At4g38020	tRNA/rRNA methyltransferase (SpoU) family protein similar to SP|P18644 rRNA (adenosine-2'-O-)-methyltransferase (EC 2.1.1.66) {Streptomyces cyaneus}; contains Pfam profile PF00588: SpoU rRNA Methylase (RNA methyltransferase, TrmH) family	1.95438	1.99987	1.67922	1.8136	2.06152	1.05275
At3g03630	cysteine synthase, chloroplast, putative / O-acetylserine (thiol)-lyase, putative / O-acetylserine sulfhydrylase, putative identical to SP|O22682 Probable cysteine synthase, chloroplast precursor {Arabidopsis thaliana}, similar to SP|P31300 Cysteine synth	2.09779	2.00546	1.67392	1.62353	2.1958	0.9846
At1g76280	pentatricopeptide (PPR) repeat-containing protein contains Pfam profile PF01535: PPR repeat	1.45482	1.57817	1.39965	1.70084	2.14527	0.87278
At2g36000	mitochondrial transcription termination factor-related / mTERF-related contains Pfam profile PF02536: mTERF	1.4567	1.83569	1.37099	1.90846	2.69772	0.80131
At4g32980	homeobox protein (ATH1) identical to SWISS-PROT:P48731 homeobox protein ATH1. [Arabidopsis thaliana]	1.13441	1.28906	0.91363	1.42688	1.67976	0.5955
At2g20290	myosin, putative similar to myosin (GI:499047) [Arabidopsis thaliana]	1.32167	1.52745	1.2154	1.60221	1.61772	0.63797
At3g61780	expressed protein ; expression supported by MPSS	1.77334	2.60024	1.95436	2.40462	2.82742	0.81051
At5g17860	cation exchanger, putative (CAX7) contains similarity to SWISS-PROT:Q9HC58 NKX3_HUMAN Sodium/potassium/calcium exchanger 3 precursor {Homo sapiens}; Ca2+:Cation Antiporter (CaCA) Family member PMID:11500563	0.92111	1.14806	0.98102	1.32503	1.40362	0.45211
At1g10780	F-box family protein ; similar to SKP1 interacting partner 2 (SKIP2) TIGR_Ath1:At5g67250	1.34136	1.64819	1.35347	1.45282	2.02319	1.02848
At5g08000	glycosyl hydrolase family protein 17 similar to beta-1,3-glucanase GI:15150341 from [Camellia sinensis]; C-terminal homology only	1.21994	1.57018	1.16643	1.38106	1.83444	0.93111
At3g05180	GDSL-motif lipase/hydrolase family protein similar to early nodulin ENOD8 [Medicago sativa] GI:304037, elicitor-induced glycoprotein iEP4 [Daucus carota] GI:1911765, lanatoside 15'-O-acetylesterase [Digitalis lanata] GI:3688284; contains InterPro Entry IP	0.96737	1.46431	1.02298	1.32156	2.01725	0.77712
At1g74850	pentatricopeptide (PPR) repeat-containing protein contains Pfam profile PF01535: PPR repeat	1.27411	1.39501	1.09169	1.28304	2.01468	0.76823
At1g15570	cyclin, putative similar to cyclin A2 [Lycopersicon esculentum] GI:5420276, cyclin [Medicago sativa] GI:1050559; contains Pfam profiles PF00134: Cyclin, N-terminal domain, PF02984: Cyclin, C-terminal domain	1.69833	2.09375	1.4697	1.90853	3.28649	1.02354
At1g67830	GDSL-motif lipase/hydrolase family protein similar to early nodulin ENOD8 [Medicago sativa] GI:304037, elicitor-induced glycoprotein iEP4 [Daucus carota] GI:1911765, lanatoside 15'-O-acetylesterase [Digitalis lanata] GI:3688284; contains Pfam profile PF00	1.41023	1.73798	1.29885	1.2111	2.12863	0.97587
At3g61610	aldose 1-epimerase family protein similar to apospory-associated protein C; APOC [Chlamydomonas reinhardtii] GI:6970044; contains Pfam profile PF01263: Aldose 1-epimerase	1.41011	1.87271	1.23497	1.32234	2.33127	0.99804
At2g39030	GCN5-related N-acetyltransferase (GNAT) family protein similar to SP|Q9SMB8 Tyramine N-feruloyltransferase 4/11 (EC 2.3.1.110) (Hydroxycinnamoyl- CoA: tyramine N-hydroxycinnamoyltransferase) {Nicotiana tabacum}; contains Pfam profile PF00583: acetyltransf	1.81164	6.77646	1.85672	1.92386	8.34744	0.49874
At5g39210	expressed protein	1.46194	1.76822	1.42141	1.45677	2.03188	1.05796
At2g32640	expressed protein	1.35698	1.52462	1.37239	1.32556	1.83792	0.99708
At1g11600	cytochrome P450, putative similar to cytochrome P450 77A2 (CYPLVIIA2) (P-450EG5) [Solanum melongena] and cytochrome P450 77A3 (SP:O48928) [Glycine max]; is a member of the PF|00067 Cytochrome P450 family. ESTs gb|Z30775 and gb|Z30776 come from this gene	1.58766	1.24785	1.3762	1.1717	2.41974	0.89063
At1g34245	expressed protein	1.40115	1.24383	1.49566	1.23213	2.25245	0.97
At1g59840	expressed protein	1.56834	1.29987	1.38074	1.27772	3.0359	1.02445
At3g13960	expressed protein identical to transcription activator GRL5 [Arabidopsis thaliana] GI:21539888 (unpublished); supporting cDNA gi|21539887|gb|AY102638.1|	1.637	1.53464	1.35234	1.39936	3.21177	1.01838
At4g25250	invertase/pectin methylesterase inhibitor family protein similar to pectinesterase from Arabidopsis thaliana SP|Q42534, Lycopersicon esculentum SP|Q43143; contains Pfam profile PF04043: Plant invertase/pectin methylesterase inhibitor	1.48926	1.36427	1.22426	1.18095	2.01214	0.95121
At2g43900	endonuclease/exonuclease/phosphatase family protein belongs to Pfam:PF03372: Endonuclease/Exonuclease/phosphatase family; contains 3 WD-40 repeats (PF00400);similar to Type II inositol-1,4,5-trisphosphate 5-phosphatase EC 3.1.3.56 (5PTASE) (INPP5B) (SP:P3	1.27835	1.21886	1.09313	1.2804	2.359	0.76848
At2g34810	FAD-binding domain-containing protein similar to SP|P30986 reticuline oxidase precursor (Berberine-bridge-forming enzyme) (BBE) (Tetrahydroprotoberberine synthase) [Eschscholzia californica]; contains PF01565 FAD binding domain	1.14154	0.97604	1.07759	1.13649	2.67192	0.48989
At3g09660	minichromosome maintenance family protein / MCM family protein similar to SP|P49717 DNA replication licensing factor MCM4 (CDC21 homolog) {Mus musculus}; contains Pfam profile PF00493: MCM2/3/5 family	1.66268	1.53332	1.51266	1.59565	2.64447	1.00219
At5g46730	glycine-rich protein	1.49926	1.48726	1.44094	1.42972	2.54243	0.9252
At1g78210	hydrolase, alpha/beta fold family protein low similarity to hydrolases from Rhodococcus sp. EtbD2 GI:3273241, EtbD1 GI:3273239; contains Pfam profile PF00561: hydrolase, alpha/beta fold family	1.5022	1.20678	1.13653	1.22604	1.91169	0.98254
At3g14900	expressed protein	2.06826	1.38452	1.36558	1.57494	2.82459	0.92675
At3g46940	deoxyuridine 5'-triphosphate nucleotidohydrolase family contains Pfam profile: PF00692 deoxyuridine 5'-triphosphate nucleotidohydrolase	1.79177	1.26635	1.17571	1.44078	2.21137	0.97017
At4g36580	AAA-type ATPase family protein contains Pfam domain, PF00004: ATPase, AAA family ('A'TPases 'A'ssociated with diverse cellular 'A'ctivities)	1.45452	1.07424	1.04144	1.36319	2.06366	0.93369
At2g16660	nodulin family protein similar to nodulin-like protein [Arabidopsis thaliana] GI:3329368, nodule-specific protein Nlj70 [Lotus japonicus] GI:3329366	1.55455	1.37891	1.07552	1.53222	2.05092	0.76592
At5g57180	expressed protein ; supporting cDNA gi|13991645|gb|AF359387.1|AF359387	1.54019	1.30139	1.10293	1.45121	2.07544	0.76299
At4g00310	expressed protein	1.69371	1.62686	1.26471	1.63441	2.09059	1.08427
At2g14660	expressed protein contains Pfam PF04543: Family of unknown function (DUF589); similar to cThy28kD (GI:995778) [Gallus gallus]; similar to thymocyte protein mThy28 (GI:23978374) [Mus musculus]	1.45578	1.14595	1.28258	1.53211	2.10592	0.99109
At3g46990	hypothetical protein contains Pfam profile PF05340: Protein of unknown function (DUF740)	1.41064	1.18538	1.22591	1.55639	2.03352	0.96351
At5g43790	pentatricopeptide (PPR) repeat-containing protein contains Pfam profile PF01535: PPR repeat	1.30915	1.15472	1.29289	1.61367	2.26645	0.91276
At3g06530	BAP28-related similar to Protein BAP28 (Swiss-Prot:Q9H583) [Homo sapiens]	1.42214	1.30667	1.23873	1.83534	2.1119	0.90203
At5g46390	peptidase S41 family protein similar to C-terminal peptidase of the D1 protein [Hordeum vulgare subsp vulgare] GI:1296805; contains Pfam profiles PF03572: Peptidase family S41B, PF00595: PDZ domain (Also known as DHR or GLGF)	1.29141	1.19785	0.98324	1.62827	2.03299	0.81894
At4g36180	leucine-rich repeat family protein contains protein kinase domain, Pfam:PF00069; contains leucine-rich repeats, Pfam:PF00560	1.18279	1.30848	1.18073	1.84283	2.08839	0.78967
At2g29380	protein phosphatase 2C, putative / PP2C, putative contains PF00481: Protein phosphatase 2C domain; similar to protein phpsphatase 2C (PP2C) (GI:7768151) [Fagus sylvatica].	1.00043	0.91786	1.01087	1.83471	2.65506	0.92441
At3g57940	expressed protein contains Pfam profile PF05127: Putative ATPase (DUF699)	1.20045	1.09424	1.03508	1.56232	1.83905	0.94802
At4g13300	terpene synthase/cyclase family protein predicted terpene synthase TS1, Arabidopsis thaliana, Y11188	1.72837	1.3182	1.46691	1.98719	1.92535	1.32872
At1g03940	transferase family protein similar to anthocyanin 5-aromatic acyltransferase from Gentiana triflora GI:4185599, malonyl CoA:anthocyanin 5-O-glucoside-6'''-O-malonyltransferase from Perilla frutescens GI:17980232, Salvia splendens GI:17980234; contains Pfa	1.03033	1.63766	1.34411	0.99054	2.64956	0.99632
At1g66830	leucine-rich repeat transmembrane protein kinase, putative contains Pfam profiles: PF00069: Eukaryotic protein kinase domain, multiple PF00560: Leucine Rich Repeat	1.03633	1.92575	1.48488	0.99012	3.31725	0.98004
At2g43520	trypsin inhibitor, putative similar to SP|P26780 Trypsin inhibitor 2 precursor (MTI-2) {Sinapis alba}	0.94479	1.85751	1.13278	1.02305	3.2931	0.99211
At2g18780	F-box family protein contains F-box domain Pfam:PF00646	1.01829	1.43894	1.43431	1.28661	2.11185	1.12567
At5g38730	pentatricopeptide (PPR) repeat-containing protein contains Pfam profile PF01535: PPR repeat	0.95859	1.37354	1.39464	1.18483	2.16698	1.0637
At5g54060	glycosyltransferase family protein contains Pfam profile: PF00201 UDP-glucoronosyl and UDP-glucosyl transferase	0.72853	1.88804	1.7401	1.34103	4.04267	0.90899
At2g23000	serine carboxypeptidase S10 family protein similar to serine carboxypeptidase I precursor (SP:P37890) [Oryza sativa]	0.87533	1.55131	1.43886	1.25552	2.7398	0.91695
At4g22880	leucoanthocyanidin dioxygenase, putative / anthocyanidin synthase, putative similar to SP|P51091 [Malus domestica]; contains PF03171 2OG-Fe(II) oxygenase superfamily	1.02693	2.08067	2.42844	1.70635	6.20714	1.07027
At5g17220	glutathione S-transferase, putative	0.89465	1.85354	1.64531	1.6404	3.99601	1.06442
At5g07990	flavonoid 3'-monooxygenase / flavonoid 3'-hydroxylase (F3'H) / cytochrome P450 75B1 (CYP75B1) / transparent testa 7 protein (TT7) identical to SP|Q9SD85 Flavonoid 3'-monooxygenase (EC 1.14.13.21) (Flavonoid 3'-hydroxylase) (AtF3'H) (Cytochrome P450 75B1)	0.78749	1.20106	1.02852	0.97147	2.6853	0.88003
At5g42800	dihydroflavonol 4-reductase (dihydrokaempferol 4-reductase) (DFR) nearly identical to GI:166686	0.93539	2.70793	1.76303	1.70546	9.38755	1.04694
At4g09750	short-chain dehydrogenase/reductase (SDR) family protein similar to androgen-regulated short-chain dehydrogenase/reductase 1 GI:9622124 from [Homo sapiens]	1.23436	1.61728	1.69864	1.35251	2.39509	1.06633
At1g52400	glycosyl hydrolase family 1 protein / beta-glucosidase, putative (BG1) contains Pfam PF00232 : Glycosyl hydrolase family 1 domain; TIGRFAM TIGR01233: 6-phospho-beta-galactosidase; identical to GI:6651430 from [Arabidopsis thaliana]	0.7771	2.31654	2.0246	1.50841	4.37356	0.7249
At1g66390	myb family transcription factor, putative / production of anthocyanin pigment 2 protein (PAP2) contains Pfam profile: PF00249 myb-like DNA-binding domain; similar to GB:AAF66727 from [Petunia x hybrida] (Plant Cell 11 (8), 1433-1444 (1999)); identical to	0.51986	1.213	1.06167	0.78583	2.37386	0.89112
At1g50950	thioredoxin-related contains weak hit to Pfam PF00085: Thioredoxin; contains 2 predicted transmembrane domains	1.11501	1.12517	1.39892	1.01475	2.25615	0.90931
At1g67120	midasin-related similar to Midasin (MIDAS-containing protein) (Swiss-Prot:Q12019) [Saccharomyces cerevisiae]; similar to Midasin (MIDAS-containing protein) (Swiss-Prot:Q9NU22) [Homo sapiens]; contains Prosite PS00017: ATP/GTP-binding site motif A (P-loop)	1.0083	1.04715	1.32349	1.00437	2.13521	0.86877
At3g55110	ABC transporter family protein ATP-binding cassette-sub-family G-member 2, Mus musculus, EMBL:AF140218	1.05951	1.18935	1.61622	1.22084	5.5431	0.71723
At5g48880	acetyl-CoA C-acyltransferase 1 / 3-ketoacyl-CoA thiolase 1 (PKT1) identical to 3-keto-acyl-CoA-thiolase 1 [Arabidopsis thaliana] GI:3169568	1.14449	1.13242	1.45109	1.20567	2.64777	0.91838
At4g15210	beta-amylase (BMY1) / 1,4-alpha-D-glucan maltohydrolase identical to Beta-amylase (EC 3.2.1.2) (1,4-alpha-D-glucan maltohydrolase) SP:P25853 [Arabidopsis thaliana]	0.91731	0.90887	1.26328	0.88879	3.99244	0.7113
At2g19120	tRNA-splicing endonuclease positive effector-related similar to Endonuclease sen1 (Swiss-Prot:Q92355) [Schizosaccharomyces pombe]; similar to tRNA-splicing endonuclease positive effector (Swiss-Prot:Q00416) [Saccharomyces cerevisiae]	1.24921	1.03249	1.3908	1.29418	4.98286	0.8509
At1g77170	pentatricopeptide (PPR) repeat-containing protein contains Pfam profile PF01535: PPR repeat	1.20328	1.22883	1.30923	1.28049	2.23891	1.11617
At2g42920	pentatricopeptide (PPR) repeat-containing protein and genefinder	1.20143	1.01923	1.41524	0.87057	3.08518	0.84896
At2g45480	expressed protein	1.21602	1.31346	1.46543	1.03846	2.68926	0.97994
At4g02485	oxidoreductase, 2OG-Fe(II) oxygenase family protein contains Pfam domain PF03171, 2OG-Fe(II) oxygenase superfamily	1.25794	1.33902	1.36163	1.11471	2.03091	1.08864
At5g61290	flavin-containing monooxygenase family protein / FMO family protein low similarity to FMO3 from Homo sapiens [SP|P31513]; contains Pfam profile: PF00743 Flavin-binding monooxygenase-like; supported by full-length cDNA Ceres:14492	1.12992	1.56407	2.53131	1.64097	4.37193	1.10403
At1g02205	CER1 protein identical to maize gl1 homolog (glossy1 locus) GI:1209703 and CER1 GI:1199467 from [Arabidopsis thaliana]	0.99392	1.08647	1.66796	1.21733	2.91583	0.85327
At2g18120	lateral root primordium (LRP) protein-related similar to lateral root primordium 1 (LRP1) [Arabidopsis thaliana] GI:882341; contains Pfam profile PF05142: Domain of unknown function (DUF702)	0.84933	1.11891	1.51472	1.32031	2.86485	0.9292
At5g18750	DNAJ heat shock N-terminal domain-containing protein contains Pfam profile PF00226 DnaJ domain	0.96896	1.16631	1.44805	1.23662	3.31473	0.96612
At5g45950	GDSL-motif lipase/hydrolase family protein similar to family II lipase EXL3 (GI:15054386) and EXL1 (GI:15054382) [Arabidopsis thaliana], anther-specific proline-rich protein APG [Arabidopsis thaliana] GI:22599; contains Pfam profile PF00657: Lipase/Acylhy	1.15171	1.29395	1.56064	1.55196	2.4769	1.02422
At4g22870	leucoanthocyanidin dioxygenase, putative / anthocyanidin synthase, putative similar to SP|P51091 [Malus domestica]; contains Pfam domain PF03171, 2OG-Fe(II) oxygenase superfamily	1.24907	2.05399	2.76725	2.47476	8.6801	1.06358
At2g19780	leucine-rich repeat family protein / extensin family protein contains leucine rich-repeat (LRR) domains Pfam:PF00560, INTERPRO:IPR001611; similar to leucine-rich repeat/extensin 1 (GI:13809918) [Arabidopsis thaliana]; contains similarity to disease resist	1.05851	1.30757	1.48389	1.25839	2.51495	0.91681
At4g12700	expressed protein	1.10123	1.24021	1.36825	1.33963	2.92192	0.87911
At2g26330	leucine-rich repeat protein kinase, putative (ERECTA) identical to uncharacterized receptor protein kinase ERECTA [Arabidopsis thaliana] gi|1389566|dbj|BAA11869; contains Pfam domains PF00560: Leucine Rich Repeat and PF00069: Protein kinase domain	1.15425	1.50763	1.54281	1.33303	2.28216	0.75086
At3g04290	GDSL-motif lipase/hydrolase family protein similar to family II lipases EXL3 GI:15054386, EXL1 GI:15054382, EXL2 GI:15054384 from [Arabidopsis thaliana]; contains Pfam profile: lipase/acylhydrolase with GDSL-like motif	1.18882	1.33571	1.47285	1.34726	1.94493	0.81915
At5g57785	expressed protein	1.57115	2.01539	2.15433	1.942	2.51696	1.12885
At2g43510	trypsin inhibitor, putative similar to SP|P26780 Trypsin inhibitor 2 precursor (MTI-2) {Sinapis alba}	1.71435	2.45797	2.51568	2.13919	3.3529	0.86301
At3g57060	non-SMC condensin subunit, XCAP-D2/Cnd1 family protein similar to 13S condensin XCAP-D2 subunit [Xenopus laevis] GI:3764087; contains Pfam profile PF04594: Non-SMC condensin subunit, XCAP-D2/Cnd1	1.32929	1.4518	1.83816	1.69655	2.40191	0.81416
At3g05330	cyclin family low similarity to microtubule-binding protein TANGLED1 [Zea mays] GI:11228986; contains Pfam profile PF00134: Cyclin, N-terminal domain	1.38899	1.20412	1.75756	1.24092	2.09918	0.8648
At3g50100	exonuclease family protein contains exonuclease domain, Pfam:PF00929	1.7571	1.7709	1.92289	1.72312	2.79409	1.10161
At2g35630	microtubule organization 1 protein (MOR1) identical to microtubule organization 1 protein GI:14317953 from [Arabidopsis thaliana]	0.76756	0.77177	0.81222	0.75201	0.94786	0.65112
At4g29030	glycine-rich protein glycine-rich protein - Onobrychis viciifolia,PID:g2565429	1.60294	1.78243	2.12175	1.46577	3.02776	1.02107
At2g28500	LOB domain protein 11 / lateral organ boundaries domain protein 11 (LBD11) identical to SP|Q9SK08 LOB domain protein 11 {Arabidopsis thaliana}	1.20252	1.92632	1.58362	1.74891	2.34299	0.99273
At4g04850	K+ efflux antiporter, putative (KEA3) similar to A. thaliana K+ antiporter KEA1, GenBank accession number AF003382; Monovalent cation:proton antiporter family 2 (CPA2 family) member, PMID:11500563	0.80827	1.53512	1.18884	1.31025	1.80259	0.80798
At1g61065	expressed protein	1.09065	1.5257	1.28198	1.41234	1.87402	1.16564
At5g05590	phosphoribosylanthranilate isomerase 2 (PAI2) identical to gi:619747	0.98355	1.50251	1.28744	1.47563	2.20448	0.96575
At2g02990	ribonuclease 1 (RNS1) identical to ribonuclease SP:P42813 Ribonuclease 1 precursor (EC 3.1.27.1) {Arabidopsis thaliana}, GI:561998 from [Arabidopsis thaliana]	1.69431	1.85869	1.82608	2.13538	4.20165	0.88828
At3g11964	S1 RNA-binding domain-containing protein similar to SP|Q05022 rRNA biogenesis protein RRP5 {Saccharomyces cerevisiae}; contains Pfam profile PF00575: S1 RNA binding domain	1.16139	1.23536	1.33381	1.60439	2.24266	0.83535
At5g36870	glycosyl transferase family 48 protein contains Pfam profile: PF02364 1,3-beta-glucan synthase	0.84292	1.25227	1.14833	1.3478	2.87652	0.66298
At4g15210	beta-amylase (BMY1) / 1,4-alpha-D-glucan maltohydrolase identical to Beta-amylase (EC 3.2.1.2) (1,4-alpha-D-glucan maltohydrolase) SP:P25853 [Arabidopsis thaliana]	0.82094	1.42875	1.37162	1.36154	2.6635	0.62555
At4g37990	mannitol dehydrogenase, putative (ELI3-2) identical to GI:16269	1.43006	2.16598	2.33764	2.50555	6.36632	0.78173
At5g17700	MATE efflux family protein similar to ripening regulated protein DDTFR18 [Lycopersicon esculentum] GI:12231296; contains Pfam profile PF01554: Uncharacterized membrane protein family	1.02446	1.37348	1.4023	1.79274	2.40615	0.85009
At5g43580	protease inhibitor, putative similar to SP|P19873 Inhibitor of trypsin and hageman factor (CMTI-V) {Cucurbita maxima}; contains Pfam profile PF00280: Potato inhibitor I family	1.173	1.53013	1.34249	1.77587	2.01944	0.98079
At1g77620	expressed protein	0.9832	0.89454	1.10481	1.33708	1.95484	0.61508
At2g31660	importin beta-2 subunit family protein similar to D-Importin 7/RanBP7 [Drosophila melanogaster] GI:7542336; contains Pfam profile PF03810: Importin-beta N-terminal domain	1.32211	1.14806	1.4896	1.64238	2.09937	0.85445
At1g27880	ATP-dependent DNA helicase, putative similar to SP|O94761 ATP-dependent DNA helicase Q4 (RecQ4) {Homo sapiens}; contains Pfam profiles PF00270: DEAD/DEAH box helicase, PF00271: Helicase conserved C-terminal domain	1.54454	1.23087	1.43674	1.63501	2.37428	0.81591
At5g14580	polyribonucleotide nucleotidyltransferase, putative similar to Swiss-Prot:P05055 polyribonucleotide nucleotidyltransferase (EC 2.7.7.8) (Polynucleotide phosphorylase) (PNPase) [Escherichia coli]	1.57273	1.17674	1.50313	1.7849	2.32299	0.88759
At3g09650	pentatricopeptide (PPR) repeat-containing protein contains Pfam profile PF01535: PPR repeat	1.15362	1.02377	1.20949	1.35456	1.56995	0.66167
At3g17680	expressed protein similar to GB:AAD49756 from [Arabidopsis thaliana]	1.54994	1.41374	1.59033	1.78275	2.10206	0.96694
At4g14510	expressed protein contains Pfam domain, PF04581: Protein of unknown function (DUF578)	1.46272	1.26108	1.39582	1.81993	2.18349	0.69928
At5g46740	ubiquitin-specific protease 21 (UBP21) identical to ubiquitin-specific protease 21 GI:11993482 [Arabidopsis thaliana]	1.58986	1.24176	1.40797	1.69388	2.16444	0.6938
At2g41720	pentatricopeptide (PPR) repeat-containing protein contains Pfam profile PF01535: PPR repeat	1.37745	1.17308	1.55138	1.51755	1.88465	0.86588
At5g57180	expressed protein ; supporting cDNA gi|13991645|gb|AF359387.1|AF359387	1.96455	1.29913	2.03631	2.08437	3.11325	0.65054
At1g10930	DNA helicase (RECQl4A) nearly identical to DNA Helicase [Arabidopsis thaliana] GI:11121449	1.84531	1.31897	1.54507	1.67957	1.65194	0.79427
At4g10280	expressed protein	2.0777	1.66122	1.83026	2.04131	2.1693	1.21521
At5g45700	NLI interacting factor (NIF) family protein contains Pfam profile PF03031: NLI interacting factor	1.74115	1.4646	1.49403	1.52288	1.95424	0.99979
At5g38250	serine/threonine protein kinase, putative similar to receptor serine/threonine kinase PR55K gi|1235680|gb|AAC49208; contains protein kinase domain, Pfam:PF00069; contains serine/threonine protein kinase domain, INTERPRO:IPR002290	1.01832	0.91918	1.03644	0.98873	1.2326	0.48809
At1g70520	protein kinase family protein contains Pfam domain, PF00069: Protein kinase domain	0.79897	0.71064	0.8669	0.88354	0.80493	0.4581
At1g74070	peptidyl-prolyl cis-trans isomerase cyclophilin-type family protein contains Pfam domain, PF00160: peptidyl-prolyl cis-trans isomerase, cyclophilin-type	2.03568	1.83556	2.42078	2.44986	2.27251	0.90167
At5g19210	DEAD/DEAH box helicase, putative EUKARYOTIC INITIATION FACTOR 4A-II (EIF-4A-II), Homo sapiens, SWISSPROT:IF42_HUMAN	2.03451	1.9034	2.61794	2.53226	2.15166	0.99949
At4g14605	mitochondrial transcription termination factor-related / mTERF-related contains Pfam profile PF02536: mTERF	1.79225	1.37765	2.10571	1.9423	1.88953	0.94339
At3g28040	leucine-rich repeat transmembrane protein kinase, putative contains Pfam profiles: PF00560 leucine rich repeat, PF00069 eukaryotic protein kinase domain	1.00785	0.86603	1.12742	1.28261	1.19869	0.61385
At3g19720	dynamin family protein identical to cDNA dynamin-like protein (ARC5) GI: 30349145; contains Pfam profile PF00350: Dynamin family	1.38428	1.36165	1.94054	1.6823	1.97499	0.82395
At1g49630	peptidase M16 family protein / insulinase family protein contains Pfam domain, PF05193: Peptidase M16 inactive domain	1.42736	1.51859	1.7786	1.69568	1.81245	0.92526
At1g07250	UDP-glucoronosyl/UDP-glucosyl transferase family protein similar to UDP-glucose glucosyltransferase GI:453245 from [Manihot esculenta]	0.9595	1.00309	1.04175	1.65072	1.29537	0.53038
At5g54180	mitochondrial transcription termination factor-related / mTERF-related contains Pfam profile PF02536: mTERF	1.41493	1.43158	1.5572	2.00422	2.03439	0.95127
At4g04970	callose synthase, putative / 1,3-beta-glucan synthase, putative similar to callose synthase 1 catalytic subunit GI:13649388 from [Arabidopsis thaliana]	1.10642	1.46917	1.9126	2.68068	2.03262	0.79889
At4g13750	expressed protein	1.43549	1.05596	1.54318	2.21642	1.7322	0.92581
At4g04790	pentatricopeptide (PPR) repeat-containing protein contains Pfam profile PF01535: PPR repeat	1.27123	1.12328	1.27759	1.80764	1.58331	1.06547
At1g35250	thioesterase family protein contains Pfam profile PF03061: thioesterase family protein	1.3483	1.33031	1.42364	1.90573	1.81946	1.1905
At4g15210	beta-amylase (BMY1) / 1,4-alpha-D-glucan maltohydrolase identical to Beta-amylase (EC 3.2.1.2) (1,4-alpha-D-glucan maltohydrolase) SP:P25853 [Arabidopsis thaliana]	1.04553	1.04099	1.10658	1.89528	1.43679	0.7397
At1g67040	expressed protein ; expression supported by MPSS	0.68409	1.39774	1.39701	1.77523	2.00445	0.88154
At4g04840	methionine sulfoxide reductase domain-containing protein / SeIR domain-containing protein low similarity to pilin-like transcription factor [Homo sapiens] GI:5059062; contains Pfam profile PF01641: SelR domain	1.00503	1.32057	1.46503	1.75662	1.80165	1.03028
At1g72030	GCN5-related N-acetyltransferase (GNAT) family protein contains Pfam profile PF00583: acetyltransferase, GNAT family	0.81533	1.0176	1.48929	1.57929	1.94339	0.97088
At5g59320	lipid transfer protein 3 (LTP3) identical to lipid transfer protein 3 from Arabidopsis thaliana [gi:8571921]; contains Pfam protease inhibitor/seed storage/LTP family domain PF00234	0.91185	1.24522	1.61694	1.6751	2.05952	1.15424
At5g51200	expressed protein	0.89676	0.92435	1.35518	1.58771	1.84645	0.94874
At1g19720	pentatricopeptide (PPR) repeat-containing protein nearly identical over 405 amino acids to DYW7 protein of unknown function GB:CAA06829 from [Arabidopsis thaliana] (Plant Mol. Biol. 42 (4), 603-613 (2000)); contains Pfam profile PF01535: PPR repeat	1.07733	1.48127	1.68072	1.43408	2.07033	0.9374
At5g20670	expressed protein	0.37132	0.53997	0.67626	0.6827	1.01276	0.27741
At3g59140	ABC transporter family protein putative multi resistance protein mrp - Arabidopsis thaliana, EMBL:ATMRPPROT	0.90491	1.09612	1.72073	1.58183	1.95761	0.82092
At4g32770	tocopherol cyclase, chloroplast / vitamin E deficient 1 (VTE1) / sucrose export defective 1 (SXD1) identical to SP|Q94FY7 Tocopherol cyclase, chloroplast precursor (Vitamin E deficient 1) (Sucrose export defective 1) {Arabidopsis thaliana}	0.976	1.27272	1.8587	1.52505	2.09102	0.92339
At4g28080	expressed protein	0.96451	1.36697	2.14431	1.94789	2.32763	0.73082
At3g01660	expressed protein similar to putative protein GB:CAB45319 [Arabidopsis thaliana]	1.07756	1.17333	1.40201	1.79971	1.81404	0.89685
At1g19850	transcription factor MONOPTEROS (MP) / auxin-responsive protein (IAA24) / auxin response factor 5 (ARF5) identical to transcription factor MONOPTEROS (MP/IAA24/ARF5) SP:P93024 from [Arabidopsis thaliana]	1.11523	1.16085	1.73861	1.71822	2.4068	0.83829
At5g43810	pinhead protein (PINHEAD) / zwille protein (ZWILLE) identical to SP|Q9XGW1 PINHEAD protein (ZWILLE protein) {Arabidopsis thaliana}; contains Pfam profiles PF02171: Piwi domain, PF02170: PAZ domain	1.24721	1.25222	1.63539	1.81568	2.05556	0.86434
At2g31320	poly [ADP-ribose] polymerase, putative / NAD(+) ADP-ribosyltransferase, putative / poly[ADP-ribose] synthetase, putative similar to poly(ADP)-ribose polymerase [Zea mays] GI:3928871 ; contains Pfam profiles PF00644: Poly(ADP-ribose) polymerase catalytic d	0.91436	0.88516	1.5289	2.08429	1.52737	0.86004
At3g55130	ABC transporter family protein breast cancer resistance protein 1 BCRP1, Mus musculus, EMBL:NP_036050	0.90546	0.87958	2.17988	2.99866	2.2804	0.6909
At3g23790	AMP-binding protein, putative similar to AMP-binding protein GB:CAA96521 from [Brassica napus] (Plant Mol. Biol. (1997) 33 (5), 911-922); contains Pfam AMP-binding enzyme domain PF00501; identical to cDNA acyl-CoA synthetase-like protein GI:20799732	0.64159	0.71758	1.00138	1.22635	1.12326	0.66246
At4g21445	expressed protein	1.2128	1.04511	1.79523	1.85927	1.58492	1.09595
At2g42540	cold-responsive protein / cold-regulated protein (cor15a) identical to cold-regulated protein cor15a [Arabidopsis thaliana] GI:507149; contains Pfam profile PF02987: Late embryogenesis abundant protein	1.53761	1.03053	3.88077	3.82899	3.41653	1.0523
At2g42540	cold-responsive protein / cold-regulated protein (cor15a) identical to cold-regulated protein cor15a [Arabidopsis thaliana] GI:507149; contains Pfam profile PF02987: Late embryogenesis abundant protein	1.47804	1.54094	3.31551	3.42016	3.41155	0.95599
At3g16520	UDP-glucoronosyl/UDP-glucosyl transferase family protein contains Pfam profile: PF00201 UDP-glucoronosyl and UDP-glucosyl transferase	1.19573	1.19638	2.12168	1.81258	1.74338	0.8593
At2g46750	FAD-binding domain-containing protein low similarity to SP|P58710 L-gulonolactone oxidase (EC 1.1.3.8) {Mus musculus}; contains Pfam profile PF01565: FAD binding domain	1.44431	1.16305	1.86017	1.82163	2.85298	1.07402
At5g13170	nodulin MtN3 family protein similar to MtN3 GI:1619602 (root nodule development) from [Medicago truncatula]; identical to cDNA senescence-associated protein (SAG29) mRNA, partial cds GI:4426938	1.33609	1.04522	1.83856	1.91701	3.79593	0.79748
At3g07540	formin homology 2 domain-containing protein / FH2 domain-containing protein contains formin homology 2 domain, Pfam:PF02181	1.14838	1.09525	1.60273	1.52738	2.65772	0.8643
At2g40460	proton-dependent oligopeptide transport (POT) family protein contains Pfam profile: PF00854 POT family	1.2126	1.02464	2.31593	2.1474	4.2085	0.91111
At3g24320	DNA mismatch repair MutS family (MSH1) low similarity to SP|Q56239 DNA mismatch repair protein mutS {Thermus aquaticus}; contains Pfam profiles PF05190: MutS family domain IV, PF01624: MutS domain I, PF01541: Endo/excinuclease amino terminal domain	1.32201	0.80718	1.71844	1.88074	3.31902	0.82957
At5g16190	glycosyl transferase family 2 protein similar to cellulose synthase from Agrobacterium tumeficiens [gi:710492] and Agrobacterium radiobacter [gi:710493]; contains Pfam glycosyl transferase, group 2 family protein domain PF00535	1.41772	0.80586	1.86326	1.57339	3.14507	0.86132
At5g48360	formin homology 2 domain-containing protein / FH2 domain-containing protein contains formin homology 2 domain, Pfam:PF02181	1.27805	1.12274	2.03847	1.39887	3.19228	0.84978
At3g10450	serine carboxypeptidase S10 family protein similar to glucose acyltransferase GB:AAD01263 [Solanum berthaultii]; also similar to serine carboxypeptidase I GB:P37890 [Oryza sativa]	1.09769	1.04991	1.67645	1.32285	2.06613	0.99334
At5g07180	leucine-rich repeat family protein / protein kinase family protein contains Pfam domains PF00560: Leucine Rich Repeat and PF00069: Protein kinase domain	1.19753	0.94449	1.81614	2.34575	3.26048	0.72058
At1g70210	cyclin delta-1 (CYCD1) nearly identical to SP|P42751 Cyclin delta-1 {Arabidopsis thaliana}	1.40956	1.16214	1.62467	1.95827	2.12476	1.02564
At2g42540	cold-responsive protein / cold-regulated protein (cor15a) identical to cold-regulated protein cor15a [Arabidopsis thaliana] GI:507149; contains Pfam profile PF02987: Late embryogenesis abundant protein	2.19062	1.05129	3.71081	3.86575	5.06154	0.98371
At3g44300	nitrilase 2 (NIT2) identical to SP|P32962 Nitrilase 2 (EC 3.5.5.1) {Arabidopsis thaliana}	1.71157	0.96809	3.23529	3.04031	4.48172	0.81727
At5g45140	DNA-directed RNA polymerase, putative similar to SP|P22276 DNA-directed RNA polymerase III 130 kDa polypeptide (EC 2.7.7.6) (RNA polymerase III subunit 2) {Saccharomyces cerevisiae}; contains Pfam profiles PF04560: RNA polymerase Rpb2 domain 7, PF04561: R	1.58487	0.99246	1.54428	1.81921	2.02975	0.87244
At5g37730	expressed protein	1.66089	0.86534	1.73975	0.54567	4.0963	1.09227
At2g45660	MADS-box protein (AGL20)	0.92997	0.69641	2.02323	0.81614	2.35588	1.19476
At4g00755	F-box family protein ; similar to SKP1 interacting partner 2 (SKIP2) TIGR_Ath1:At5g67250	1.27434	0.94019	3.14815	0.90869	3.22513	1.23721
At2g06255	expressed protein	1.26502	1.09732	2.00887	0.96107	1.71114	1.11834
At5g44620	cytochrome P450 family protein similar to cytocrhome P450 monooxygenase (GI:14334057) [Gossypium arboreum]	1.53082	0.96445	2.25227	0.64153	2.43173	0.92106
At3g13350	high mobility group (HMG1/2) family protein / ARID/BRIGHT DNA-binding domain-containing protein low similarity to Dead Ringer Protein Chain A Dna-Binding Domain (GI:6573608), Arid-Dna Complex (GI:20150982) from [Drosophila melanogaster]; contains Pfam pro	1.26093	1.25725	2.03263	1.16762	1.83707	1.10618
At2g07696	ribosomal protein S7 family protein contains Pfam profile PF00177: Ribosomal protein S7p/S5e	0.6476	0.80711	1.25674	0.67119	1.17876	0.54229
At5g62230	leucine-rich repeat family protein / protein kinase family protein contains Pfam domains PF00560: Leucine Rich Repeat and PF00069: Protein kinase domain	0.96013	0.89051	2.57826	1.02452	1.56428	0.861
At1g74770	expressed protein	0.87531	0.49487	0.61993	0.62693	0.85488	0.91555
At1g51860	leucine-rich repeat protein kinase, putative similar to light repressible receptor protein kinase [Arabidopsis thaliana] gi|1321686|emb|CAA66376; contains leucine rich repeat (LRR) domains, Pfam:PF00560; contains protein kinase domain, Pfam:PF00069	0.74328	0.45357	0.5801	0.5376	0.71467	0.76874
At3g59530	strictosidine synthase family protein similar to strictosidine synthase [Rauvolfia serpentina][SP|P15324]	0.83649	0.53489	0.8132	0.63695	0.95189	1.22063
At1g07160	protein phosphatase 2C, putative / PP2C, putative similar to protein phosphatase 2C GI:2582800 from [Medicago sativa]	0.76966	0.38173	0.86186	0.54466	1.05295	1.23454
At1g78070	WD-40 repeat family protein contains Pfam profile PF00400: WD domain, G-beta repeat	0.37388	0.17583	0.53686	0.31031	0.77315	1.07788
At2g47890	zinc finger (B-box type) family protein	0.69663	0.466	0.69511	0.56708	0.94408	1.02132
At3g11560	expressed protein	0.94116	0.5168	0.91783	0.78081	1.19369	1.09048
At3g44860	S-adenosyl-L-methionine:carboxyl methyltransferase family protein similar to defense-related protein cjs1 [Brassica carinata][GI:14009292][Mol Plant Pathol (2001) 2(3):159-169]	1.03439	0.39404	0.95833	0.6503	1.6551	1.38356
At5g20190	expressed protein	0.70265	0.55042	0.72698	0.64	0.87818	0.77998
At1g67850	expressed protein contains Pfam profile PF05212: Protein of unknown function (DUF707)	0.77832	0.47247	0.87436	0.64116	0.96631	0.95002
At1g51970	hypothetical protein	1.13725	0.51135	0.85839	0.5015	1.07023	0.90199
At3g66656	MADS-box family protein contains Pfam profile: PF00319 SRF-type transcription factor (DNA-binding and dimerisation domain)	1.27178	0.62957	0.91272	0.44366	0.9373	1.02976
At1g73190	tonoplast intrinsic protein, alpha / alpha-TIP (TIP3.1) identical to SP|P26587 Tonoplast intrinsic protein, alpha (Alpha TIP) [Arabidopsis thaliana] (Plant Physiol. 99, 561-570 (1992))	1.0011	0.35436	0.78591	0.92787	1.84082	0.93408
At4g18210	purine permease family protein similar to purine permease [Arabidopsis thaliana] GI:7620007, contains Pfam profile PF03151: Domain of unknown function, DUF250	1.12101	0.69437	1.04465	1.04571	2.01041	1.20286
At2g36630	expressed protein contains Pfam profile: PF01925 domain of unknown function DUF81	0.98081	0.28977	0.57928	1.322	1.81949	0.80788
At3g58150	expressed protein similar to SP|Q9H6K4 Optic atrophy 3 protein {Homo sapiens}	1.3916	0.88012	1.4446	1.60397	1.88081	1.03272
At3g03530	phosphoesterase family protein low similarity to SP|P95246 Phospholipase C 2 precursor (EC 3.1.4.3) {Mycobacterium tuberculosis}; contains Pfam profile PF04185: Phosphoesterase family	1.52388	0.82008	1.66688	1.77799	2.16352	1.06265
At4g02110	BRCT domain-containing protein contains Pfam domain, PF00533: BRCA1 C Terminus (BRCT) domain	1.53697	0.51205	2.17962	1.77211	2.63673	1.02899
At3g14620	cytochrome P450, putative similar to GB:Q05047 from [Catharanthus roseus]	1.17712	0.474	1.17197	1.25654	1.28715	0.77525
At4g28680	tyrosine decarboxylase, putative similar to SP|P54768 Tyrosine/DOPA decarboxylase 1 [Includes: DOPA decarboxylase (EC 4.1.1.28) (DDC); Tyrosine decarboxylase (EC 4.1.1.25)] {Papaver somniferum}, SP|Q06086 Tyrosine decarboxylase 2 (EC 4.1.1.25) {Petroselin	2.35231	0.86504	1.73451	1.37722	1.8628	0.88146
At4g05430	glycosyl hydrolase family protein 17 similar to beta-1,3-glucanase GI:15150341 from [Camellia sinensis]	1.45887	0.64458	1.22611	1.1468	1.92033	0.65735
At2g22200	AP2 domain-containing transcription factor AP2 domain transcription factor (GP:4567204) {Arabidopsis thaliana}	1.36416	0.41675	1.1175	0.8894	1.53074	0.74418
At1g49640	hypothetical protein similar to PrMC3 [Pinus radiata] GI:5487873	1.05618	1.01328	2.33612	2.10716	0.97355	0.90078
At5g01600	ferritin 1 (FER1) identical to ferritin [Arabidopsis thaliana] GI:1246401, GI:8163920	0.98646	0.92381	3.55147	2.83425	1.30687	0.83529
At5g35670	calmodulin-binding family protein contains IQ calmodulin-binding motif, Pfam:PF00612	1.15892	1.09198	1.89593	2.01667	1.32491	1.07141
At3g54460	SNF2 domain-containing protein / helicase domain-containing protein / F-box family protein similar to SP|P36607 DNA repair protein rad8 {Schizosaccharomyces pombe}; contains Pfam profiles PF00271: Helicase conserved C-terminal domain, PF00176: SNF2 family	1.16079	1.31217	2.03668	1.93746	1.42851	0.96598
At5g16860	pentatricopeptide (PPR) repeat-containing protein contains Pfam profile PF01535: PPR repeat	0.92796	1.08795	2.19674	2.37553	1.28216	0.83465
At5g13270	pentatricopeptide (PPR) repeat-containing protein contains INTERPRO:IPR002885 PPR repeats	1.33013	1.26034	2.0289	2.03071	1.4751	1.03362
At3g56140	expressed protein At2g40400 - Arabidopsis thaliana, EMBL:AC007020	1.18063	1.14811	2.18158	2.50156	1.34467	0.81112
At5g48000	cytochrome P450 family protein similar to steroid 22-alpha-hydroxylase; DWF4; CYP90B1 (GI:2935342) [Arabidopsis thaliana]	0.65776	0.78941	1.26727	1.07587	0.75512	0.61864
At1g80080	leucine-rich repeat family protein contains leucine rich-repeat domains Pfam:PF00560, INTERPRO:IPR001611; contains some similarity to Hcr2-5D [Lycopersicon esculentum] gi|3894393|gb|AAC78596	1.25061	1.28076	1.64401	2.19318	1.43605	0.92406
At1g16370	transporter-related low similarity to organic cation transporter OCTN1 from [Homo sapiens] GI:2605501, [Mus musculus] GI:4126605, [Rattus norvegicus] GI:5679326; contains Pfam profile PF00083: major facilitator superfamily protein	1.36889	1.26902	1.66787	2.00405	1.40144	0.93439
At3g19210	DNA repair protein RAD54, putative similar to RAD54 GB:CAA71278 from [Drosophila melanogaster] (Mol. Cell. Biol.(1997) 17 (10), 6097-6104)	1.24748	1.06954	1.53075	2.34812	1.04669	0.70592
At4g17020	transcription factor-related contains weak similarity to Swiss-Prot:Q92759 TFIIH basal transcription factor complex p52 subunit (Basic transcription factor 52 kDa subunit, BTF2-p52, General transcription factor IIH polypeptide 4) [Homo sapiens]	1.34841	1.29788	1.64662	1.90083	1.3145	1.14083
At5g08030	glycerophosphoryl diester phosphodiesterase family protein similar to glycerophosphodiester phosphodiesterase [Borrelia hermsii] GI:1399038; contains Pfam profile PF03009: Glycerophosphoryl diester phosphodiesterase family	3.06198	1.68243	4.13534	6.29716	2.26912	1.19541
At4g30150	expressed protein	1.01152	0.86818	1.42144	1.62783	0.92021	0.57051
At5g62350	invertase/pectin methylesterase inhibitor family protein / DC 1.2 homolog (FL5-2I22) similar to SP|Q42534 Pectinesterase 2 precursor (EC 3.1.1.11) (Pectin methylesterase 2) (PE 2) {Arabidopsis thaliana}; contains Pfam profile PF04043: Plant invertase/pect	1.48795	1.29735	2.00484	2.02751	1.23967	0.92847
At5g15410	cyclic nucleotide-regulated ion channel / cyclic nucleotide-gated channel (CNGC2) identical to cyclic nucleotide-gated cation channel GI:3894399 from [Arabidopsis thaliana]	1.04716	0.92726	1.30941	1.34936	0.9214	0.57693
At2g21960	expressed protein	1.52977	1.48117	1.92757	1.5136	1.25146	0.94935
At1g29440	auxin-responsive family protein similar to auxin-induced protein 6B (SP:P33083) [Glycine max]	0.9653	0.92667	1.4602	1.02155	0.58366	0.49136
At2g40300	ferritin, putative similar to ferritin subunit cowpea2 precursor [Vigna unguiculata] GI:2970654; contains Pfam profile PF00210: Ferritin-like domain	1.55438	1.6671	2.28638	1.9445	1.40296	0.90696
At4g37270	cadmium/zinc-transporting ATPase, putative (HMA1) contains InterPro accession IPR001757: ATPase, E1-E2 type; identical to Potential cadmium/zinc-transporting ATPase HMA1 (EC 3.6.3.3) (EC 3.6.3.5) (Swiss-Prot:Q9M3H5) [Arabidopsis thaliana]; identical to cD	0.95063	0.91921	1.31619	1.21711	0.7304	0.53785
At5g23370	GRAM domain-containing protein / ABA-responsive protein-related contains similarity to ABA-responsive protein in barley (GI:4103635) [Hordeum vulgare] [J. Exp. Bot. 50, 727-728 (1999); contains Pfam PF02893: GRAM domain	1.49523	1.5146	1.85862	1.76382	1.3074	0.98779
At1g75120	expressed protein	1.37001	1.51464	1.82355	1.6635	1.14764	0.95892
At1g22900	disease resistance-responsive family protein similar to pathogenesis-related protein [Pisum sativum] gi|4585273|gb|AAD25355	1.55251	1.44793	1.80615	1.93606	1.18486	0.92373
At2g03310	expressed protein	2.12856	1.63359	2.00117	1.85374	1.44791	1.09547
At4g16230	GDSL-motif lipase/hydrolase family protein similar to SP|P40602 Anther-specific proline-rich protein APG precursor {Arabidopsis thaliana}; contains Pfam profile PF00657: GDSL-like Lipase/Acylhydrolase	2.53656	1.74329	2.25213	2.23041	1.76909	1.10574
At2g37640	expansin, putative (EXP3) identical to Alpha-expansin 3 precursor (At-EXP3)[Arabidopsis thaliana] SWISS-PROT:O80932; alpha-expansin gene family, PMID:11641069	1.65822	1.39756	1.87829	1.63788	1.239	0.76552
At3g26320	cytochrome P450 71B36, putative (CYP71B36) identical to Cytochrome P450 71B36 (SP:Q9LIP4) [Arabidopsis thaliana]; contains Pfam profile: PF00067 cytochrome P450	2.04725	1.76117	1.93654	2.10286	1.7645	0.85939
At1g10760	starch excess protein (SEX1) identical to SEX1 [Arabidopsis thaliana] GI:12044358; supporting cDNA gi|12044357|gb|AF312027.1|AF312027	1.43875	0.91133	1.86664	1.4209	1.0575	0.89182
At1g78780	pathogenesis-related family protein contains similarity to pathogen-related protein (GI:499073) (Swiss-Prot:P16273) [Hordeum vulgare]	2.9775	1.06379	4.60335	3.67496	1.79908	1.2021
At2g40960	expressed protein	1.6119	1.14153	2.73058	1.97933	1.21396	1.08742
At1g78780	pathogenesis-related family protein contains similarity to pathogen-related protein (GI:499073) (Swiss-Prot:P16273) [Hordeum vulgare]	3.12412	1.85854	5.61245	4.62773	1.57587	1.24161
At1g28100	expressed protein	2.442	1.45575	2.74014	2.09683	1.34119	1.16776
At1g28100	expressed protein	2.36047	1.38039	3.24256	2.21086	1.22521	1.07589
At5g23210	serine carboxypeptidase S10 family protein similar to Serine carboxypeptidase II chains A and B (SP:P08819) (EC 3.4.16.6) [Triticum aestivum (Wheat)];	1.48869	0.992	1.8632	1.69945	0.82902	1.05306
At5g23210	serine carboxypeptidase S10 family protein similar to Serine carboxypeptidase II chains A and B (SP:P08819) (EC 3.4.16.6) [Triticum aestivum (Wheat)];	1.63253	1.07383	2.12717	1.83672	0.86326	1.09821
At5g23210	serine carboxypeptidase S10 family protein similar to Serine carboxypeptidase II chains A and B (SP:P08819) (EC 3.4.16.6) [Triticum aestivum (Wheat)];	1.57293	0.96447	1.98372	1.73011	0.80278	1.15571
At5g41700	ubiquitin-conjugating enzyme 8 (UBC8) E2; identical to gi:297882, SP:P35131	2.9936	1.08529	5.21076	3.83232	1.16564	1.52734
At5g24210	lipase class 3 family protein contains Pfam profile PF01764: Lipase	1.32668	1.30328	2.38865	1.94837	0.99858	1.09469
At1g65420	expressed protein contains Pfam profile PF04483: Protein of unknown function (DUF565)	1.38316	1.37978	1.76089	2.00459	0.93372	0.90202
At3g53250	auxin-responsive family protein similar to auxin-induced protein TGSAUR22 (GI:10185820) [Tulipa gesneriana and auxin-induced protein 6B (SP:P33083) (PIR:T10942) [Glycine max]	2.11206	1.44806	2.71487	3.50607	0.88558	0.9003
At3g10130	SOUL heme-binding family protein weak similarity to heme-binding protein [Homo sapiens] GI:4886908; contains Pfam profile PF04832: SOUL heme-binding protein	1.36795	1.42903	1.56165	2.17279	0.9762	1.01336
At4g31640	transcriptional factor B3 family protein low similarity to reproductive meristem gene 1 [Brassica oleracea var. botrytis] GI:3170424; contains Pfam profile PF02362: B3 DNA binding domain	1.15771	0.82679	1.27299	1.8457	0.78172	0.74236
At1g31200	expressed protein	2.40294	1.23356	2.41522	2.79173	1.18814	1.08811
At1g77580	myosin heavy chain-related low similarity to SP|P08799 Myosin II heavy chain, non muscle {Dictyostelium discoideum}	1.36924	1.42825	2.45908	1.69422	1.67374	0.84646
At3g27690	chlorophyll A-B binding protein (LHCB2:4) nearly identical to Lhcb2 protein [Arabidopsis thaliana] GI:4741950; similar to chlorophyll A-B binding protein 151 precursor (LHCP) GB:P27518 from [Gossypium hirsutum]; contains Pfam PF00504: Chlorophyll A-B bind	1.9441	1.6573	5.33488	2.79904	1.96298	0.89463
At5g04370	S-adenosyl-L-methionine:carboxyl methyltransferase family protein similar to SAM:salicylic acid carboxyl methyltransferase (SAMT) [GI:6002712][Clarkia breweri] and to SAM:benzoic acid carboxyl methyltransferase (BAMT)[GI:9789277][Antirrhinum majus]	1.66285	1.61283	2.84702	1.96723	1.77578	1.20157
At3g60760	hypothetical protein	1.22193	1.34471	2.69718	1.6623	1.26093	0.7749
At5g60250	zinc finger (C3HC4-type RING finger) family protein contains a Prosite:PS00518 Zinc finger, C3HC4 type (RING finger), signature and Pfam domain PF01485: IBR domain	0.73778	0.64896	1.24938	0.99912	0.75361	0.40449
At2g24280	serine carboxypeptidase S28 family protein contains Pfam profile: PF05577 Serine carboxypeptidase S28	1.16564	0.68771	3.05247	2.18254	1.54055	0.72499
At3g16520	UDP-glucoronosyl/UDP-glucosyl transferase family protein contains Pfam profile: PF00201 UDP-glucoronosyl and UDP-glucosyl transferase	1.27113	1.13843	1.80424	1.54753	1.50791	1.04062
At4g38180	far-red impaired responsive protein, putative similar to far-red impaired response protein FAR1 [Arabidopsis thaliana] gi|5764395|gb|AAD51282; contains Pfam:PF03101 domain: FAR1 family and PF04434: SWIM zinc finger	1.21319	0.96595	2.18488	1.68674	1.36935	0.80501
At5g22860	serine carboxypeptidase S28 family protein contains Pfam profile: PF05577 serine carboxypeptidase S28	1.20306	1.04925	2.04002	1.71408	1.47693	0.89227
At5g59130	subtilase family protein contains similarity to prepro-cucumisin GI:807698 from [Cucumis melo]	1.58406	1.15435	2.95201	1.99378	1.70854	0.88759
At1g43670	fructose-1,6-bisphosphatase, putative / D-fructose-1,6-bisphosphate 1-phosphohydrolase, putative / FBPase, putative very strong similarity to SP|P46267 Fructose-1,6-bisphosphatase, cytosolic (EC 3.1.3.11) (D-fructose-1,6- bisphosphate 1-phosphohydrolase)	1.51228	1.11013	1.85772	1.31715	1.25123	0.9998
At1g52590	expressed protein	1.48223	1.25024	2.04277	1.48277	1.33421	1.00149
At5g54880	DTW domain-containing protein contains Pfam domain, PF03942: DTW domain	1.47039	1.18311	2.30904	1.61119	1.39542	1.04099
At4g27340	Met-10+ like family protein ; contains Pfam profile PF02475: Met-10+ like-protein	1.58935	1.21994	3.2734	1.51326	1.52206	0.89032
At1g80710	transducin family protein / WD-40 repeat family protein contains 3 WD-40 repeats (PF00400); similar to damage-specific DNA-binding protein 2 (DDB2) [Mus musculus]	1.37106	1.16945	2.18403	1.49551	1.70627	1.04759
At1g59950	aldo/keto reductase, putative similar to NADPH-dependent codeinone reductase GI:6478210 [Papaver somniferum], NAD(P)H dependent 6'-deoxychalcone synthase [Glycine max][GI:18728]	1.07797	0.82174	1.72841	1.00298	1.18158	0.65486
At5g27030	WD-40 repeat family protein contains 8 WD-40 repeats (PF00400) (2 weak)	0.72868	0.70594	1.25214	0.64039	0.87611	0.48237
At4g03930	pectin methylesterase, putative similar to pectin methylesterase GI:1617588 from [Lycopersicon esculentum]	1.24281	0.9832	2.48288	0.96388	1.34083	0.51096
At1g11220	expressed protein contains similarity to cotton fiber expressed protein 1 [Gossypium hirsutum] gi|3264828|gb|AAC33276	2.02354	1.46625	2.78573	1.55931	2.28887	1.13242
At2g33793	expressed protein	1.86153	1.49396	2.31325	1.43897	2.15537	1.19207
At2g24120	DNA-directed RNA polymerase, chloroplast (RPOPT) identical to SP|O24600 DNA-directed RNA polymerase, chloroplast precursor (EC 2.7.7.6) {Arabidopsis thaliana}	1.82736	1.26976	2.01506	1.19002	1.93863	0.87455
At5g13730	RNA polymerase sigma subunit SigD (sigD) / sigma-like factor (SIG4) identical to RNA polymerase sigma subunit SigD [Arabidopsis thaliana] GI:4972296, sigma-like factor [Arabidopsis thaliana] GI:3983260; contains Pfam profiles PF04545: Sigma-70, region 4,	2.06997	1.5208	2.13674	1.56582	1.92883	1.13836
At1g54870	short-chain dehydrogenase/reductase (SDR) family protein C-terminal similar to dormancy related protein GI:1220178 from [Trollius ledebourii]	1.13421	0.75882	1.16025	0.88776	1.15886	0.55956
At1g12730	cell division cycle protein-related contains 10 transmembrane domains; similar to PIG-U (GI:27372215) [Rattus norvegicus]; similar to Cell division cycle protein 91-like 1 (CDC91-like 1 protein) (PIG-U) (Swiss-Prot:Q9H490) [Homo sapiens]	1.26572	1.81997	2.05065	1.68891	1.42861	1.08857
At4g13310	cytochrome P450 71A20, putative (CYP71A20) Identical to Cytochrome P450 (SP:Q9T0K2) [Arabidopsis thaliana]; similar to cytochrome P450 71A4, Solanum melongena, PIR2:S36805	1.19953	1.59696	1.84436	1.48503	1.46099	0.96991
At4g27440	protochlorophyllide reductase B, chloroplast / PCR B / NADPH-protochlorophyllide oxidoreductase B (PORB) identical to SP:P21218 protochlorophyllide reductase B, chloroplast precursor (EC 1.3.1.33) (PCR B) (NADPH-protochlorophyllide oxidoreductase B) (POR	1.6333	2.52319	2.542	2.00414	1.47229	0.90605
At2g12190	cytochrome P450, putative	1.32604	2.52985	3.02785	1.81765	1.50719	0.66432
At3g59580	RWP-RK domain-containing protein similar to nodule inception protein [Lotus japonicus] GI:6448579; contains Pfam profile: PF02042 RWP-RK domain	0.97532	1.16774	1.43817	1.28137	1.01094	0.52886
At2g23220	cytochrome P450, putative	0.99029	1.07317	1.25812	1.03896	1.10333	0.64711
At4g28300	hydroxyproline-rich glycoprotein family protein	0.85932	0.87408	1.78001	0.86627	1.07612	0.31633
At1g11940	expressed protein contains Pfam profile PF03267: Arabidopsis protein of unknown function, DUF266	1.48518	1.54313	2.21662	1.35786	1.26801	0.90129
At5g18030	auxin-responsive protein, putative similar to auxin-inducible SAUR (Small Auxin Up RNAs) (GI:3043536) [Raphanus sativus]	0.96104	1.09099	1.42744	0.96637	0.97078	0.66325
At2g17410	ARID/BRIGHT DNA-binding domain-containing protein contains Pfam profile PF01388: ARID/BRIGHT DNA binding domain	0.6502	1.03638	1.29829	0.74969	0.92896	0.52761
At5g60040	DNA-directed RNA polymerase, putative similar to SP|P04051 DNA-directed RNA polymerase III largest subunit (EC 2.7.7.6) {Saccharomyces cerevisiae}; contains InterPro accession IPR000722: RNA polymerase, alpha subunit	1.27329	1.64195	2.13575	1.20894	1.81899	0.89383
At3g22150	pentatricopeptide (PPR) repeat-containing protein contains INTERPRO:IPR002885 PPR repeats	1.02687	2.36054	3.01312	1.80734	2.48659	0.7441
At5g09300	2-oxoisovalerate dehydrogenase, putative / 3-methyl-2-oxobutanoate dehydrogenase, putative / branched-chain alpha-keto acid dehydrogenase E1 alpha subunit, putative similar to branched-chain alpha-keto acid dehydrogenase E1-alpha subunit [Gallus gallus] G	1.32865	1.82008	2.15579	1.79847	2.13343	1.04438
At5g37760	DNAJ heat shock N-terminal domain-containing protein contains Pfam profile PF00226: DnaJ domain	0.63469	0.97782	1.1631	0.95788	1.16072	0.63861
At4g24810	ABC1 family protein contains Pfam domain, PF03109: ABC1 family	1.23946	1.39751	2.07363	1.50374	1.82105	0.96748
At3g48580	xyloglucan:xyloglucosyl transferase, putative / xyloglucan endotransglycosylase, putative / endo-xyloglucan transferase, putative similar to endoxyloglucan transferase EXGT-A4 GI:5139002 from [Arabidopsis thaliana]	0.97651	1.6129	2.19479	1.62051	1.18316	0.91283
At3g05160	sugar transporter, putative similar to sugar-porter family proteins 1 and 2 [Arabidopsis thaliana] GI:14585699, GI:14585701; contains Pfam profile PF00083: major facilitator superfamily protein	1.14941	1.64536	2.439	1.75648	1.18865	1.05836
At4g13310	cytochrome P450 71A20, putative (CYP71A20) Identical to Cytochrome P450 (SP:Q9T0K2) [Arabidopsis thaliana]; similar to cytochrome P450 71A4, Solanum melongena, PIR2:S36805	0.8104	1.68361	2.70209	2.1956	1.12514	0.98289
At5g47990	cytochrome P450 family protein similar to Cytochrome P450 93A3 (P450 CP5) (SP:O81973) [Glycine max];	0.57279	0.80946	0.88639	0.78729	0.54162	0.51455
At5g42650	allene oxide synthase (AOS) / hydroperoxide dehydrase / cytochrome P450 74A (CYP74A) identical to Allene oxide synthase, chloroplast precursor (Hydroperoxide dehydrase) (Cytochrome P450 74A) (SP:Q96242) {Arabidopsis thaliana}	1.0663	1.54551	2.16498	2.24628	1.58402	0.86493
At1g44446	chlorophyll a oxygenase (CAO) / chlorophyll b synthase identical to chlorophyll a oxygenase GI:5853117 from [Arabidopsis thaliana]; contains Pfam PF00355 Rieske [2Fe-2S] domain	0.89815	1.56791	2.02765	1.79045	1.4349	0.91974
At1g23730	carbonic anhydrase, putative / carbonate dehydratase, putative similar to SP|P27140 Carbonic anhydrase, chloroplast precursor (EC 4.2.1.1) (Carbonate dehydratase) {Arabidopsis thaliana}; contains Pfam profile PF00484: Carbonic anhydrase	0.66723	0.56965	6.37103	2.3099	0.83687	0.94174
At5g15500	ankyrin repeat family protein contains Pfam domain, PF00023: Ankyrin repeat	1.10084	0.90113	3.8924	2.36292	1.25192	1.05501
At5g56840	DNA-binding family protein contains Pfam domains, PF00249: Myb-like DNA-binding domain and PF00098: Zinc knuckle	0.602	0.55336	4.74772	2.34911	1.07534	0.88195
At3g08860	alanine--glyoxylate aminotransferase, putative / beta-alanine-pyruvate aminotransferase, putative / AGT, putative similar to similar to SP|Q64565 Alanine--glyoxylate aminotransferase 2, mitochondrial precursor (EC 2.6.1.44) (AGT 2) (Beta-alanine-pyruvate	0.49125	0.48972	3.32596	2.15095	0.74602	0.85741
At5g04240	zinc finger (C2H2 type) family protein / transcription factor jumonji (jmj) family protein contains Pfam domians PF02375: jmjN domain, PF02373: jmjC domain and PF00096: Zinc finger, C2H2 type	0.84809	0.71743	2.17546	1.24552	1.03272	0.98051
At1g75280	isoflavone reductase, putative identical to SP|P52577 Isoflavone reductase homolog P3 (EC 1.3.1.-) {Arabidopsis thaliana}; contains Pfam profile PF02716: isoflavone reductase	0.6135	0.44704	4.19603	1.46151	1.14522	0.93761
At1g01390	UDP-glucoronosyl/UDP-glucosyl transferase family protein contains Pfam profile: PF00201 UDP-glucoronosyl and UDP-glucosyl transferase	0.73465	0.57521	2.5402	1.38886	0.95061	0.99049
At1g53890	expressed protein contains Pfam profile PF04525: Protein of unknown function (DUF567)	0.81462	0.69661	4.27858	1.93157	1.89746	1.27324
At1g69490	no apical meristem (NAM) family protein similar to N-term half of NAC domain protein NAM [Arabidopsis thaliana] GI:4325282	0.68057	0.47374	2.82101	1.82352	1.02167	1.0329
At4g19420	pectinacetylesterase family protein contains Pfam profile: PF03283 pectinacetylesterase	0.91341	0.64849	3.10989	2.11632	1.19682	1.29973
At5g44870	disease resistance protein (TIR-NBS-LRR class), putative domain signature TIR-NBS-LRR exists, suggestive of a disease resistance protein.	0.56829	0.49598	1.46005	1.24853	0.80211	0.9329
At1g06570	4-hydroxyphenylpyruvate dioxygenase (HPD) identical to 4-hydroxyphenylpyruvate dioxygenase (HPD) SP:P93836 [Arabidopsis thaliana (Mouse-ear cress)]	0.61046	0.36651	1.91473	1.32029	1.07966	0.96366
At2g34510	expressed protein contains Pfam profile PF04862: Protein of unknown function, DUF642	1.0321	0.69392	1.99489	1.47383	1.16357	1.19321
At3g47340	asparagine synthetase 1 [glutamine-hydrolyzing] / glutamine-dependent asparagine synthetase 1 (ASN1) identical to SP|P49078 Asparagine synthetase [glutamine-hydrolyzing] (EC 6.3.5.4) (Glutamine- dependent asparagine synthetase) {Arabidopsis thaliana}	0.39837	0.51326	5.0865	1.27089	0.70784	1.00611
At3g07040	disease resistance protein RPM1 (CC-NBS-LRR class), putative domain signature CC-NBS-LRR exists, suggestive of a disease resistance protein. Identical to RPM1 (gi:1361985)	0.71883	0.87465	2.82899	1.38303	1.139	1.18394
At3g47340	asparagine synthetase 1 [glutamine-hydrolyzing] / glutamine-dependent asparagine synthetase 1 (ASN1) identical to SP|P49078 Asparagine synthetase [glutamine-hydrolyzing] (EC 6.3.5.4) (Glutamine- dependent asparagine synthetase) {Arabidopsis thaliana}	0.55736	0.75276	2.48441	1.14109	0.74511	1.10251
At3g60140	glycosyl hydrolase family 1 protein contains Pfam PF00232 : Glycosyl hydrolase family 1 domain; TIGRFAM TIGR01233: 6-phospho-beta-galactosidase; similar to Cyanogenic Beta-Glucosidase (GI:1311386)(pdb:1CBG) [Trifolium Repens]; identical beta-glucosidase G	0.53573	0.92744	2.50196	1.42573	1.02273	1.06798
At3g12520	sulfate transporter family protein similar to sulfate transporter [Arabidopsis thaliana] GI:3777483; contains Pfam profiles PF00916: Sulfate transporter family, PF01740: STAS domain	0.72856	1.14323	2.2413	1.52568	1.16667	1.03084
At3g54500	expressed protein	0.48293	0.5495	1.27696	0.95687	0.72686	0.80759
At3g51180	zinc finger (CCCH-type) family protein contains Pfam domain, PF00642: Zinc finger C-x8-C-x5-C-x3-H type (and similar)	0.36536	0.41459	0.84403	0.73497	0.54787	0.67495
At5g49360	glycosyl hydrolase family 3 protein	0.79425	0.98984	2.01676	1.43553	1.057	1.40457
At1g56500	haloacid dehalogenase-like hydrolase family protein low similarity to SP|P95649 CbbY protein {Rhodobacter sphaeroides}; contains InterPro accession IPR005834: Haloacid dehalogenase-like hydrolase	0.97675	1.05036	2.21796	1.27896	1.16305	0.91644
At4g04830	methionine sulfoxide reductase domain-containing protein / SeIR domain-containing protein low similarity to pilin-like transcription factor [Homo sapiens] GI:5059062, SP|P14930 Peptide methionine sulfoxide reductase msrA/msrB (EC 1.8.4.6) {Neisseria gonor	0.93267	0.95865	2.13495	1.25758	1.20744	0.95172
At4g19160	expressed protein	1.05884	1.13753	2.4587	1.50871	1.24419	1.10812
At5g33370	GDSL-motif lipase/hydrolase family protein similar to family II lipase EXL3 (GI:15054386), EXL1 (GI:15054382), EXL2 (GI:15054384) [Arabidopsis thaliana]; contains Pfam profile PF00657: Lipase/Acylhydrolase with GDSL-like motif	1.00174	0.95611	2.55488	1.47976	1.11312	0.83815
At4g12890	gamma interferon responsive lysosomal thiol reductase family protein / GILT family protein similar to SP|P13284 Gamma-interferon inducible lysosomal thiol reductase precursor {Homo sapiens}; contains Pfam profile PF03227: Gamma interferon inducible lysoso	1.093	1.07539	3.39009	1.53443	1.07041	1.00201
At4g19160	expressed protein	1.14767	1.18246	2.76992	1.68667	1.17491	1.16673
At2g13360	serine-glyoxylate aminotransferase-related similar to serine-glyoxylate aminotransferase (GI:21535798)[Methylobacterium dichloromethanicum; contains TIGRFAM TIGR01364: phosphoserine aminotransferase; contains Pfam PF00266: aminotransferase, class V]	0.88417	0.97605	1.87623	1.34735	1.11286	0.88283
At5g51720	expressed protein	0.60408	0.66747	1.47988	1.03606	0.75564	0.63251
At5g10180	sulfate transporter identical to sulfate transporter [Arabidopsis thaliana] GI:2114104	0.71288	0.82459	1.91485	1.30813	0.99503	0.83578
At5g47330	palmitoyl protein thioesterase family protein	1.0826	1.1884	2.19749	1.4509	1.83585	1.0691
At5g22860	serine carboxypeptidase S28 family protein contains Pfam profile: PF05577 serine carboxypeptidase S28	1.06052	1.25305	2.74522	1.71336	1.73257	0.98048
At5g36910	thionin (THI2.2) identical to thionin [Arabidopsis thaliana] gi|1181533|gb|AAC41679	1.26119	1.35582	5.22337	3.13311	2.87682	1.27711
At3g44670	disease resistance protein RPP1-Ws[A,C]-like (TIR-NBS-LRR class), putative domain signature TIR-NBS-LRR exists, suggestive of a disease resistance protein. Closest Col-0 homolog to both RPP1 Ws-A and RPP1 Ws-C	0.70514	0.6863	2.08341	1.39616	1.32719	0.81461
At1g74710	isochorismate synthase 1 (ICS1) / isochorismate mutase identical to GI:17223087 and GB:AF078080; contains Pfam profile PF00425: chorismate binding enzyme; contains TIGRfam profile TIGR00543: isochorismate synthases; identical to cDNA isochorismate synthas	1.41998	0.66215	3.13792	2.33325	1.54086	0.94981
At5g28020	cysteine synthase, putative / O-acetylserine (thiol)-lyase, putative / O-acetylserine sulfhydrylase, putative similar to O-acetylserine(thiol) lyase (EC 4.2.99.8) [Brassica juncea] GI:2245144; contains Pfam profile PF00291: Pyridoxal-phosphate dependent e	1.06983	0.57944	2.25671	1.67526	1.2744	0.87874
At1g17360	COP1-interacting protein-related similar to COP1-Interacting Protein 7 (CIP7) (GI:3327870) [Arabidopsis thaliana]	0.79386	0.51287	1.11779	1.01097	0.85156	0.69199
At4g32700	DNA-directed DNA polymerase family protein similar to DNA helicase HEL308 [Homo sapiens] GI:19110782; contains Pfam profiles PF00271: Helicase conserved C-terminal domain, PF00176: SNF2 family N-terminal domain, PF00476: DNA polymerase family A	1.56909	0.57355	2.62691	2.3279	1.46942	0.96303
At3g62410	CP12 domain-containing protein contains Pfam domain PF02672: CP12 domain	1.15673	0.70722	1.94088	1.33671	1.20839	0.97508
At5g55570	expressed protein	2.05619	0.70173	4.34307	2.50585	1.73813	1.2804
At1g05805	basic helix-loop-helix (bHLH) family protein	1.3056	0.62845	1.87308	1.57566	1.01847	1.03557
At2g41870	remorin family protein contains Pfam domain, PF03763: Remorin, C-terminal region	1.24893	0.53411	1.84274	1.64088	0.96726	0.88477
At4g13345	TMS membrane family protein / tumour differentially expressed (TDE) family protein contains Pfam domain, PF03348: TMS membrane protein/tumour differentially expressed protein (TDE)	0.79672	0.54953	1.26348	1.22231	0.98465	0.87655
At4g25690	expressed protein	0.80049	0.4287	1.36683	1.22701	1.00365	0.79731
At5g15860	expressed protein	1.15095	0.74748	2.67477	2.2577	1.30514	1.05042
At5g15860	expressed protein	1.1571	0.72902	2.54688	2.50883	1.29924	0.94632
At3g26510	octicosapeptide/Phox/Bem1p (PB1) domain-containing protein contains Pfam profile PF00564: PB1 domain	0.72241	0.45866	1.46881	1.83612	0.82603	0.7942
At2g42690	lipase, putative similar to lipase [Dianthus caryophyllus] GI:4103627; contains Pfam profile PF01764: Lipase	1.12737	0.5881	3.52586	2.27532	1.85766	0.85979
At4g19170	9-cis-epoxycarotenoid dioxygenase, putative / neoxanthin cleavage enzyme, putative / carotenoid cleavage dioxygenase, putative similar to 9-cis-epoxycarotenoid dioxygenase [Phaseolus vulgaris][GI:6715257]; neoxanthin cleavage enzyme, Lycopersicon esculent	0.91156	0.51249	2.4079	1.51974	1.65793	0.78106
At2g39800	delta 1-pyrroline-5-carboxylate synthetase A / P5CS A (P5CS1) identical to SP:P54887:P5C1_ARATH	1.2437	0.7651	5.29499	2.51969	2.53701	1.23775
At5g09820	plastid-lipid associated protein PAP / fibrillin family protein low similarity to plastid-lipid associated protein PAP3 [Brassica rapa] GI:14248552; contains Pfam profile PF04755: PAP_fibrillin	1.28477	0.87247	1.85919	1.6155	1.7106	1.14015
At3g61530	ketopantoate hydroxymethyltransferase family protein similar to SP|Q9Y7B6 3-methyl-2-oxobutanoate hydroxymethyltransferase (EC 2.1.2.11) (Ketopantoate hydroxymethyltransferase) {Emericella nidulans}; contains Pfam profile PF02548: Ketopantoate hydroxymeth	1.14513	0.87521	2.33868	1.35834	1.42078	1.00749
At1g66890	expressed protein	1.30033	0.73039	2.1941	1.40638	0.94296	1.15483
At4g16750	DRE-binding transcription factor, putative similar to DRE binding factor 2 [Zea mays] GI:21908034; contains Pfam profile PF00847: AP2 domain	1.34421	1.00217	2.38714	1.58815	1.15584	1.26127
At5g04780	SEC14 cytosolic factor-related contains Pfam PF00650 : CRAL/TRIO domain; contains Pfam PF03765 : CRAL/TRIO, N-terminus; contains Pfam profile PF01535: PPR repeat (three copies)	1.35053	0.9092	3.38694	1.94356	1.24618	1.32867
At1g75380	wound-responsive protein-related similar to wound inducive gene GI:8096273 from [Nicotiana tabacum]	1.2583	0.86728	3.68428	1.90254	1.1334	1.04512
At1g75380	wound-responsive protein-related similar to wound inducive gene GI:8096273 from [Nicotiana tabacum]	1.30058	0.87033	3.19796	2.07629	1.07231	1.00955
At2g24860	chaperone protein dnaJ-related similar to Tsi1-interacting protein TSIP1 (GI:4337001) [Nicotiana tabacum]	1.19163	0.99147	2.00026	1.25404	0.85551	1.12052
At4g36040	DNAJ heat shock N-terminal domain-containing protein (J11) identical to dnaJ heat shock protein J11 [Arabidopsis thaliana] GI:9843641; contains Pfam profile PF00226 DnaJ domain	1.31134	1.03023	2.13226	1.33347	0.91847	1.06236
At5g43890	flavin-containing monooxygenase family protein / FMO family protein similar to flavin-containing monooxygenases YUCCA [gi:16555352], YUCCA2 [gi:16555354], and YUCCA3 [gi:16555356] from Arabidopsis thaliana; contains Pfam profile PF00743	1.19139	0.78425	3.54484	1.38644	0.84311	0.9999
At1g75380	wound-responsive protein-related similar to wound inducive gene GI:8096273 from [Nicotiana tabacum]	1.26314	0.94048	2.58479	1.71377	0.81698	1.04825
At4g16780	homeobox-leucine zipper protein 4 (HAT4) / HD-ZIP protein 4 SP|Q05466|HAT4_ARATH Homeobox-leucine zipper protein HAT4 (HD-ZIP protein 4) (SP:Q05466) [Arabidopsis thaliana] (HD-ZIP homeotic protein Athb-2	1.14975	0.81776	2.26179	1.4103	0.729	1.13356
At3g49790	expressed protein predicted protein, Arabidopsis thaliana	1.32733	1.0305	3.24043	2.28582	0.64969	1.86615
At5g14120	nodulin family protein similar to nodulin-like protein [Arabidopsis thaliana] GI:3329368, nodule-specific protein Nlj70 [Lotus japonicus] GI:3329366	1.19808	1.03979	1.92049	1.84968	0.8071	1.2755
At4g01026	expressed protein	1.33324	0.77982	2.27674	1.81788	0.66196	1.23654
At5g16370	AMP-binding protein, putative similar to AMP-binding protein GI:1903034 from [Brassica napus]; contains Pfam AMP-binding domain PF00501; identical to cDNA adenosine monophosphate binding protein 5 AMPBP5 (AMPBP5) GI:20799718	1.04897	1.02157	2.11914	1.52043	0.89294	1.23991
At3g47340	asparagine synthetase 1 [glutamine-hydrolyzing] / glutamine-dependent asparagine synthetase 1 (ASN1) identical to SP|P49078 Asparagine synthetase [glutamine-hydrolyzing] (EC 6.3.5.4) (Glutamine- dependent asparagine synthetase) {Arabidopsis thaliana}	0.63779	0.67286	1.97935	1.28747	0.61763	0.8562
At1g75290	isoflavone reductase, putative similar to SP|P52577 Isoflavone reductase homolog P3 (EC 1.3.1.-) {Arabidopsis thaliana}; contains Pfam profile PF02716: Isoflavone reductase	0.71704	0.56505	2.87719	1.16527	0.68395	1.01511
At5g59080	expressed protein	1.28034	0.87746	2.62109	1.99932	1.07391	1.53798
At2g32880	meprin and TRAF homology domain-containing protein / MATH domain-containing protein low similarity to ubiquitin-specific protease 12 [Arabidopsis thaliana] GI:11993471; contains Pfam profile PF00917: MATH domain	0.86753	0.55913	2.2946	1.5369	0.70241	1.15571
At2g46640	hypothetical protein and genefinder; expression supported by MPSS	0.77091	0.52117	1.53251	1.36992	0.62665	0.98393
At3g29250	short-chain dehydrogenase/reductase (SDR) family protein similar to 3-beta-hydroxysteroiddehydrogenase GI:15983819 from [Digitalis lanata]; contains Pfam profile: PF00106 short chain dehydrogenase	0.5007	0.42604	0.7771	0.67661	0.42649	0.62877
At1g49800	hypothetical protein	1.0291	0.96928	2.13501	0.95432	0.91718	1.08471
At5g51090	hypothetical protein	0.95332	0.98987	3.35066	0.974	0.97258	1.11785
At3g58480	calmodulin-binding family protein contains Pfam profile PF00612: IQ calmodulin-binding motif	0.98381	1.00044	3.48246	1.08922	1.02856	0.97327
At3g43250	cell cycle control protein-related contains similarity to Swiss-Prot:Q9P7C5 cell cycle control protein cwf16 [Schizosaccharomyces pombe]	1.08215	0.93713	6.83104	1.19677	1.14856	1.12682
At1g21430	flavin-containing monooxygenase family protein / FMO family protein similar to flavin-containing monooxygenases YUCCA [gi:16555352], YUCCA2 [gi:16555354], and YUCCA3 [gi:16555356] from Arabidopsis thaliana	0.8643	1.01582	3.54718	0.81161	0.97225	0.89239
At2g34315	disease resistance protein-related similar to SP|P54120 AIG1 protein {Arabidopsis thaliana}	0.93566	1.03361	4.24888	0.85882	0.97831	1.01418
At4g18980	expressed protein contains Pfam profile PF04520: Protein of unknown function, DUF584	1.09408	1.13704	3.04084	1.0857	1.25375	1.07876
At3g52020	serine carboxypeptidase S10 family protein similar to SP|P52711 Serine carboxypeptidase II-3 precursor (EC 3.4.16.6) Hordeum vulgare; contains Pfam profile PF0450 serine carboxypeptidase	1.10437	1.03265	2.65931	0.83832	1.09775	1.02472
At3g58330	hypothetical protein	0.98963	0.90888	4.44923	0.73828	1.07715	0.99211
At5g45440	disease resistance protein-related contains Pfam domain, PF00931: NB-ARC domain, a novel signalling motif found in plant resistance gene products	1.08283	0.96926	3.47423	0.89255	1.08519	1.05062
At4g01980	hypothetical protein contains similarity to hypothetical proteins of [Arabidopsis thaliana]	1.13365	0.8976	4.71936	0.82351	1.09351	1.07469
At5g06650	zinc finger (C2H2 type) family protein contains Pfam domain, PF00096: Zinc finger, C2H2 type	1.18577	1.26331	3.28122	0.89103	1.01405	1.13298
At2g07678	hypothetical protein	0.91744	1.12436	2.66471	0.87377	0.92949	1.12868
At4g37950	expressed protein	1.25502	1.01325	2.42712	0.98254	1.02687	0.98111
At5g24240	phosphatidylinositol 3- and 4-kinase family protein / ubiquitin family protein contains INTERPRO:IPR000626 ubiquitin domain, Pfam profile PF00454: Phosphatidylinositol 3- and 4-kinase	1.22464	0.88374	3.75145	0.84852	0.7401	1.06153
At5g38595	hypothetical protein	1.18268	0.98548	2.39717	0.7915	0.89524	1.08107
At1g23080	auxin efflux carrier protein, putative similar to efflux carrier of polar auxin transport [Brassica juncea] gi|12331173|emb|CAC24691	1.14706	0.93793	1.91723	0.88068	0.94487	1.04
At2g12170	expressed protein	1.33124	0.99624	2.63545	0.92684	1.20778	0.98625
At5g60340	maoC-like dehydratase domain-containing protein contains similarity to (R)-specific enoyl-CoA hydratase PhaJ1 [Pseudomonas oleovorans] gi|22506675|gb|AAM97601; contains Pfam domain PF01575: MaoC like domain	1.41814	1.22436	1.87531	1.20855	1.34551	1.27047
At5g02930	F-box family protein low similarity to ribosomal RNA apurinic site specific lyase [Triticum aestivum] GI:6505722; contains F-box domain Pfam:PF00646	1.17833	0.87344	2.45475	0.97778	1.18763	0.92844
At4g09500	glycosyltransferase family protein contains Pfam profile: PF00201 UDP-glucoronosyl and UDP-glucosyl transferase	1.19547	0.76195	2.53186	0.8659	1.21462	0.79874
At5g14140	zinc finger (C2H2 type) family protein contains Pfam profile: PF00096 zinc finger, C2H2 type	1.58985	1.32364	2.27094	1.2123	1.49628	1.1536
At1g60000	29 kDa ribonucleoprotein, chloroplast, putative / RNA-binding protein cp29, putative similar to 29 kDa ribonucleoprotein chloroplast precursor {Nicotiana sylvestris} SP|Q08935, SP|Q08937; contains InterPro entry IPR000504: RNA-binding region RNP-1 (RNA re	1.29834	1.05401	1.82667	1.00479	1.23273	0.97132
At3g25180	cytochrome P450 family protein similar to cytochrome P450 monooxygenase GB:AAC49188 [Pisum sativum]; contains Pfam profile: PF00067 cytochrome P450	1.23472	1.09782	2.09223	1.05782	1.33042	0.99375
At1g17960	threonyl-tRNA synthetase, putative / threonine--tRNA ligase, putative similar to SP|O04630 Threonyl-tRNA synthetase, mitochondrial precursor (EC 6.1.1.3) (Threonine--tRNA ligase) (ThrRS) {Arabidopsis thaliana}; contains Pfam profiles PF00587: tRNA synthet	0.81965	0.63946	8.35715	1.50555	1.47029	1.14353
At3g42300	hypothetical protein	1.05826	0.81848	2.96618	1.22054	1.37815	1.01697
At4g03000	expressed protein contains similarity to hypothetical proteins	0.99676	0.89853	2.05547	1.0565	1.24329	1.03581
At2g32780	ubiquitin-specific protease 1, putative (UBP1) similar to GI:11993461	0.93111	0.68909	2.39899	0.84756	1.04497	0.90226
At3g03405	hypothetical protein temporary automated functional assignment	1.05136	0.68139	4.97376	1.03508	1.01979	1.06488
At5g19610	sec7 domain-containing protein similar to SP|Q42510 Pattern formation protein EMB30 (GNOM) {Arabidopsis thaliana}; contains Pfam profile PF01369: Sec7 domain	1.00347	0.56942	5.98268	1.00064	0.96038	1.01659
At3g46360	hypothetical protein	1.24554	0.90981	2.42438	1.21503	1.10732	1.06007
At4g31020	expressed protein	1.03859	0.58779	2.02154	0.96028	0.85459	0.77878
At3g28240	hypothetical protein 97% similarity to At5g10670 (Arabidopsis thaliana); +	0.69012	0.94661	4.13566	0.92295	1.16832	0.99064
At3g61250	myb family transcription factor (MYB17) contains PFAM profile: Myb-like DNA-binding domain PF00249	0.76984	0.85199	2.26002	0.8776	1.16603	0.93095
At1g60970	clathrin adaptor complex small chain family protein contains Pfam profile: PF01217 clathrin adaptor complex small chain	0.65199	0.77834	2.17875	0.82586	1.08623	0.89977
At1g53870	expressed protein contains Pfam profile PF04525: Protein of unknown function (DUF567)	0.80788	0.80459	4.61878	1.1605	1.90879	1.23818
At5g03790	homeobox-leucine zipper family protein similar to homeobox-leucine zipper protein Athb-7 (SP:P46897) [Arabidopsis thaliana]; contains Pfam PF00046: Homeobox domain	1.02783	0.93833	3.24071	0.77711	1.35475	1.13203
At2g18050	histone H1-3 (HIS1-3) similar to histone H1 [Lycopersicon pennellii] SWISS-PROT:P40267; identical to cDNA histone H1-3 (His1-3) GI:1809314, histone H1-3 [Arabidopsis thaliana] GI:1809305	0.76348	0.70557	2.35049	0.74044	1.08758	1.03388
At4g36110	auxin-responsive protein, putative similar to auxin-induced protein TGSAUR22 (GP:10185820) {Tulipa gesnerian]; auxin-induced protein 15A (PIR2:JQ1096) [Glycine max]	0.54596	0.8696	6.27521	0.34524	0.9391	0.92531
At1g53370	F-box family protein contains F-box domain Pfam:PF00646	0.78965	1.11838	3.99961	0.83075	1.21339	1.03074
At3g59040	pentatricopeptide (PPR) repeat-containing protein contains Pfam profile PF01535: PPR repeat	0.90103	1.1396	2.06298	0.90348	1.17188	1.05097
At1g53870	expressed protein contains Pfam profile PF04525: Protein of unknown function (DUF567)	0.72144	0.85453	4.61193	0.55687	2.17477	1.24446
At2g46790	pseudo-response regulator 9 (APRR9) / timing of CAB expression 1-like protein (TL1) identical to pseudo-response regulator 9 GI:10281000 from [Arabidopsis thaliana], timing of CAB expression 1-like protein [Arabidopsis thaliana] GI:9247022; contains Pfam	0.45516	0.46441	1.4956	0.4498	0.91679	0.5746
At1g52180	major intrinsic family protein / MIP family protein contains Pfam profile: MIP PF00230	1.03782	1.29078	2.20138	0.90169	1.13516	1.0101
At2g21450	SNF2 domain-containing protein / helicase domain-containing protein low similarity to SP|Q61687 Transcriptional regulator ATRX {Mus musculus}; contains PFam profiles PF00271: Helicase conserved C-terminal domain, PF00176: SNF2 family N-terminal domain	1.3243	1.45411	2.16625	1.22048	1.38268	1.1284
At5g49060	DNAJ heat shock N-terminal domain-containing protein low similarity to SP|Q9QYI4 DnaJ homolog subfamily B member 12 {Mus musculus}; contains Pfam profile PF00226: DnaJ domain	0.99546	1.12951	2.17641	0.94313	1.00654	0.90119
At5g25475	expressed protein	0.67576	0.86719	2.6914	0.75288	0.96182	0.53997
At4g23700	cation/hydrogen exchanger, putative (CHX17) similar to Na+/H+-exchanging protein slr1595 - Synechocystis sp., EMBL:D90902; monovalent cation:proton antiporter family 2 (CPA2) member, PMID:11500563	0.76069	1.60154	4.79922	1.37966	1.64543	1.19102
At2g04460	expressed protein	0.84955	1.22534	2.28892	1.02552	1.21075	0.94499
At4g18375	KH domain-containing protein contains similarity to RNA-binding KH-domains PF:00013	0.80666	1.49794	2.55872	1.08902	1.11177	0.96647
At1g14150	oxygen evolving enhancer 3 (PsbQ) family protein extrinsic pII protein; contains Pfam profile PF05757: Oxygen evolving enhancer protein 3 (PsbQ)	1.1934	1.18793	1.82124	1.34808	0.96683	0.9519
At1g19150	chlorophyll A-B binding protein, putative / LHCI type II, putative very strong similarity to PSI type II chlorophyll a/b-binding protein Lhca2*1 GI:541565 from [Arabidopsis thaliana]; contains Pfam profile: PF00504 chlorophyll A-B binding protein	1.43031	1.37041	2.52839	1.6576	1.10737	0.9732
At5g18475	pentatricopeptide (PPR) repeat-containing protein contains Pfam profile PF01535: PPR repeat	1.36636	1.32526	2.3783	1.64625	1.17736	1.15263
At1g14150	oxygen evolving enhancer 3 (PsbQ) family protein extrinsic pII protein; contains Pfam profile PF05757: Oxygen evolving enhancer protein 3 (PsbQ)	1.20258	1.16011	1.8214	1.39281	1.08397	0.93695
At3g26510	octicosapeptide/Phox/Bem1p (PB1) domain-containing protein contains Pfam profile PF00564: PB1 domain	1.11565	0.87943	2.36661	1.34953	0.84504	0.6755
At2g39240	RNA polymerase I specific transcription initiation factor RRN3 family protein contains Pfam profile PF05327: RNA polymerase I specific transcription initiation factor RRN3	1.28569	1.05435	4.32921	1.35337	1.14331	1.04787
At5g24420	glucosamine/galactosamine-6-phosphate isomerase-related contains weak similarity to Swiss-Prot:O95336 6-phosphogluconolactonase (EC 3.1.1.31) (6PGL) [Homo sapiens]	1.32763	1.1235	3.75065	1.49646	1.16285	0.98539
At4g09810	transporter-related low similarity to UDP-sugar transporter [Drosophila melanogaster] GI:14971008, UDP-glucuronic acid transporter [Homo sapiens] GI:11463949	1.44706	1.23181	2.30547	1.34053	1.17395	1.04098
At4g14520	DNA-directed RNA polymerase II-related contains similarity to Swiss-Prot:P38421 DNA-directed RNA polymerase II 19 kDa polypeptide (EC 2.7.7.6) (RNA polymerase II subunit 5) [Arabidopsis thaliana]	1.32595	1.14258	2.215	1.37793	1.06851	0.96776
At5g66520	pentatricopeptide (PPR) repeat-containing protein contains INTERPRO:IPR002885 PPR repeats	1.48214	1.43634	3.15727	1.71922	1.36267	1.12263
At1g22060	expressed protein	1.00071	1.13512	2.12918	1.12736	0.95127	0.83435
At3g62180	invertase/pectin methylesterase inhibitor family protein low similarity to pollen-specific pectin esterase from Brassica rapa subsp. pekinensis GI:1620652; contains Pfam profile PF04043: Plant invertase/pectin methylesterase inhibitor	1.08401	1.24407	2.28428	1.24709	1.10833	1.06934
At4g08860	hypothetical protein	1.127	1.14114	2.82008	1.16738	0.87272	0.90369
At3g10630	glycosyl transferase family 1 protein contains Pfam glycosyl transferase, group 1 family protein domain PF00534; C-terminal portion similar to mannosyltransferase GB:BAA28328 [Escherichia coli]	1.23315	1.34345	2.14234	1.16836	1.01485	0.9505
At4g37770	1-aminocyclopropane-1-carboxylate synthase, putative / ACC synthase, putative similar to 1-aminocyclopropane-1-carboxylate synthase, Arabidopsis thaliana, GI:940370 [S71174]	1.38533	1.61861	3.59086	1.29102	0.92173	1.07172
At5g63240	glycosyl hydrolase family protein 17 similar to glucan endo-1,3-beta-glucosidase precursor SP:P52409 from [Triticum aestivum]	1.40255	1.54031	2.08295	1.27454	1.06938	0.98784
At3g10740	glycosyl hydrolase family protein 51 similar to arabinoxylan arabinofuranohydrolase isoenzyme AXAH-II from GI:13398414 [Hordeum vulgare]	0.88552	1.08702	2.36568	1.30722	0.8067	1.04596
At5g15860	expressed protein	1.08274	1.2492	2.10198	1.34552	1.00862	1.06816
At5g48490	protease inhibitor/seed storage/lipid transfer protein (LTP) family protein contains Pfam protease inhibitor/seed storage/LTP family domain PF00234	1.63592	2.05219	3.38154	2.3767	1.59569	1.67775
At2g46220	expressed protein	1.11239	1.25961	2.17823	1.55622	0.89119	1.19256
At1g18870	isochorismate synthase, putative / isochorismate mutase, putative similar to GI:17223087	0.67183	0.54698	2.53816	0.94192	0.94021	1.20511
At4g15765	monooxygenase family protein similar to monooxygenase 1 (MO1) [gi:3426062], MO2 [gi:3426064]	0.50662	0.4008	1.91313	0.73762	0.7497	0.96002
At4g28350	lectin protein kinase family protein contains Pfam domains, PF00138: Legume lectins alpha domain, PF00139: Legume lectins beta domain and PF00069: Protein kinase domain	0.73085	0.62869	2.12186	0.85723	1.05498	1.1036
At3g26200	cytochrome P450 71B22, putative (CYP71B22) Identical to cytochrome P450 71B22 (SP:Q9LTM1)[Arabidopsis thaliana];contains Pfam profile: PF00067 cytochrome P450	0.93533	0.75161	2.24329	1.3301	1.12351	1.41985
At2g14560	expressed protein contains Pfam profile PF04525: Protein of unknown function (DUF567)	0.55148	0.23031	3.30416	1.36232	1.27932	1.7066
At2g19810	zinc finger (CCCH-type) family protein contains Pfam domain, PF00642: Zinc finger C-x8-C-x5-C-x3-H type (and similar)	0.66694	0.58298	2.41068	1.20444	1.17235	1.56245
At2g14560	expressed protein contains Pfam profile PF04525: Protein of unknown function (DUF567)	0.4339	0.24473	3.30085	1.16553	1.16806	1.84063
At3g49570	expressed protein	0.30079	0.20171	1.27288	0.59821	0.55733	0.86582
At5g44350	ethylene-responsive nuclear protein -related contains weak similarity to ethylene-regulated nuclear protein ERT2 [Arabidopsis thaliana] gi|2765442|emb|CAA75349	0.55984	0.45726	1.59313	0.7818	0.89965	1.0347
At1g53270	ABC transporter family protein contains similarity to ABC transporter GI:10280532 from [Homo sapiens]	1.01232	0.43249	4.00448	0.89161	1.14037	1.08173
At2g14560	expressed protein contains Pfam profile PF04525: Protein of unknown function (DUF567)	1.13689	0.6997	2.02984	1.09997	1.12805	1.33223
At4g25390	protein kinase family protein contains protein kinase domain, Pfam:PF00069	0.74066	0.50671	1.46345	0.68787	0.89428	0.95007
At3g51680	short-chain dehydrogenase/reductase (SDR) family protein similar to short-chain alcohol dehydrogenase GI:1877480 from [Tripsacum dactyloides]	0.46984	0.39079	1.16968	0.35783	0.82068	0.84451
At2g46670	pseudo-response regulator, putative / timing of CAB expression 1-like protein, putative similar to pseudo-response regulator 9 [Arabidopsis thaliana] GI:10281000, timing of CAB expression 1-like protein [Arabidopsis thaliana] GI:9247022	0.47448	0.36048	1.06919	0.45003	0.81024	0.64152
At1g70420	expressed protein	0.585	0.6249	1.40816	0.39457	0.64896	1.21601
At5g13130	hypothetical protein low similarity to microrchidia [Mus musculus] GI:5410255	0.78379	1.06122	2.87527	0.7454	1.00124	1.51475
At4g16700	phosphatidylserine decarboxylase similar to SP|P27465 Phosphatidylserine decarboxylase proenzyme (EC 4.1.1.65 {Cricetulus griseus}; contains Pfam profile PF02666: phosphatidylserine decarboxylase	0.97315	1.23647	5.41695	1.16185	0.93727	2.33534
At5g56870	beta-galactosidase, putative / lactase, putative similar to beta-galactosidase precursor GI:3869280 from [Carica papaya]	0.92759	1.01141	2.11556	0.96113	0.83445	1.56459
At5g09300	2-oxoisovalerate dehydrogenase, putative / 3-methyl-2-oxobutanoate dehydrogenase, putative / branched-chain alpha-keto acid dehydrogenase E1 alpha subunit, putative similar to branched-chain alpha-keto acid dehydrogenase E1-alpha subunit [Gallus gallus] G	0.71414	0.83577	2.51752	0.95307	0.69076	1.16905
ath-MIR399e	miRNA gene Arabidopsis thaliana miR399e stem-loop	0.59371	0.71936	3.28952	1.0069	0.50898	1.02805
At5g66200	armadillo/beta-catenin repeat family protein contains Pfam profile: PF00514 armadillo/beta-catenin-like repeat	0.68735	0.5316	1.86506	0.56454	0.5006	0.91687
At4g11070	WRKY family transcription factor other putative proteins, Arabidopsis thaliana	0.97304	0.82217	2.85712	0.85272	0.94748	1.25333
At1g75230	HhH-GPD base excision DNA repair family protein contains Pfam domain PF00730: HhH-GPD superfamily base excision DNA repair protein	1.0529	1.04119	1.12448	2.62779	1.27341	1.00859
At1g72830	CCAAT-binding transcription factor (CBF-B/NF-YA) family protein contains Pfam profile: PF02045 CCAAT-binding transcription factor (CBF-B/NF-YA) subunit B	0.77081	0.65691	0.88843	12.3888	1.56149	0.93101
At1g72830	CCAAT-binding transcription factor (CBF-B/NF-YA) family protein contains Pfam profile: PF02045 CCAAT-binding transcription factor (CBF-B/NF-YA) subunit B	0.76682	0.68765	0.75274	11.4893	1.4742	0.94341
At1g72830	CCAAT-binding transcription factor (CBF-B/NF-YA) family protein contains Pfam profile: PF02045 CCAAT-binding transcription factor (CBF-B/NF-YA) subunit B	0.71548	0.76477	0.89762	12.7228	1.67134	0.94943
At1g71470	hypothetical protein	0.99978	0.83045	0.75427	8.72989	1.38042	0.89739
At3g42440	hypothetical protein several hypothetical proteins - Arabidopsis thaliana	1.1025	0.77083	0.80845	5.56184	1.4906	0.91014
At1g54490	5'-3' exoribonuclease (XRN4) identical to XRN4 [Arabidopsis thaliana] GI:11875626; contains Pfam domain PF03159: Putative 5'-3' exonuclease domain	0.98706	0.98596	1.19743	2.14231	1.03037	0.88217
At3g43490	zinc knuckle (CCHC-type) family protein contains Pfam domain, PF00098: Zinc knuckle	1.06541	1.03407	1.34319	4.08754	1.05525	1.20562
At2g26450	pectinesterase family protein contains Pfam profiles: PF01095 pectinesterase,PF04043 plant invertase/pectin methylesterase inhibitor	0.97773	1.0376	1.32179	2.42505	1.02502	1.08846
At5g54520	WD-40 repeat family protein contains 5 WD-40 repeats (PF00400); similar to pre-mRNA splicing factor PRP17 (SP:O60508) [Homo sapiens]	1.16134	1.00838	1.33061	2.69399	1.13716	1.11394
At5g59845	gibberellin-regulated family protein similar to SP|P27057 GAST1 protein precursor {Lycopersicon esculentum}; contains Pfam profile PF02704: Gibberellin regulated protein	1.26094	0.8721	1.48326	7.89551	1.51676	1.19728
At3g12420	hypothetical protein	1.25509	0.94279	1.08366	3.01336	1.0729	0.98024
At5g45860	Bet v I allergen family protein low similarity to SP|P27538 Pathogenesis-related protein 2 {Petroselinum crispum}	1.17345	1.02476	1.17572	3.07816	1.13542	1.03279
At4g18690	hypothetical protein similar to tumor-related protein [Nicotiana glauca x Nicotiana langsdorffii] GI:688423	1.20307	0.97337	1.19893	3.73242	0.97777	1.08982
At3g25970	pentatricopeptide (PPR) repeat-containing protein contains INTERPRO:IPR002885 PPR repeats	1.16564	1.08282	1.01205	2.2317	1.1033	1.02122
At4g10200	hAT dimerisation domain-containing protein / transposase-related low similarity to transposase [Ipomoea purpurea] AB004906 GI:4063770	1.11673	1.05377	1.01874	3.46126	0.98945	1.02687
At4g32560	paramyosin-related contains weak similarity to Paramyosin (Swiss-Prot:P10567) [Caenorhabditis elegans]	1.57934	1.08647	1.45034	3.22629	1.21137	1.09129
At4g25980	cationic peroxidase, putative similar to cationic peroxidase [Arachis hypogaea] gi|166475|gb|AAA32676	0.57124	1.1118	0.98919	5.83295	0.86623	1.24428
At4g11370	zinc finger (C3HC4-type RING finger) family protein strong similarity to RING-H2 finger protein RHA1a [Arabidopsis thaliana] GI:3790554; contains Pfam profile PF00097: Zinc finger, C3HC4 type (RING finger)	0.87	0.97056	1.12869	3.1407	1.00453	1.25013
At5g51370	F-box family protein similar to unknown protein (emb|CAB82288.1) ; similar to SKP1 interacting partner 2 (SKIP2) TIGR_Ath1:At5g67250	0.85916	0.95233	1.11869	2.2425	1.09565	1.06426
At1g73060	expressed protein	0.68597	1.22196	1.34205	6.56197	1.12661	1.11134
At5g48420	hypothetical protein	0.60752	0.93182	0.85679	3.17396	0.92169	0.64406
At5g43480	hypothetical protein	0.94188	1.3148	1.12364	2.51143	1.36175	0.97034
At1g53670	transcription factor-related similar to pilin-like transcription factor [Homo sapiens] GI:5059062; contains Pfam profile PF01641: SelR domain	1.01384	1.20446	1.16346	2.60474	0.99841	0.99021
At5g38080	hypothetical protein	0.98691	1.36492	1.22481	3.86604	0.90786	0.8461
At5g08490	pentatricopeptide (PPR) repeat-containing protein contains Pfam profile PF01535: PPR repeat	0.91215	1.20604	1.22691	2.18537	1.00657	1.0031
At2g16120	mannitol transporter, putative similar to mannitol transporter [Apium graveolens var. dulce] GI:12004316; contains Pfam profile PF00083: major facilitator superfamily protein	1.22603	1.2831	1.3491	2.68174	0.97106	1.10442
At5g41360	DNA repair protein and transcription factor, putative (XPB2) similar to SP|P49135 TFIIH basal transcription factor complex helicase XPB subunit (EC 3.6.1.-) (Basic transcription factor 2 89 kDa subunit) {Mus musculus}; contains Pfam profile PF00271: Helic	1.24024	1.21327	1.35127	2.27351	1.09082	1.06586
At3g59200	F-box family protein contains F-box domain Pfam:PF00646	1.35396	1.12	1.50471	2.54103	1.03822	1.12217
At3g10180	kinesin motor protein-related similar to centromere protein E GB:4502781 [Homo sapiens]	1.11479	0.96673	1.57404	2.7044	0.80128	1.02941
At1g06780	glycosyl transferase family 8 protein contains Pfam profile: PF01501 glycosyl transferase family 8	0.98633	0.85996	1.0575	2.37934	0.71021	0.96073
At3g20660	organic cation transporter family protein similar to organic cation transporter OCT3 [Rattus norvegicus] GI:3273722, organic cation transporter 3 [Mus musculus] GI:4454795; contains Pfam profile PF00083: major facilitator superfamily protein	0.88155	1.06614	2.0446	2.87834	1.02319	1.15467
At3g44570	hypothetical protein	0.64505	0.97084	1.71257	5.64193	1.32537	0.82685
At5g38910	germin-like protein, putative similar to SP|Q9LEA7; contains PS00725 germin family signature	0.94695	0.9247	2.10433	4.33467	1.4225	0.89474
At1g78960	lupeol synthase, putative / 2,3-oxidosqualene-triterpenoid cyclase, putative similar to lupeol synthase GI:1762150 from [Arabidopsis thaliana], 2,3-oxidosqualene-triterpenoid cyclase [Arabidopsis thaliana] GI:2738027	0.81477	0.86335	1.27192	2.31591	1.10873	0.95788
At3g06010	homeotic gene regulator, putative similar to SP|P25439 Homeotic gene regulator (Brahma protein) {Drosophila melanogaster}; contains Pfam profiles PF00271: Helicase conserved C-terminal domain, PF00176: SNF2 family N-terminal domain	0.82105	0.74803	1.41614	2.90226	1.21594	0.98989
At5g15960	stress-responsive protein (KIN1) / stress-induced protein (KIN1) identical to SP|P18612 Stress-induced KIN1 protein {Arabidopsis thaliana}	0.84142	0.80458	1.24462	2.37597	1.34133	1.01874
At2g38070	expressed protein and genscan	1.16181	1.07804	0.80442	3.82175	0.99128	1.63809
At4g27620	expressed protein	1.00292	0.98617	0.90022	2.04642	1.02204	1.13481
At3g15720	glycoside hydrolase family 28 protein / polygalacturonase (pectinase) family protein similar to polygalacturonase [Cucumis sativus] GI:6624205; contains Pfam profile PF00295: Glycosyl hydrolases family 28 (polygalacturonases)	1.9347	1.74354	0.62471	6.14335	1.29608	0.99484
At5g57450	DNA repair family protein contains similarity to Swiss-Prot:O43542 DNA-repair protein XRCC3 (X-ray repair cross-complementing protein 3) [Homo sapiens]	1.37237	1.10443	0.83497	2.65673	1.20668	0.92034
At2g20825	expressed protein	1.17353	1.44335	0.8571	2.51947	1.05848	1.09481
At1g78930	mitochondrial transcription termination factor-related / mTERF-related contains Pfam profile PF02536: mTERF	1.46354	0.74306	1.02917	1.88831	1.17787	0.9503
At5g47600	heat shock protein-related contains weak similarity to Heat shock 22 kDa protein, mitochondrial precursor (Swiss-Prot:P46254) [Pisum sativum]	1.44901	0.85703	1.48839	1.87391	1.33013	1.03615
At4g13345	TMS membrane family protein / tumour differentially expressed (TDE) family protein contains Pfam domain, PF03348: TMS membrane protein/tumour differentially expressed protein (TDE)	0.81858	0.52815	0.90477	1.07866	0.84298	0.78922
At2g15080	disease resistance family protein contains leucine rich-repeat (LRR) domains Pfam:PF00560, INTERPRO:IPR001611; similar to Cf-2.2 [Lycopersicon pimpinellifolium] gi|1184077|gb|AAC15780	1.14177	0.46515	0.75928	1.36094	0.65136	0.8218
At4g05523	hypothetical protein	1.71935	0.896	1.2111	2.96622	1.29086	1.90591
At1g12110	nitrate/chlorate transporter (NRT1.1) (CHL1) identical to nitrate/chlorate transporter SP:Q05085 from [Arabidopsis thaliana]; contains Pfam profile: PF00854 POT family	0.49991	0.76454	0.66612	0.60442	0.57311	0.80386
At1g67820	protein phosphatase 2C, putative / PP2C, putative similar to protein phosphatase 2C emb|CAA72341.1	1.03663	1.47245	1.34868	1.20642	1.18992	1.58066
At3g01960	expressed protein	0.78996	1.34663	1.15516	0.87947	0.95528	1.67199
At2g44130	kelch repeat-containing F-box family protein very low similarity to SP|Q9ER30 Kelch-related protein 1 (Sarcosin) {Rattus norvegicus}; contains Pfam profiles PF01344: Kelch motif, PF00646: F-box domain	1.04246	2.15924	1.63021	1.41944	1.01399	2.38641
At1g12730	cell division cycle protein-related contains 10 transmembrane domains; similar to PIG-U (GI:27372215) [Rattus norvegicus]; similar to Cell division cycle protein 91-like 1 (CDC91-like 1 protein) (PIG-U) (Swiss-Prot:Q9H490) [Homo sapiens]	1.03633	1.69317	1.2145	1.20223	1.13438	1.74122
At1g68600	expressed protein contains Pfam profile PF01027: Uncharacterized protein family UPF0005	0.19902	0.64922	0.95842	0.36542	0.34248	0.93343
At1g67810	Fe-S metabolism associated domain-containing protein contains Pfam PF02657: Fe-S metabolism associated domain	0.4846	0.79208	0.88057	0.65339	0.59494	1.21952
At4g35770	senescence-associated protein (SEN1) identical to senescence-associated protein GI:1046270 from [Arabidopsis thaliana]	0.16077	0.60506	1.01202	0.4819	0.38967	2.21905
At1g02530	multidrug resistance P-glycoprotein, putative similar to multidrug-resistant protein CjMDR1 GI:14715462 from [Coptis japonica]	0.37831	0.64928	0.81707	0.6412	0.53071	0.96497
At1g73120	expressed protein	1.48762	2.31965	2.10119	1.58499	2.05313	2.04362
At5g22840	protein kinase family protein contains protein kinase domain, Pfam:PF00069	0.42979	1.10866	1.09636	0.61938	0.94246	1.05225
At5g48480	expressed protein	0.29822	1.3525	1.47347	0.27631	1.42451	1.14695
ath-MIR171b	miRNA gene Arabidopsis thaliana miR171b stem-loop	0.28168	0.62564	0.66914	0.33253	0.84675	0.77734
At1g69790	protein kinase, putative similar to protein kinase APK1A [Arabidopsis thaliana] SWISS-PROT:Q06548	0.50131	0.68194	1.04391	0.5491	0.85321	1.05138
At5g20180	ribosomal protein L36 family protein contains Pfam profile: PF00444 ribosomal protein L36	0.50428	0.78602	1.20071	0.56237	0.91499	1.06531
At5g15190	expressed protein	0.52063	1.17275	1.51313	0.67721	1.04944	1.37387
At5g43570	serine protease inhibitor, potato inhibitor I-type family protein similar to SP|P24076 Glu S.griseus protease inhibitor (BGIA) {Momordica charantia}; contains Pfam profile PF00280: Potato inhibitor I family	0.31609	0.73171	1.03998	0.43661	0.75948	1.06115
At1g22160	senescence-associated protein-related similar to senescence-associated protein SAG102 (GI:22331931) [Arabidopsis thaliana]	0.41839	0.67278	0.93013	0.45993	0.63802	1.09164
At1g30320	remorin family protein contains Pfam domain, PF03763: Remorin, C-terminal region	0.44587	0.76261	0.78023	0.5384	0.61564	0.91492
At2g47000	multidrug resistant (MDR) ABC transporter, putative similar to multidrug-resistant protein CjMDR1 [Coptis japonica] GI:14715462, MDR-like p-glycoprotein [Arabidopsis thaliana] GI:24324262; contains Pfam profiles PF00005: ABC transporter, PF00664: ABC tran	0.50377	0.70093	0.73382	0.53638	0.64565	0.80788
At2g03710	MADS-box protein (AGL3)	0.67487	1.11702	1.35013	0.52784	0.98967	1.14992
At1g66940	protein kinase-related	0.53777	1.04896	1.91511	0.66347	1.47212	1.0022
At2g18100	expressed protein	0.34257	1.21664	1.8445	0.72388	0.9902	0.8346
At1g32160	expressed protein	0.08008	1.85928	1.919	1.77175	1.56302	0.92876
At2g47770	benzodiazepine receptor-related contains weak similarity to Peripheral-type benzodiazepine receptor (PBR) (PKBS) (Mitochondrial benzodiazepine receptor) (Swiss-Prot:P30536) [Homo sapiens]	0.38271	1.12856	1.03556	0.87542	1.0063	0.89394
At1g49790	F-box family protein-related contains weak hit to TIGRFAM TIGR01640 : F-box protein interaction domain	0.39682	1.22098	1.07128	1.26526	1.19111	1.08691
At3g51190	60S ribosomal protein L8 (RPL8B) ribosomal protein L8, cytosolic - Arabidopsis thaliana, PIR:T04582	0.30223	0.99727	0.84369	1.10363	1.08337	0.99777
At5g53730	harpin-induced family protein / HIN1 family protein / harpin-responsive family protein similar to harpin-induced protein hin1 ( GI:1619321) [Nicotiana tabacum];	0.53853	1.40891	0.9787	1.01584	0.97731	1.18318
At3g20210	vacuolar processing enzyme, putative / asparaginyl endopeptidase, putative similar to asparaginyl endopeptidase (VmPE-1) [Vigna mungo] GI:4589396; contains Pfam profile PF01650: Peptidase C13 family; identical to cDNA vacuolar processing enzyme delta prep	0.52316	1.10341	0.89473	0.87258	0.90579	0.97942
At2g35550	expressed protein	0.51334	1.1111	1.01068	0.90144	0.84869	1.02699
At1g64720	expressed protein weak similarity to SP|P53809 Phosphatidylcholine transfer protein (PC-TP) {Rattus norvegicus}	0.39877	0.76235	0.98958	0.81874	0.48311	0.9875
At1g73040	jacalin lectin family protein similar to jacalin Artocarpus heterophyllus GI:289160, SP|P18674 Agglutinin alpha chain (MPA) Maclura pomifera, SP|P18670 Agglutinin alpha chain (Jacalin alpha chain) Artocarpus integrifolia; contains Pfam profile PF01419 jac	0.37863	0.69878	0.79865	0.76774	0.57587	0.91919
At4g19515	disease resistance family protein similar to downy mildew resistance protein RPP5 [Arabidopsis thaliana] GI:6449046; contains Pfam profile PF01582: TIR domain	0.42913	0.77407	0.89718	0.92923	0.6154	0.80769
At2g36960	myb family transcription factor contains Pfam profile: PF00249 myb-like DNA-binding domain	0.41125	0.74973	0.92622	1.10949	0.86246	0.95449
At3g16360	phosphotransfer family protein similar to two-component phosphorelay mediators ATHP1 (GI:4156241), ATHP3 (GI:4156245) [Arabidopsis thaliana], histidine-containing phosphotransfer protein [Catharanthus roseus] GI:13774348	0.39906	0.88965	1.43952	0.95883	0.75893	0.95686
At4g37870	phosphoenolpyruvate carboxykinase [ATP], putative / PEP carboxykinase, putative / PEPCK, putative similar to phosphoenolpyruvate carboxykinase [Lycopersicon esculentum] GI:16950587, SP|Q9SLZ0 Phosphoenolpyruvate carboxykinase [ATP] (EC 4.1.1.49) (PEP carb	0.466	0.72064	0.7526	0.73445	0.70194	0.73652
At4g01460	basic helix-loop-helix (bHLH) family protein contains Pfam profile: PF00010 helix-loop-helix DNA-binding domain	0.42865	1.0638	1.7497	1.39593	1.3263	1.32801
At4g33666	expressed protein	0.53986	0.95568	1.26251	1.0757	0.96416	1.1078
At1g64180	intracellular protein transport protein USO1-related similar to Rap8 (GI:2326183) [Rhynchosciara americana]; contains weak similarity to Swiss-Prot:P25386 intracellular protein transport protein USO1 [Saccharomyces cerevisiae]	0.48485	0.8911	0.81272	0.70887	1.19545	0.93975
At4g12290	copper amine oxidase, putative similar to copper amine oxidase [Cicer arietinum] gi|3819099|emb|CAA08855	0.47021	0.89351	0.81316	0.73083	1.08718	0.95917
At2g23260	UDP-glucoronosyl/UDP-glucosyl transferase family protein contains Pfam profile: PF00201 UDP-glucoronosyl and UDP-glucosyl transferase	0.45071	1.18392	1.112	0.86849	1.41978	1.04469
At3g29450	hypothetical protein	0.42628	0.99071	1.17421	0.86085	1.21975	0.99079
At1g53090	WD-40 repeat family protein / phytochrome A-related contains 7 WD-40 repeats (PF00400) (1 below cutoff); similar to phytochrome A supressor spa1 (GI:4809171) [Arabidopsis thaliana]	0.49077	0.70789	0.81775	0.88576	1.10679	0.87206
At3g61750	auxin-responsive protein -related similar to auxin-induced protein AIR12 GI:11357190 [Arabidopsis thaliana];	0.48665	0.76182	0.89951	0.83225	1.05381	0.8247
At4g03400	auxin-responsive GH3 family protein similar to auxin-responsive GH3 product [Glycine max] GI:18591; contains Pfam profile PF03321: GH3 auxin-responsive promoter	0.41071	0.74369	0.87465	0.83018	1.36037	0.84419
At5g12840	CCAAT-binding transcription factor (CBF-B/NF-YA) family protein contains Pfam profile: PF02045 CCAAT-binding transcription factor (CBF-B/NF-YA) subunit B	0.46049	0.70571	0.78529	0.80938	0.91647	0.70514
At3g50780	expressed protein	0.47786	0.85827	0.98578	1.00787	1.16215	1.03358
At5g12900	expressed protein	0.27617	0.74829	0.76305	0.81182	0.99884	0.90351
At5g52660	myb family transcription factor contains PFAM profile: PF00249 myb-like DNA-binding domain	0.45029	0.77308	0.80216	0.84628	1.07547	0.9944
At4g15440	hydroperoxide lyase (HPL1) identical to hydroperoxide lyase GI:3822403 from [Arabidopsis thaliana]	0.50461	1.19394	1.19007	0.79759	1.50043	0.67406
At5g50160	ferric reductase-like transmembrane component family protein contains Pfam profile PF01794: Ferric reductase like transmembrane component	0.47712	1.13352	1.27537	1.10397	1.72592	0.8026
At1g15415	expressed protein very low similarity to LEA protein [Cicer arietinum] GI:2909420, seed maturation protein PM30 [Glycine max] GI:4838147	0.46095	1.01774	0.68607	0.60867	1.06108	1.05259
At3g02910	expressed protein contains Pfam domain PF03674: Uncharacterised protein family (UPF0131)	0.36441	0.77341	0.51197	0.54716	0.65071	0.72666
At3g51895	sulfate transporter (ST1) identical to sulfate transporter [Arabidopsis thaliana] GI:2285885	0.12619	0.56367	0.43933	0.35957	0.73109	0.96862
At1g17400	hypothetical protein	0.38466	0.75239	0.54749	0.67492	0.83568	0.88087
At4g01950	phospholipid/glycerol acyltransferase family protein contains Pfam profile PF01553: Acyltransferase	0.46911	1.03282	0.7035	0.69604	1.01289	0.83148
At1g07420	sterol 4-alpha-methyl-oxidase 2 (SMO2) identical to sterol 4-alpha-methyl-oxidase GI:16973471 from [Arabidopsis thaliana]; identical to cDNA sterol 4-alpha-methyl-oxidase GI:16973470	0.45233	1.51114	0.71338	1.04243	1.30849	1.01377
At1g28430	cytochrome P450, putative similar to cytochrome P450 (CYP93A1) GI:1435059 from [Glycine max]	0.52093	0.99842	0.595	0.59161	0.88527	1.19017
At1g06135	expressed protein	0.40449	0.85314	0.49431	0.40904	0.78246	1.02794
At1g07400	17.8 kDa class I heat shock protein (HSP17.8-CI) similar to 17.5 kDa class I heat shock protein SP:P04793 from [Glycine max]; contains Pfam PF00011: Hsp20/alpha crystallin family	0.28604	0.4933	0.34269	0.36559	0.53688	0.82651
At2g36790	UDP-glucoronosyl/UDP-glucosyl transferase family protein contains Pfam profile: PF00201 UDP-glucoronosyl and UDP-glucosyl transferase	0.27194	1.08183	0.50532	0.54748	0.7603	1.67156
At1g12210	disease resistance protein (CC-NBS-LRR class), putative domain signature CC-NBS-LRR exists, suggestive of a disease resistance protein.	0.54788	0.95747	0.68183	0.62329	1.43375	1.01229
At1g07570	protein kinase (APK1a) identical to Protein kinase APK1A from [Arabidopsis thaliana] SWISS-PROT:Q06548	0.55417	0.89676	0.7335	0.52489	1.17511	0.98147
At3g28740	cytochrome P450 family protein contains Pfam profile: PF00067 cytochrome P450	0.36222	0.71934	0.78727	0.55689	1.75934	1.12379
At5g59930	DC1 domain-containing protein / UV-B light-insensitive protein, putative similar to ULI3 (UV-B light insensitive) [Arabidopsis thaliana] GI:17225050; contains Pfam profile PF03107: DC1 domain	0.54939	0.78348	0.92871	0.61252	1.23796	1.03587
At1g27910	U-box domain-containing protein contains Pfam profile PF04564: U-box domain	0.46677	0.7248	0.48909	0.71877	0.76365	0.77365
At5g52640	heat shock protein 81-1 (HSP81-1) / heat shock protein 83 (HSP83) nearly identical to SP|P27323 Heat shock protein 81-1 (HSP81-1) (Heat shock protein 83) {Arabidopsis thaliana}; contains Pfam profiles PF02518: ATPase, histidine kinase-, DNA gyrase B-, and	0.40045	0.76258	0.44196	0.78247	0.87349	0.75224
At2g31380	zinc finger (B-box type) family protein / salt tolerance-like protein (STH) contains Pfam profile PF00643: B-box zinc finger; identical to cDNA B-box zinc finger protein STH GI:12698721, SP|Q9SID1 Salt tolerance-like protein (Arabidopsis thaliana)	0.39905	0.58384	0.50219	0.72096	0.85858	0.77856
At5g21100	L-ascorbate oxidase, putative similar to L-ascorbate oxidase [Precursor] SP:Q40588 from [Nicotiana tabacum]	0.56195	0.61788	0.5293	0.76994	0.94096	0.77729
At1g76520	auxin efflux carrier family protein contains auxin efflux carrier domain, Pfam:PF03547	0.54886	0.77671	0.41451	0.99683	1.13425	0.93455
At1g43910	AAA-type ATPase family protein contains Pfam profile: ATPase family PF00004	0.30461	0.23976	0.73131	0.52235	0.82243	0.84608
At5g44565	hypothetical protein	0.37264	0.32883	1.05394	0.72501	1.05269	1.21597
At1g32900	starch synthase, putative similar to starch synthase SP:Q42857 from [Ipomoea batatas]	0.17599	0.15127	0.67797	0.48427	0.83097	0.79372
At1g73870	zinc finger (B-box type) family protein	0.27332	0.21931	0.87314	0.82798	1.00905	0.89763
At2g47680	zinc finger (CCCH type) helicase family protein similar to SP|Q28141 ATP-dependent RNA helicase A (Nuclear DNA helicase II) (DEAD-box protein 9) {Bos taurus}; contains Pfam profiles PF00271: Helicase conserved C-terminal domain, PF00642: Zinc finger C-x8-	0.46678	0.40929	0.89473	0.80529	0.98415	0.92702
At1g42550	expressed protein	0.45976	0.34854	1.02603	0.89942	0.98764	0.93271
At1g11700	expressed protein contains Pfam profile PF04520: Protein of unknown function, DUF584	0.3897	0.35315	0.75513	0.73275	0.6873	0.74612
At1g60730	aldo/keto reductase family protein contains Pfam profile PF00248: oxidoreductase, aldo/keto reductase family	0.60291	0.55535	0.935	0.88517	0.888	0.92462
At5g61820	expressed protein MtN19, Medicago truncatula, EMBL:MTY15367	0.38997	0.40695	1.11664	0.99152	0.93855	1.0168
At4g02200	drought-responsive family protein similar to drought-induced mRNA, Di19 [Arabidopsis thaliana] gi|469110|emb|CAA55321	0.51796	0.49227	1.34855	1.1729	1.1893	1.14607
At1g72140	proton-dependent oligopeptide transport (POT) family protein contains Pfam profile: PF00854 POT family	0.47657	0.50755	0.88393	0.87898	0.79791	0.90245
At2g41250	haloacid dehalogenase-like hydrolase family protein low similarity to SP|Q94915 Rhythmically expressed gene 2 protein (DREG-2) {Drosophila melanogaster}; contains InterPro accession IPR005834: Haloacid dehalogenase-like hydrolase	0.35551	0.30921	0.84939	0.69085	0.78441	0.89941
At1g68440	expressed protein	0.33338	0.28578	0.90763	0.81871	0.76638	1.05156
At3g14990	4-methyl-5(b-hydroxyethyl)-thiazole monophosphate biosynthesis protein, putative supporting cDNA gi|11908017|gb|AF326856.1|; contains Pfam profile PF01965:DJ-1/PfpI family; identical to cDNA EST Athsr7 GI:5281061	0.32434	0.35707	0.80285	0.70179	0.80807	0.99149
At1g01720	no apical meristem (NAM) family protein contains Pfam PF02365: No apical meristem (NAM) domain; similar to NAC domain protein NAM GB:AAD17313 GI:4325282 from [Arabidopsis thaliana]	0.31986	0.36408	1.13522	0.90039	0.98079	1.32315
At4g21990	5'-adenylylsulfate reductase (APR3) / PAPS reductase homolog (PRH26) identical to 5'-adenylylsulfate reductase [Arabidopsis thaliana] GI:2738760; identical to cDNA PAPS reductase homolog (PRH26) GI:1710113	0.35129	0.36611	1.0616	0.77978	0.84541	1.01617
At2g32870	meprin and TRAF homology domain-containing protein / MATH domain-containing protein similar to ubiquitin-specific protease 12 [Arabidopsis thaliana] GI:11993471; contains Pfam profile PF00917: MATH domain	0.32908	0.23047	1.73556	0.91721	1.19904	1.2944
At3g27170	chloride channel protein (CLC-b) identical to CLC-b chloride channel protein GB:CAA96058 from [Arabidopsis thaliana] (J. Biol. Chem. 271 (52), 33632-33638 (1996))	0.36823	0.33729	0.85142	0.67527	0.62405	0.71439
At4g22160	expressed protein	0.58921	0.4742	1.23539	1.02861	0.9532	1.00261
At3g45300	isovaleryl-CoA-dehydrogenase (IVD) identical to isovaleryl-CoA-dehydrogenase precursor [Arabidopsis thaliana] GI:5596622	0.56274	0.48894	1.0714	0.86467	0.8457	1.14353
At4g08850	leucine-rich repeat family protein / protein kinase family protein contains Pfam domains PF00560: Leucine Rich Repeat and PF00069: Protein kinase domain	0.5624	0.50024	1.0726	0.80746	0.85752	1.05932
At4g20860	FAD-binding domain-containing protein simlar to SP|P30986 reticuline oxidase precursor (Berberine-bridge-forming enzyme) (BBE) (Tetrahydroprotoberberine synthase) [Eschscholzia californica]; contains PF01565 FAD binding domain	0.53357	0.44375	1.18536	0.92351	0.8319	1.14744
At5g53970	aminotransferase, putative similar to nicotianamine aminotransferase from Hordeum vulgare [GI:6498122, GI:6469087]; contains Pfam profile PF00155 aminotransferase, classes I and II	0.56023	0.50036	0.95982	0.79576	0.78918	0.90128
At1g01060	myb family transcription factor contains Pfam profile: PF00249 myb-like DNA-binding domain; identical to cDNA LATE ELONGATED HYPOCOTYL MYB transcription factor GI:3281845	0.15065	0.14015	0.43035	0.38678	0.43323	0.70235
At1g61370	S-locus lectin protein kinase family protein contains Pfam domains, PF00954: S-locus glycoprotein family, PF00069: Protein kinase domain, and PF01453: Lectin (probable mannose binding)	0.45978	0.46111	0.81654	0.75238	0.80396	0.99584
At4g19230	cytochrome P450 family protein cytochrome P450, Arabidopsis thaliana; supported by cDNA: gi_15293092_gb_AY050980.1_	0.43109	0.43737	0.84545	0.7657	0.86318	1.22567
At1g77450	no apical meristem (NAM) family protein contains Pfam PF02365: No apical meristem (NAM) domain; similar to GRAB1 protein GB:CAA09371, a novel member of the NAC domain family	0.21067	0.23693	0.78187	0.68736	0.65028	1.2119
At4g35790	phospholipase D delta / PLD delta (PLDDELTA) identical to phospholipase D delta SP: Q9C5Y0 from [Arabidopsis thaliana]; supporting cDNA gi|11761141|dbj|AB031047.1|	0.43212	0.43257	0.70609	0.74841	0.78612	0.9229
At1g73330	protease inhibitor, putative (DR4) identical to Dr4 GI:469114 from [Arabidopsis thaliana]; contains Pfam profile PF00197: Trypsin and protease inhibitor	0.25502	0.23871	0.64215	0.71509	0.62738	0.92739
At5g11110	sucrose-phosphate synthase, putative similar to sucrose-phosphate synthase isoform 1, Citrus unshiu, PIR:S72648	0.34029	0.31302	0.62735	0.66337	0.58474	0.76973
At3g62260	protein phosphatase 2C, putative / PP2C, putative phosphoprotein phosphatase (EC 3.1.3.16) 1A-alpha - Homo sapiens, PIR:S22423	0.32699	0.33304	0.77912	0.77914	0.67545	0.99246
At5g63790	no apical meristem (NAM) family protein contains Pfam PF02365: No apical meristem (NAM) domain; contains similarity to NAC-domain protein	0.46657	0.37369	0.93333	0.8734	1.04584	1.25739
At1g77160	hypothetical protein contains Pfam profile PF04720: Protein of unknown function (DUF506)	0.24071	0.1951	0.57353	0.62078	0.77138	0.92098
At1g04550	auxin-responsive protein / indoleacetic acid-induced protein 12 (IAA12) identical to SP|Q38830 Auxin-responsive protein IAA12 (Indoleacetic acid-induced protein 12) {Arabidopsis thaliana}	0.5339	0.43498	0.86443	0.93349	0.97056	1.0843
At1g33770	protein kinase family protein contains Pfam domain, PF00069: Protein kinase domain	0.58583	0.44237	0.82184	0.90618	0.7457	1.3658
At4g30430	senescence-associated family protein similar to senescence-associated protein 5 [Hemerocallis hybrid cultivar] gi|3551954|gb|AAC34855	0.494	0.36123	0.76631	0.8235	0.67775	1.36091
At1g56660	expressed protein	0.6108	0.45721	0.97409	0.97373	0.81439	1.72515
At1g34750	protein phosphatase 2C, putative / PP2C, putative similar to GB:AAD17805 from (Lotus japonicus) (Proc. Natl. Acad. Sci. U.S.A. 96 (4), 1738-1743 (1999))	0.55705	0.45527	0.6949	0.79611	0.66415	0.99052
At2g42350	zinc finger (C3HC4-type RING finger) family protein contains Pfam domain, PF00097: Zinc finger, C3HC4 type (RING finger)	0.53004	0.47869	0.80784	0.89211	0.71398	1.05011
At4g10955	lipase class 3 family protein contains Pfam profile PF01764: Lipase	0.52812	0.47229	0.82045	0.85525	0.73571	1.07292
At2g30550	lipase class 3 family protein similar to DEFECTIVE IN ANTHER DEHISCENCE1 [Arabidopsis thaliana] GI:16215706; contains Pfam profile PF01764: Lipase	0.50417	0.49166	0.68485	0.78449	0.61335	0.89595
At5g51460	trehalose-6-phosphate phosphatase (TPPA) identical to trehalose-6-phosphate phosphatase (AtTPPA) [Arabidopsis thaliana] GI:2944178	0.44036	0.39886	0.75498	0.90397	0.64569	1.21418
At3g52800	zinc finger (AN1-like) family protein contains Pfam domain, PF01428: AN1-like Zinc finger	0.39805	0.31736	0.78417	0.84556	0.546	1.30069
At5g67300	myb family transcription factor contains PFAM profile: myb DNA binding domain PF00249	0.54949	0.49895	0.89172	0.89497	0.69804	1.23717
At5g02840	myb family transcription factor contains PFAM profile: PF00249 myb-like DNA binding domain	0.42642	0.37641	0.73776	0.70011	0.58218	1.01606
At1g62420	expressed protein contains Pfam profile PF04720: Protein of unknown function (DUF506)	0.58541	0.42131	1.1502	1.10571	0.78491	1.39633
At2g40270	protein kinase family protein contains Pfam domain, PF00069: Protein kinase domain	0.4361	0.30709	0.81591	0.6865	0.57641	1.10966
At5g18360	disease resistance protein (TIR-NBS-LRR class), putative domain signature TIR-NBS-LRR exists, suggestive of a disease resistance protein.	0.67873	0.54845	1.01855	0.96903	0.78195	1.26561
At3g57070	glutaredoxin family protein contains Pfam profile PF00462: Glutaredoxin	0.66576	0.55335	0.78926	0.77561	0.70568	0.90396
At4g27652	expressed protein	0.46687	0.31718	0.77456	0.75953	0.60188	1.09335
At2g46830	myb-related transcription factor (CCA1) identical to myb-related transcription factor (CCA1) GI:4090569 from [Arabidopsis thaliana]	0.18951	0.13725	0.53953	0.51039	0.47159	0.86036
At3g11840	U-box domain-containing protein low similarity to immediate-early fungal elicitor protein CMPG1 [Petroselinum crispum] GI:14582200; contains Pfam profile PF04564: U-box domain	0.46831	0.35282	0.88428	0.84301	0.74626	1.13877
At3g14770	nodulin MtN3 family protein similar to MtN3 GI:1619602 (root nodule development) from [Medicago truncatula]	0.4228	0.33584	0.69807	0.65304	0.63983	0.99841
At2g46080	expressed protein	0.54942	0.48154	0.70834	0.7293	0.68055	0.88486
At4g33080	protein kinase, putative contains protein kinase domain, Pfam:PF00069	0.61547	0.49838	0.72543	0.69072	0.68876	0.8525
At4g08850	leucine-rich repeat family protein / protein kinase family protein contains Pfam domains PF00560: Leucine Rich Repeat and PF00069: Protein kinase domain	0.48848	0.33022	0.67454	0.64775	0.64969	0.85873
At4g25670	expressed protein	0.58128	0.40178	0.88692	0.83598	0.77558	1.08624
At5g16490	p21-rho-binding domain-containing protein contains Pfam PF00786: P21-Rho-binding domain	0.65589	0.45088	0.96011	0.97349	0.82343	1.21096
At4g25390	protein kinase family protein contains protein kinase domain, Pfam:PF00069	0.51238	0.35218	0.90486	0.82225	0.75491	1.02474
At2g34720	CCAAT-binding transcription factor (CBF-B/NF-YA) family protein contains Pfam profile: PF02045 CCAAT-binding transcription factor (CBF-B/NF-YA) subunit B	0.56198	0.48394	0.7665	0.75145	0.78495	1.02799
At5g38990	protein kinase family protein contains protein kinase domain, Pfam:PF00069	0.48246	0.42566	0.62922	0.62955	0.6548	0.84898
At1g66160	U-box domain-containing protein similar to immediate-early fungal elicitor protein CMPG1 [Petroselinum crispum] GI:14582200; contains Pfam profile PF04564: U-box domain	0.43062	0.37616	0.71009	0.64817	0.70019	1.10962
At4g13180	short-chain dehydrogenase/reductase (SDR) family protein similar to short-chain type dehydrogenase/reductase SP:Q08632 [Picea abies]	0.37323	0.30984	0.6024	0.64652	0.70763	1.13801
At3g54000	expressed protein	0.42445	0.39671	0.61791	0.68019	0.70823	1.01603
At4g05010	F-box family protein contains Pfam PF00646: F-box domain; similar to late embryogenesis abundant protein (GI:1350541) (PIR|T09287) {Picea glauca}	0.29013	0.21319	0.57145	0.73869	0.64	1.35361
At5g59050	expressed protein	0.52106	0.43009	0.64526	0.70081	0.68972	0.90921
At3g16640	translationally controlled tumor family protein similar to translationally controlled tumor protein GB:AAD10032 from [Hevea brasiliensis]	0.45086	0.43525	0.66391	0.73424	0.68173	1.00377
At4g19230	cytochrome P450 family protein cytochrome P450, Arabidopsis thaliana; supported by cDNA: gi_15293092_gb_AY050980.1_	0.54214	0.51495	0.71344	0.87859	0.72982	1.11752
At3g50970	dehydrin xero2 (XERO2) / low-temperature-induced protein LTI30 (LTI30) identical to dehydrin Xero 2 (Low-temperature-induced protein LTI30) [Arabidopsis thaliana] SWISS-PROT:P42758	0.71438	0.56517	1.0594	1.30721	1.35676	1.66015
At5g14760	L-aspartate oxidase family protein similar to L-aspartate oxidase, Escherichia coli [SP|P10902]; contains Pfam profiles PF00890 FAD binding domain, PF02910 Fumarate reductase/succinate dehydrogenase flavoprotein C-terminal domain	0.1919	0.15304	0.30893	0.39577	0.49717	0.75431
At2g31560	expressed protein	0.58996	0.49159	0.7147	0.79631	0.86379	1.00722
At3g02380	zinc finger protein CONSTANS-LIKE 2 (COL2) identical to putative flowering-time gene CONSTANS (COL2) GB:AAB67879 GI:1507699 SP:Q96502 (Arabidopsis thaliana)	0.26963	0.18937	0.3625	0.51956	0.51774	0.79919
At3g05800	expressed protein	0.46666	0.4097	0.62776	0.69995	0.65761	0.81084
At4g01600	GRAM domain-containing protein / ABA-responsive protein-related similar to ABA-responsive protein [Hordeum vulgare] GI:4103635; contains Pfam profile PF02893: GRAM domain	0.55565	0.43511	0.72455	0.90501	0.78477	1.03041
At5g38210	serine/threonine protein kinase family protein contains protein kinase domain, Pfam:PF00069; contains serine/threonine protein kinase domain, INTERPRO:IPR002290	0.6578	0.48935	0.77652	0.87701	0.87621	1.10737
At3g47570	leucine-rich repeat transmembrane protein kinase, putative protein kinase Xa21 - Oryza sativa, PIR:A57676	0.59882	0.47445	0.70917	0.78532	0.75582	0.93113
At1g71520	AP2 domain-containing transcription factor, putative	0.44813	0.48406	0.83862	0.70534	0.83368	1.10887
At4g15610	integral membrane family protein contains TIGRFAM TIGR01569 : plant integral membrane protein TIGR01569; contains Pfam PF04535 : Domain of unknown function (DUF588)	0.32362	0.36665	0.74836	0.60436	0.76376	1.10538
At5g58120	disease resistance protein (TIR-NBS-LRR class), putative domain signature TIR-NBS-LRR exists, suggestive of a disease resistance protein.	0.39676	0.46025	0.87762	0.77024	0.95917	1.49199
At4g27140	2S seed storage protein 1 / 2S albumin storage protein / NWMU1-2S albumin 1 identical to SP|P15457	0.41736	0.46903	0.78632	0.64257	0.86955	1.05088
At4g34135	UDP-glucoronosyl/UDP-glucosyl transferase family protein contains Pfam profile: PF00201 UDP-glucoronosyl and UDP-glucosyl transferase	0.25155	0.29542	0.7068	0.55163	0.79916	1.05642
At1g35910	trehalose-6-phosphate phosphatase, putative similar to trehalose-6-phosphate phosphatase (AtTPPB) [Arabidopsis thaliana] GI:2944180; contains Pfam profile PF02358: Trehalose-phosphatase	0.30955	0.34595	0.72762	0.44981	0.72987	1.06124
At3g22231	expressed protein	0.12562	0.14492	0.6649	0.27359	0.62278	1.30037
At2g07671	H+-transporting two-sector ATPase, C subunit family protein similar to ATPase subunit 9 [Arabidopsis thaliana] GI:15215920; contains Pfam profile PF00137: ATP synthase subunit C	0.475	0.51274	0.80439	0.65469	0.81595	1.05017
At3g45840	DC1 domain-containing protein contains Pfam profile PF03107: DC1 domain	0.36861	0.36978	0.77681	0.5421	0.84416	1.0933
At1g68620	expressed protein similar to PrMC3 [Pinus radiata] GI:5487873	0.25986	0.3457	0.56182	0.47815	0.59699	0.94204
At3g57760	protein kinase family protein contains similarity to protein kinases	0.46984	0.57601	0.78605	0.7292	0.89297	1.26503
At3g01550	triose phosphate/phosphate translocator, putative similar to SWISS-PROT:P52178 triose phosphate/phosphate translocator [Cauliflower]{Brassica oleracea}	0.45671	0.53526	0.74334	0.67317	0.8823	1.14191
At4g33040	glutaredoxin family protein contains INTERPRO Domain IPR002109, Glutaredoxin (thioltransferase)	0.44264	0.45868	0.65532	0.59243	0.7348	0.93765
At4g11211	expressed protein	0.32727	0.36699	0.6256	0.47018	0.70625	1.03018
At4g11280	1-aminocyclopropane-1-carboxylate synthase 6 / ACC synthase 6 (ACS6) identical to GI:3746125	0.43034	0.46355	0.64206	0.65866	0.73249	0.97003
At2g18193	AAA-type ATPase family protein contains Pfam profile: ATPase family PF00004	0.20842	0.24777	0.47762	0.48958	0.67451	1.22757
At1g66440	DC1 domain-containing protein contains Pfam protein PF03107 DC1 domain	0.27546	0.35353	0.7429	0.38836	0.71667	1.06992
At1g14540	anionic peroxidase, putative similar to lignin forming anionic peroxidase [Nicotiana sylvestris] SWISS-PROT: Q02200	0.19212	0.31919	0.85387	0.41144	0.75558	1.18074
At1g69170	squamosa promoter-binding protein-like 6 (SPL6) identical to squamosa promoter binding protein-like 6 [Arabidopsis thaliana] GI:5931683; contains Pfam profile PF03110: SBP domain	0.44823	0.54026	0.7734	0.61363	0.82525	1.022
At5g41750	disease resistance protein (TIR-NBS-LRR class), putative domain signature TIR-NBS-LRR exists, suggestive of a disease resistance protein.	0.28239	0.42522	0.67061	0.49671	0.82984	1.11375
At1g56510	disease resistance protein (TIR-NBS-LRR class), putative domain signature TIR-NBS-LRR exists, suggestive of a disease resistance protein.	0.48959	0.56523	0.86633	0.81495	0.91978	1.07716
At1g12940	high-affinity nitrate transporter, putative similar to trans-membrane nitrate transporter protein AtNRT2:1 [Arabidopsis thaliana] GI:3747058, high-affinity nitrate transporter ACH1 [Arabidopsis thaliana] GI:3608362	0.15714	0.24477	0.54121	0.59394	0.67244	1.11938
At5g04120	phosphoglycerate/bisphosphoglycerate mutase family protein low similarity to SP|P36623 Phosphoglycerate mutase (EC 5.4.2.1) {Schizosaccharomyces pombe}; contains Pfam profile PF00300: phosphoglycerate mutase family	0.07879	0.13839	0.35695	0.3367	0.44269	0.79999
At1g26380	FAD-binding domain-containing protein similar to SP|P30986 reticuline oxidase precursor (Berberine-bridge-forming enzyme) (BBE) (Tetrahydroprotoberberine synthase) [Eschscholzia californica]; contains PF01565 FAD binding domain	0.23079	0.28377	0.60038	0.66234	0.63957	1.13135
At3g19370	expressed protein	0.48124	0.5275	0.67218	0.7154	0.7291	0.85475
At2g26530	expressed protein	0.45115	0.54023	0.85888	0.99558	0.86616	1.3094
At5g26000	glycosyl hydrolase family 1 protein contains Pfam PF00232 : Glycosyl hydrolase family 1 domain; TIGRFAM TIGR01233: 6-phospho-beta-galactosidase; identical to Myrosinase precursor (Sinigrinase) (SP:P37702) [Arabidopsis thaliana]	0.48305	0.60937	0.95047	0.86196	0.81696	1.05199
At3g20810	transcription factor jumonji (jmjC) domain-containing protein contains Pfam domain PF02373: jmjC domain	0.35651	0.49286	0.69081	0.68723	0.65705	0.87304
At3g21420	oxidoreductase, 2OG-Fe(II) oxygenase family protein similar to SP|Q9ZWQ9 Flavonol synthase (EC 1.14.11.-) {Citrus unshiu}; contains Pfam profile PF03171: oxidoreductase, 2OG-Fe(II) oxygenase family	0.327	0.44665	0.59651	0.63232	0.72318	1.05303
At1g16850	expressed protein	0.43822	0.56988	0.6963	0.68372	0.79516	0.95925
At1g29160	Dof-type zinc finger domain-containing protein similar to ascorbate oxidase promoter-binding protein GB:D45066 GI:853689 from [Cucurbita maxima]	0.49215	0.66704	0.79233	0.77653	0.78597	1.08138
At1g79270	expressed protein contains Pfam profile PF04146: YT521-B-like family	0.34266	0.36461	0.62831	0.55708	0.60059	0.90839
At1g59660	nucleoporin family protein contains Pfam profiles: PF04096 nucleoporin autopeptidase, PF03093 nucleoporin FG repeat family	0.17643	0.20764	0.4719	0.4314	0.43572	1.07814
At1g17290	alanine aminotransferase, putative similar to alanine aminotransferase from Panicum miliaceum [SP|P34106], GB:AAC62456 GI:3694807 from [Zea mays], GI:4730884 from Oryza sativa	0.36237	0.3292	0.64471	0.5935	0.6128	1.18176
At4g33950	protein kinase, putative similar to abscisic acid-activated protein kinase [Vicia faba] gi|6739629|gb|AAF27340; contains protein kinase domain, Pfam:PF00069	0.31888	0.31038	0.6172	0.54279	0.59723	1.11772
At5g06530	ABC transporter family protein	0.19989	0.19535	0.40485	0.36601	0.41242	0.79645
At3g55430	glycosyl hydrolase family 17 protein / beta-1,3-glucanase, putative similar to beta-1,3 glucanase GI:7414433 from [Pisum sativum]; contains Pfam profile PF00332: Glycosyl hydrolases family 17	0.54905	0.52036	0.77723	0.76351	0.7392	1.04463
At5g03720	heat shock transcription factor family protein contains Pfam profile: PF00447 HSF-type DNA-binding domain	0.33276	0.30135	0.74368	0.64429	0.66607	1.16113
At1g47960	invertase/pectin methylesterase inhibitor family protein low similarity to SP|P83326 Pectinesterase inhibitor (Pectin methylesterase inhibitor) (PMEI) {Actinidia chinensis}; contains Pfam profile PF04043: Plant invertase/pectin methylesterase inhibitor	0.20736	0.19062	0.55113	0.36002	0.36624	1.17095
At1g69080	universal stress protein (USP) family protein contains Pfam profile PF00582: universal stress protein family	0.52846	0.51451	0.97329	0.79391	0.80744	1.51872
At3g11930	universal stress protein (USP) family protein similar to ER6 protein GB:AAD46412 GI:5669654 from [Lycopersicon esculentum]; contains Pfam profile PF00582: universal stress protein family	0.29676	0.28165	0.52786	0.45401	0.42239	0.91231
At1g04770	male sterility MS5 family protein similar to male sterility MS5 [Arabidopsis thaliana] GI:3859112; contains Pfam profile PF00515 TPR Domain	0.23256	0.20898	0.81591	0.59089	0.50242	1.78014
At1g63750	disease resistance protein (TIR-NBS-LRR class), putative domain signature TIR-NBS-LRR exists, suggestive of a disease resistance protein.	0.56536	0.51561	1.09705	0.89826	0.8402	1.70293
At3g08720	serine/threonine protein kinase (PK19) identical to serine/threonine-protein kinase AtPK19 (Ribosomal-protein S6 kinase homolog) [Arabidopsis thaliana] SWISS-PROT:Q39030	0.30672	0.28365	0.6509	0.55745	0.47153	1.08345
At3g07780	expressed protein	0.52154	0.44281	0.76902	0.71502	0.64586	1.08255
At5g62470	myb family transcription factor (MYB96) contains Pfam profile: PF00249 myb-like DNA-binding domain	0.41258	0.51161	0.77577	0.80141	0.67609	1.19091
At2g43680	calmodulin-binding family protein similar to SF16 protein [Helianthus annuus] GI:560150; contains Pfam profile PF00612: IQ calmodulin-binding motif	0.49226	0.53181	0.71208	0.7223	0.65882	0.8623
At3g21080	ABC transporter-related contains 4 transmembrane domains; supported by tandem duplication of ABC transporter family protein (GI:20260310) (TIGR_Ath1:At3g21090) [Arabidopsis thaliana]	0.31639	0.36546	0.68912	0.6737	0.60058	1.06703
At3g15353	metallothionein protein, putative	0.32038	0.36709	0.68333	0.5767	0.53273	0.9611
At3g57530	calcium-dependent protein kinase, putative / CDPK, putative similar to calmodulin-domain protein kinase CDPK isoform 7 [Arabidopsis thaliana] gi|1399277|gb|AAB03247	0.46528	0.52247	0.92187	0.80724	0.79353	1.195
At5g28690	expressed protein	0.35355	0.4451	1.14271	0.85139	0.72183	1.44238
At4g37700	expressed protein	0.20941	0.20406	0.5429	0.41614	0.39903	0.73013
At5g02840	myb family transcription factor contains PFAM profile: PF00249 myb-like DNA binding domain	0.37357	0.36904	0.81112	0.65339	0.62094	0.97688
At3g49580	expressed protein	0.11884	0.09755	0.56481	0.38671	0.30799	0.96167
At5g41700	ubiquitin-conjugating enzyme 8 (UBC8) E2; identical to gi:297882, SP:P35131	0.45507	0.43743	0.8773	0.70966	0.60487	0.98737
At2g36950	heavy-metal-associated domain-containing protein nearly identical to farnesylated protein ATFP2 [GI:4097545] Pfam profile PF00403: Heavy-metal-associated domain	0.37065	0.39319	0.81167	0.51567	0.62599	1.14713
At1g69570	Dof-type zinc finger domain-containing protein nearly identical to H-protein promoter binding factor-2b (Arabidopsis thaliana) GI:3386548	0.35896	0.39079	0.7872	0.49452	0.61826	1.13194
At5g67140	F-box family protein similar to unknown protein (dbj|BAA78736.1) ; similar to SKP1 interacting partner 2 (SKIP2) TIGR_Ath1:At5g67250	0.35606	0.38682	0.685	0.49875	0.61193	0.94342
At5g09440	phosphate-responsive protein, putative similar to phi-1 (phosphate-induced gene) [Nicotiana tabacum] GI:3759184; contains Pfam profile PF04674: Phosphate-induced protein 1 conserved region	0.5551	0.54587	0.81813	0.66202	0.72409	1.04552
At5g39130	germin-like protein, putative identical to germin-like protein subfamily 1 member 16 (SP|Q9FIC8)	0.75628	0.76892	1.21827	0.943	0.99605	1.68799
At1g03620	phagocytosis and cell motility protein ELMO1-related contains weak similarity to ELMO1 [Mus musculus] gi|16118551|gb|AAL14464	0.44467	0.62538	1.02744	0.89841	0.77618	1.32731
At1g02520	multidrug resistance P-glycoprotein, putative similar to multidrug-resistant protein CjMDR1 GI:14715462 from [Coptis japonica]	0.35643	0.51399	0.74043	0.64632	0.60369	1.02704
At5g13700	polyamine oxidase, putative similar to SP|O64411 Polyamine oxidase precursor (EC 1.5.3.11) from Zea mays	0.32827	0.49349	0.63353	0.69749	0.5564	1.1162
At2g39310	jacalin lectin family protein similar to myrosinase-binding protein homolog [Arabidopsis thaliana] GI:2997767; contains Pfam profile PF01419 jacalin-like lectin domain	0.39322	0.47492	0.65678	0.60908	0.55388	0.91359
At2g07675	ribosomal protein S12 mitochondrial family protein	0.53597	0.67772	0.85668	0.85137	0.78445	1.27969
At5g45380	sodium:solute symporter family protein contains Pfam profile: PF00474 sodium:solute symporter family	0.29891	0.4494	0.63018	0.48373	0.52209	0.86059
At3g03870	expressed protein predicted using genefinder	0.54599	0.63905	0.92322	0.87332	0.67974	1.15591
At1g58030	amino acid permease family protein similar to SP|P18581 Low-affinity cationic amino acid transporter-2 (CAT-2) (T-cell early activation protein) {Mus musculus}; contains Pfam profile PF00324: Amino acid permease	0.45724	0.58662	0.89864	0.74308	0.52047	1.02309
At3g52720	carbonic anhydrase family protein low similarity to storage protein (dioscorin) [Dioscorea cayenensis] GI:433463; contains Pfam profile PF00194: Eukaryotic-type carbonic anhydrase	0.51019	0.6635	0.84697	0.77848	0.61634	0.99102
At1g03090	methylcrotonyl-CoA carboxylase alpha chain, mitochondrial / 3-methylcrotonyl-CoA carboxylase 1 (MCCA) nearly identical to SP|Q42523 Methylcrotonyl-CoA carboxylase alpha chain, mitochondrial precursor (EC 6.4.1.4) (3-Methylcrotonyl-CoA carboxylase 1) (MCCa	0.5441	0.43894	1.10282	0.81461	0.62972	1.0814
At4g30270	MERI-5 protein (MERI-5) (MERI5B) / endo-xyloglucan transferase / xyloglucan endo-1,4-beta-D-glucanase (SEN4) identical to endo-xyloglucan transferase gi:944810, SP|P24806 MERI-5 protein precursor (Endo-xyloglucan transferase) (Xyloglucan endo-1,4-beta-D-g	0.3701	0.2134	1.81715	0.97496	0.46831	1.44568
At5g62000	transcriptional factor B3 family protein / auxin-responsive factor, putative (ARF1) contains Pfam profile: PF02362 B3 DNA binding domain; identical to cDNA ARF1 (auxin response factor) binding protein GI:2245393	0.57416	0.47879	0.87733	0.78677	0.60483	0.8418
At3g22930	calmodulin, putative strong similarity to calmodulin 8 GI:5825600 from [Arabidopsis thaliana]; contains INTERPRO:IPR002048 calcium-binding EF-hand domain	0.60014	0.41042	1.47077	1.14503	0.63959	1.24394
At5g40450	expressed protein	0.46818	0.39199	0.91744	0.72301	0.48399	0.84455
At5g58940	protein kinase family protein contains protein kinase domain, Pfam:PF00069	0.54868	0.37065	1.06131	0.7373	0.54878	0.87723
At5g48850	male sterility MS5 family protein similar to male sterility MS5 [Arabidopsis thaliana] GI:3859112; contains Pfam profile PF00515 TPR Domain	0.14911	0.09682	1.39921	0.47191	0.21603	0.92775
At5g64240	latex-abundant family protein (AMC3) / caspase family protein contains similarity to latex-abundant protein [Hevea brasiliensis] gb:AAD13216; contains Pfam profile PF00656: ICE-like protease (caspase) p20 domain	0.5533	0.50839	1.1393	0.82319	0.61681	1.02981
At1g78970	lupeol synthase (LUP1) / 2,3-oxidosqualene-triterpenoid cyclase identical to lupeol synthase GI:1762150 from [Arabidopsis thaliana], 2,3-oxidosqualene-triterpenoid cyclase [Arabidopsis thaliana] GI:2738027; contains Pfam profile PF00432: Prenyltransferase	0.54529	0.50661	1.04795	0.76956	0.67081	0.95401
At1g36370	glycine hydroxymethyltransferase, putative / serine hydroxymethyltransferase, putative / serine/threonine aldolase, putative similar to serine hydroxymethyltransferase [Chlamydomonas reinhardtii] GI:17066746; contains Pfam profile PF00464: serine hydroxym	0.41528	0.34397	0.94814	0.5954	0.45741	1.01702
At2g01300	expressed protein	0.52462	0.42971	1.27271	0.81009	0.6491	1.38877
At5g65240	leucine-rich repeat family protein / protein kinase family protein contains Pfam domains PF00560: Leucine Rich Repeat and PF00069: Protein kinase domain	0.51031	0.41715	1.10076	0.76872	0.63335	1.27472
At2g39570	ACT domain-containing protein contains Pfam ACT domain PF01842	0.49636	0.53174	1.00076	0.79733	0.61244	1.02548
At1g56280	drought-responsive family protein contains an AT-AC intron 3, potentially contains a frameshift. An alternate model provides a translation more consistent with homologous proteins but lacks the AT-AC intron; similar to drought-induced mRNA, Di19 [Arabidop	0.45227	0.47864	0.8982	0.77242	0.51903	0.97993
At1g56280	drought-responsive family protein contains an AT-AC intron 3, potentially contains a frameshift. An alternate model provides a translation more consistent with homologous proteins but lacks the AT-AC intron; similar to drought-induced mRNA, Di19 [Arabidop	0.38309	0.44058	0.86152	0.71093	0.4626	0.98676
At3g20250	pumilio/Puf RNA-binding domain-containing protein contains Pfam profile: PF00806 Pumilio-family RNA binding domains (aka PUM-HD, Pumilio homology domain) (8 copies at C-terminus)	0.48079	0.46917	0.7256	0.64475	0.51466	0.80533
At3g04730	auxin-responsive protein / indoleacetic acid-induced protein 16 (IAA16) identical to SP|O24407 Auxin-responsive protein IAA16 (Indoleacetic acid-induced protein 16) {Arabidopsis thaliana}	0.46603	0.40711	1.17847	0.94108	0.57759	1.1913
At1g56280	drought-responsive family protein contains an AT-AC intron 3, potentially contains a frameshift. An alternate model provides a translation more consistent with homologous proteins but lacks the AT-AC intron; similar to drought-induced mRNA, Di19 [Arabidop	0.46853	0.44907	0.92204	0.75415	0.57129	0.98214
At1g72840	disease resistance protein (TIR-NBS-LRR class), putative domain signature TIR-NBS-LRR exists, suggestive of a disease resistance protein.	0.48173	0.54113	1.0263	0.96523	0.74435	1.06619
At5g18670	beta-amylase, putative (BMY3) / 1,4-alpha-D-glucan maltohydrolase, putative almost identical to beta-amylase BMY3 GI:15149457 from [Arabidopsis thaliana]; identical to cDNA putative beta-amylase BMY3 (BMY3) GI:15149456	0.43949	0.47033	1.10147	1.06435	0.7342	1.11078
At2g30520	signal transducer of phototropic response (RPT2) identical to RPT2 [Arabidopsis thaliana] gi|6959488|gb|AAF33112	0.34461	0.38748	0.6816	0.67636	0.55179	0.70248
At1g22930	T-complex protein 11 contains Pfam PF05794: T-complex protein 11	0.41279	0.41957	0.96483	0.84098	0.70063	0.88306
At1g23130	Bet v I allergen family protein similar to Csf-2 [Cucumis sativus][GI:5762258][J Am Soc Hortic Sci 124, 136-139 (1999)]; location of ESTs gb|T45139 and gb|T43456 ; contains Pfam profile PF00407: Pathogenesis-related protein Bet v I family	0.20755	0.22669	1.051	0.76051	0.55855	1.02041
At1g50290	expressed protein	0.52542	0.49218	1.0339	1.00994	0.77573	1.02167
At3g56200	amino acid transporter family protein low similarity to N system amino acids transporter NAT-1 [Mus musculus] GI:7406950; belongs to INTERPRO:IPR002422 amino acid/polyamine transporter, family II	0.37365	0.36591	0.9019	0.67897	0.54118	0.87949
At5g17740	AAA-type ATPase family protein h-bcs1, Homo sapiens, EMBL:AF026849 h-bcs1, Homo sapiens, EMBL:AF026849 h-bcs1, Homo sapiens, EMBL:AF026849 contains Pfam profile: ATPase family PF00004 gene_id:K17E7.100 contains Pfam profile: ATPase family PF00004	0.26475	0.23673	1.00307	0.6431	0.45829	0.7881
At5g19140	auxin/aluminum-responsive protein, putative strong similarity to auxin down-regulated protein ARG10 [Vigna radiata] GI:2970051, wali7 (aluminum-induced protein) [Triticum aestivum] GI:451193	0.36228	0.44789	1.3741	0.92437	0.70782	1.18
At4g20070	peptidase M20/M25/M40 family protein contains similarity to hydantoin utilization protein C [Pseudomonas sp.] SWISS-PROT:Q01264; contains Pfam profile PF01546: Peptidase family M20/M25/M40	0.40858	0.40906	0.84802	0.83004	0.52486	0.87993
At5g10745	expressed protein	0.46062	0.47097	0.8282	0.87707	0.60076	0.9832
At1g66350	gibberellin regulatory protein (RGL1) similar to GB:CAA75492 from [Arabidopsis thaliana]; contains Pfam profile PF03514: GRAS family transcription factor; identical to cDNA RGL1 protein GI:15777856, RGL1 protein [Arabidopsis thaliana] GI:15777857	0.6157	0.43664	0.83556	0.64738	0.8504	0.93195
At3g61890	homeobox-leucine zipper protein 12 (HB-12) / HD-ZIP transcription factor 12 identical to homeobox-leucine zipper protein ATHB-12 (GI:6899887) [Arabidopsis thaliana]	0.51863	0.38626	0.9014	0.62652	0.92833	1.17052
At5g46040	proton-dependent oligopeptide transport (POT) family protein contains Pfam profile: PF00854 POT family	0.6407	0.53181	0.94218	0.63082	0.92464	0.97163
At3g57380	expressed protein contains Pfam domain, PF04577: Protein of unknown function (DUF563)	0.47842	0.4258	0.92458	0.64805	0.70867	1.09764
At1g67860	expressed protein	0.33647	0.24825	0.96923	0.55436	0.6444	1.13926
At4g34000	ABA-responsive element-binding protein / abscisic acid responsive elements-binding factor (ABRE) / ABA-responsive elements-binding factor (ABF3) identical to abscisic acid responsive elements-binding factor (ABF3) GI:6739280 from [Arabidopsis thaliana]; i	0.46508	0.40456	0.77011	0.60741	0.6989	0.8904
At4g37710	VQ motif-containing protein contains PF05678: VQ motif	0.33871	0.29193	1.00528	0.42817	0.6994	1.30903
At3g09410	pectinacetylesterase family protein similar to pectinacetylesterase precursor GB:CAA67728 [Vigna radiata]; contains Pfam profile: PF03283 pectinacetylesterase	0.39804	0.37206	0.83838	0.52888	0.70337	1.02385
At3g11660	harpin-induced family protein / HIN1 family protein / harpin-responsive family protein similar to harpin-induced protein hin1 (GI:1619321) [Nicotiana tabacum]	0.5922	0.49651	0.98247	0.72273	0.79352	0.9342
At2g46440	cyclic nucleotide-regulated ion channel, putative (CNGC11) similar to cyclic nucleotide and calmodulin-regulated ion channel (cngc3) GI:4581201 from [Arabidopsis thaliana]	0.38653	0.34755	0.61603	0.44181	0.52772	0.60804
At1g19220	transcriptional factor B3 family protein / auxin-responsive factor AUX/IAA-related contains Pfam profile: PF02309 AUX/IAA family	0.48524	0.48971	1.30722	0.66947	0.9045	1.05565
At4g26460	hypothetical protein	0.51271	0.53467	2.02932	0.54153	1.21423	1.77713
At4g22160	expressed protein	0.55073	0.58351	1.37036	0.65116	1.07883	1.19958
At2g18050	histone H1-3 (HIS1-3) similar to histone H1 [Lycopersicon pennellii] SWISS-PROT:P40267; identical to cDNA histone H1-3 (His1-3) GI:1809314, histone H1-3 [Arabidopsis thaliana] GI:1809305	0.41957	0.50653	1.07401	0.59907	1.08522	1.05796
At2g25460	expressed protein	0.261	0.38537	1.16111	0.43496	0.94021	0.93959
At4g32810	dioxygenase-related low similarity to b,b-carotene-9',10'-dioxygenase [Mus musculus] GI:12666529; contains Pfam profile PF03055: Retinal pigment epithelial membrane protein	0.44677	0.47116	1.06682	0.64042	0.99722	0.96541
At1g11410	S-locus protein kinase, putative similar to receptor-like protein kinase [Arabidopsis thaliana] gi|4008008|gb|AAC95352; contains S-locus glycoprotein family domain, Pfam:PF00954	0.53003	0.76749	0.97514	0.70086	0.79345	0.89247
At1g32450	proton-dependent oligopeptide transport (POT) family protein contains Pfam profile: PF00854 POT family	0.49344	0.60533	0.83979	0.64153	0.60976	0.77973
At1g64370	expressed protein	0.54587	0.7638	1.2713	0.85603	0.82545	1.11122
At3g50800	expressed protein	0.47704	0.68386	0.85633	0.6898	0.67585	0.8319
At5g49740	ferric reductase-like transmembrane component family protein similar to ferric-chelate reductase (FRO1) [Pisum sativum] GI:15341529; contains Pfam profile PF01794: Ferric reductase like transmembrane componenent	0.55	0.82816	1.13551	0.91774	0.8586	1.14543
At1g16030	heat shock protein 70, putative / HSP70, putative similar to heat shock protein hsp70 GI:1771478 from [Pisum sativum]	0.2706	0.31281	0.5839	0.37427	0.40168	0.6238
At3g19320	leucine-rich repeat family protein contains leucine-rich repeats, Pfam:PF00560;	0.31502	0.3429	0.9544	0.48567	0.50838	0.98176
At4g35750	Rho-GTPase-activating protein-related contains weak similarity to Rho-GTPase-activating protein 1 (GTPase-activating protein rhoOGAP) (Rho-related small GTPase protein activator) (CDC42 GTPase-activating protein) (p50-rhoGAP) (Swiss-Prot:Q07960) [Homo sap	0.46114	0.54226	1.12148	0.66026	0.60853	1.25677
At5g09220	amino acid permease 2 (AAP2) identical to amine acid permease AAP2 [Arabidopsis thaliana] GI:510236	0.32803	0.39695	0.80141	0.51032	0.47285	0.86807
At4g39795	senescence-associated protein-related similar to senescence-associated protein SAG102 (GI:22331931) [Arabidopsis thaliana];	0.51677	0.65204	1.23507	0.78532	0.69696	1.19185
At3g27150	kelch repeat-containing F-box family protein contains Pfam:PF01344 Kelch motif, Pfam:PF00646 F-box domain	0.44988	0.43536	1.16655	0.62542	0.63024	0.89072
At3g30720	expressed protein	0.29923	0.40148	1.60465	0.45179	0.64916	1.08058
At2g38800	calmodulin-binding protein-related contains similarity to potato calmodulin-binding protein PCBP GI:17933110 from [Solanum tuberosum]	0.41653	0.49601	0.76803	0.67329	0.74737	0.86325
At2g46250	myosin heavy chain-related contains weak similarity to Myosin heavy chain, muscle (Swiss-Prot:P05661) [Drosophila melanogaster]	0.44454	0.52946	0.94429	0.74897	0.81666	0.97192
At5g03210	expressed protein	0.22031	0.26208	0.96952	0.43336	0.68996	1.07802
At4g27150	2S seed storage protein 2 / 2S albumin storage protein / NWMU2-2S albumin 2 identical to SP|P15458	0.36778	0.4489	0.87941	0.61566	0.78437	0.94468
At5g15190	expressed protein	0.48646	0.54203	1.19221	0.81843	1.11119	1.344
At5g17300	myb family transcription factor similar to CCA1 [Arabidopsis thaliana] GI:4090569; contains Pfam profile PF00249: Myb-like DNA-binding domain	0.16732	0.2038	1.28051	0.52218	0.51976	1.41217
At5g54380	protein kinase family protein contains protein kinase domain, Pfam:PF00069	0.4663	0.52296	1.06696	0.75769	0.71556	1.05668
At5g56980	expressed protein non-consensus CG donor splice site at exon 1, GA donor splice site at exon 3	0.31653	0.3542	0.66006	0.50587	0.52115	0.72579
At5g47610	zinc finger (C3HC4-type RING finger) family protein contains Pfam profile: PF00097 zinc finger, C3HC4 type (RING finger)	0.30355	0.41245	0.8969	0.59882	0.59353	0.83043
At5g60260	expressed protein various predicted proteins, Arabidopsis thaliana	0.35202	0.51124	1.12678	0.71482	0.76504	1.24475
At1g70270	expressed protein	0.38125	0.64804	0.92067	0.66457	0.89503	1.17887
At5g28646	wave-dampened2 (WVD2) nearly identical to WAVE-DAMPENED2 [Arabidopsis thaliana] GI:28453880	0.51733	0.78168	1.07368	0.82242	0.99999	1.21771
At1g14550	anionic peroxidase, putative similar to anionic peroxidase GI:170202 from (Nicotiana sylvestris)	0.20766	0.38727	0.64455	0.46215	0.72246	1.02854
At3g03310	lecithin:cholesterol acyltransferase family protein / LACT family protein weak similarity to LCAT-like lysophospholipase (LLPL) [Homo sapiens] GI:4589720; contains Pfam profile PF02450: Lecithin:cholesterol acyltransferase (phosphatidylcholine-sterol acyl	0.55354	0.7182	0.83647	0.77836	0.8186	0.9826
At4g21510	F-box family protein contains Pfam PF00646: F-box domain; similar to SKP1 interacting partner 2 (SKIP2) TIGR_Ath1:At5g67250	0.76936	1.05504	1.41361	1.2164	1.29262	1.6723
At4g18020	pseudo-response regulator 2 (APRR2) (TOC2) identical to pseudo-response regulator 2 GI:7576356 from [Arabidopsis thaliana]	0.42642	0.59371	0.78411	0.69047	0.78541	0.93822
At1g66700	S-adenosyl-L-methionine:carboxyl methyltransferase family protein similar to defense-related protein cjs1 [Brassica carinata][GI:14009292][Mol Plant Pathol (2001) 2(3):159-169]	0.19217	0.44351	0.57127	0.50408	0.57263	0.93408
At3g04210	disease resistance protein (TIR-NBS class), putative domain signature TIR-NBS exists, suggestive of a disease resistance protein.	0.23896	0.58498	0.80396	0.6554	0.76179	1.06457
At2g26480	UDP-glucoronosyl/UDP-glucosyl transferase family protein contains Pfam profile: PF00201 UDP-glucoronosyl and UDP-glucosyl transferase	0.44145	0.63895	0.65604	0.63852	0.7636	0.89339
At3g53420	plasma membrane intrinsic protein 2A (PIP2A) / aquaporin PIP2.1 (PIP2.1) identical to plasma membrane intrinsic protein 2A SP: P43286 from [Arabidopsis thaliana]	0.41246	0.59325	0.66545	0.60448	0.7356	0.94498
At5g36140	cytochrome P450-related similar to taxane 13-alpha-hydroxylase [Taxus cuspidata] GI:17148242	0.41922	0.62747	0.65626	0.70071	0.79318	0.91159
At1g18380	expressed protein	0.28294	0.62409	0.64556	0.76517	0.81947	1.07296
At5g20150	SPX (SYG1/Pho81/XPR1) domain-containing protein similar to PHO1 protein [Arabidopsis thaliana] GI:20069032; contains Pfam profile PF03105: SPX domain	0.36823	0.61804	0.82519	0.69425	1.12568	1.09756
At1g49405	integral membrane protein, putative contains 4 transmembrane domains; contains Pfam PF04535 : Domain of unknown function (DUF588)	0.29161	0.44906	0.63872	0.5803	1.00515	0.90036
At4g27360	dynein light chain, putative similar to SP|O02414 Dynein light chain LC6, flagellar outer arm {Anthocidaris crassispina}; contains Pfam profile PF01221: Dynein light chain type 1	0.36771	0.64156	0.81303	0.68996	0.97427	1.09401
At1g05560	UDP-glucose transferase (UGT75B2) similar to UDP-glucose:indole-3-acetate beta-D-glucosyltransferase GI:2149127 from (Arabidopsis thaliana); identical to cDNA UDP-glucosyltransferase (UGT75B2) GI:13661274	0.21273	0.42912	0.6546	0.64977	0.92486	1.04413
At2g39770	GDP-mannose pyrophosphorylase (GMP1) identical to GDP-mannose pyrophosphorylase from Arabidopsis thaliana [GI:3598958]; updated per Conklin PL et al, PNAS 1999, 96(7):4198-203	0.38467	0.46149	0.58803	0.53435	0.5634	0.95843
At1g60630	leucine-rich repeat family protein similar to receptor kinase GI:498278 from [Petunia integrifolia]; contains protein kinase domain, Pfam:PF00069; contains leucine-rich repeats, Pfam:PF00560	0.49287	0.59469	0.71458	0.61638	0.72321	1.10545
At5g11650	hydrolase, alpha/beta fold family protein contains Pfam profile PF00561: hydrolase, alpha/beta fold family; low similarity to monoglyceride lipase from [Homo sapiens] GI:14594904, [Mus musculus] GI:2632162	0.29398	0.4094	0.58454	0.37534	0.5063	1.0056
At5g52570	beta-carotene hydroxylase, putative similar to GI:1575296, beta-carotene hydroxylase	0.47135	0.68132	0.84635	0.6129	0.81681	1.08618
At2g02010	glutamate decarboxylase, putative strong similarity to glutamate decarboxylase isozyme 3 [Nicotiana tabacum] GI:13752462	0.22484	0.37771	0.50115	0.28682	0.45177	0.79899
At2g26400	acireductone dioxygenase (ARD/ARD') family protein similar to iron-deficiency induced gene [Hordeum vulgare] GI:14522834, SIPL [Homo sapiens] GI:16551383; contains Pfam profile PF03079: ARD/ARD' family	0.12289	0.40006	0.41522	0.25133	0.32435	1.0293
At3g12120	omega-6 fatty acid desaturase, endoplasmic reticulum (FAD2) / delta-12 desaturase identical to omega-6 fatty acid desaturase, endoplasmic reticulum (FAD2) SP:P46313 [Arabidopsis thaliana (Mouse-ear cress)] (Plant Cell 6:147-158(1994))	0.39623	0.60874	0.57888	0.54604	0.61667	0.86599
[truncated: 1,043 more rows]
