# Supplementary material for: Functional and Transcriptome Analysis Reveals an Acclimatization Strategy for Abiotic Stress Tolerance Mediated by Arabidopsis NF-YA Family Members
Source: PLoS One. 2012 Oct 31;7(10):e48138. doi: 10.1371/journal.pone.0048138 (PMC3485258; doi:10.1371/journal.pone.0048138)
Supplement: Dataset S3 — Functional classification of differentially expressed transcripts in estradiol-inducible lines according to MAPMAN categories using the web-based tool Classification Superviewer. (XLS) [file pone.0048138.s027.xls]

## Sheet: PXVE;NF-YA2 induced
Dataset S3. Functional classification of differentially expressed transcripts in PXVE:NF-YAs, PXVE:NF-YA2SRDX and PXVE:miR169nm lines
according to MAPMAN categories using the web-based tool Classification Superviewer
The automatically derived functional classifications from The MapMan data as of Dec. 2008 were downloaded from MapMan at http://mapman.gabipd.org/web/guest/mapmanstore (file Ath_AGI_TAIR9_Jan2010.txt).
	PXVE:NF-YA2 induced genes
ID	MAPMAN Category	Annotation
At3g27690	[1.1.1.1] PS.lightreaction.photosystem II.LHC-II	LHCB2_LHCB2.3_LHCB2.4__photosystem II light harvesting complex gene 2.3
At1g19150	[1.1.2.1] PS.lightreaction.photosystem I.LHC-I	LHCA2*1_LHCA6__photosystem I light harvesting complex gene 6
At4g15510	[1.1.1.2] PS.lightreaction.photosystem II.PSII polypeptide subunits	Photosystem II reaction center PsbP family protein
At4g26530	[1.3.6] PS.calvin cyle.aldolase	Aldolase superfamily protein
At1g23730	[8.3] TCA / org. transformation.carbonic anhydrases	ATBCA3_BCA3__beta carbonic anhydrase 3
At5g24420	[7.1.2] OPP.oxidative PP.6-phosphogluconolactonase	PGL5__6-phosphogluconolactonase 5
At1g17960	[29.1.3] protein.aa activation.threonine-tRNA ligase	Threonyl-tRNA synthetase
At5g19210	[29.2.3] protein.synthesis.initiation	P-loop containing nucleoside triphosphate hydrolases superfamily protein
At1g66890	[29.2.1.1.3.2.99] protein.synthesis.ribosomal protein.prokaryotic.unknown organellar.50S subunit.unknown	FUNCTIONS IN: molecular_function unknown; INVOLVED IN: biological_process unknown; LOCATED IN: chloroplast; EXPRESSED IN: 22 plant structures; EXPRESSED DURING: 13 growth stages; BEST Arabidopsis thaliana protein match is: 50S ribosomal protein-related (TAIR:AT5G16200.1); Has 36 Blast hits to 36 proteins in 7 species: Archae - 0; Bacteria - 0; Metazoa - 0; Fungi - 0; Plants - 36; Viruses - 0; Oth…
At4g17470	[29.4] protein.postranslational modification	alpha/beta-Hydrolases superfamily protein
At5g47330	[29.4] protein.postranslational modification	alpha/beta-Hydrolases superfamily protein
At5g41700	[29.5.11.3] protein.degradation.ubiquitin.E2	ATUBC8_UBC8__ubiquitin conjugating enzyme 8
At4g36410	[29.5.11.3] protein.degradation.ubiquitin.E2	UBC17__ubiquitin-conjugating enzyme 17
At1g72200	[29.5.11.4.2] protein.degradation.ubiquitin.E3.RING	RING/U-box superfamily protein
At4g03000	[29.5.11.4.2] protein.degradation.ubiquitin.E3.RING	RING/U-box superfamily protein
At1g76410	[29.5.11.4.2] protein.degradation.ubiquitin.E3.RING	ATL8__RING/U-box superfamily protein
At5g24240	[29.5.11] protein.degradation.ubiquitin	Phosphatidylinositol 3- and 4-kinase ;Ubiquitin family protein
At2g32780	[29.5.11.5] protein.degradation.ubiquitin.ubiquitin protease	ATUBP1_UBP1__ubiquitin-specific protease 1
At1g53370	[29.5.11.4.3.2] protein.degradation.ubiquitin.E3.SCF.FBOX	F-box and associated interaction domains-containing protein
At4g00755	[29.5.11.4.3.2] protein.degradation.ubiquitin.E3.SCF.FBOX	F-box family protein
At3g52020	[29.5.5] protein.degradation.serine protease	scpl39__serine carboxypeptidase-like 39
At5g23210	[29.5.5] protein.degradation.serine protease	SCPL34__serine carboxypeptidase-like 34
At2g24280	[29.5] protein.degradation	alpha/beta-Hydrolases superfamily protein
At5g22860	[29.5] protein.degradation	Serine carboxypeptidase S28 family protein
At1g75460	[29.5] protein.degradation	ATP-dependent protease La (LON) domain protein
At2g24860	[29.6] protein.folding	DnaJ/Hsp40 cysteine-rich domain superfamily protein
At4g37990	[16.2.1.10] secondary metabolism.phenylpropanoids.lignin biosynthesis.CAD	ATCAD8_CAD-B2_ELI3_ELI3-2__elicitor-activated gene 3-2
At3g44300	[16.5.1.3.3] secondary metabolism.sulfur-containing.glucosinolates.degradation.nitrilase	AtNIT2_NIT2__nitrilase 2
At4g09500	[16.8.1.1001] secondary metabolism.flavonoids.anthocyanins	UDP-Glycosyltransferase superfamily protein
At1g75280	[16.8.5] secondary metabolism.flavonoids.isoflavonols	NmrA-like negative transcriptional regulator family protein
At1g75290	[16.8.5] secondary metabolism.flavonoids.isoflavonols	NAD(P)-binding Rossmann-fold superfamily protein
At1g01390	[16.8.3] secondary metabolism.flavonoids.dihydroflavonols	UDP-Glycosyltransferase superfamily protein
At4g22870	[16.8.1.1] secondary metabolism.flavonoids.anthocyanins.leucocyanidin oxygenase	2-oxoglutarate (2OG) and Fe(II)-dependent oxygenase superfamily protein
At4g22880	[16.8.1.1] secondary metabolism.flavonoids.anthocyanins.leucocyanidin oxygenase	ANS_LDOX_TDS4_TT18__leucoanthocyanidin dioxygenase
At5g19610	[33.99] development.unspecified	GNL2__GNOM-like 2
At1g69490	[33.99] development.unspecified	ANAC029_ATNAP_NAP__NAC-like, activated by AP3/PI
At1g53885	[33.99] development.unspecified	Protein of unknown function (DUF581)
At5g16370	[11.1.8] lipid metabolism.FA synthesis and FA elongation.acyl coa ligase	AAE5__acyl activating enzyme 5
At4g16700	[11.3.8] lipid metabolism.Phospholipid synthesis.phosphatidylserine decarboxylase	PSD1__phosphatidylserine decarboxylase 1
At5g08030	[11.9.3.3] lipid metabolism.lipid degradation.lysophospholipases.glycerophosphodiester phosphodiesterase	PLC-like phosphodiesterases superfamily protein
At2g42690	[11.9.2] lipid metabolism.lipid degradation.lipases	alpha/beta-Hydrolases superfamily protein
At5g24210	[11.9.2.1] lipid metabolism.lipid degradation.lipases.triacylglycerol lipase	alpha/beta-Hydrolases superfamily protein
At4g37950	[10.6.3] cell wall.degradation.pectate lyases and polygalacturonases	Rhamnogalacturonate lyase family protein
At3g10740	[10.6.2] cell wall.degradation.mannan-xylose-arabinose-fucose	ARAF_ARAF1_ASD1_ATASD1__alpha-L-arabinofuranosidase 1
At5g49360	[10.6.2] cell wall.degradation.mannan-xylose-arabinose-fucose	ATBXL1_BXL1__beta-xylosidase 1
At4g19420	[10.8.2] cell wall.pectin*esterases.acetyl esterase	Pectinacetylesterase family protein
At4g03930	[10.8.1] cell wall.pectin*esterases.PME	Plant invertase/pectin methylesterase inhibitor superfamily
At3g26200	[26.10] misc.cytochrome P450	CYP71B22__cytochrome P450, family 71, subfamily B, polypeptide 22
At5g62350	[26.18] misc.invertase/pectin methylesterase inhibitor family protein	Plant invertase/pectin methylesterase inhibitor superfamily protein
At3g16520	[26.2] misc.UDP glucosyl and glucoronyl transferases	UGT88A1__UDP-glucosyl transferase 88A1
At5g48490	[26.21] misc.protease inhibitor/seed storage/lipid transfer protein (LTP) family protein	Bifunctional inhibitor/lipid-transfer protein/seed storage 2S albumin superfamily protein
At5g33370	[26.28] misc.GDSL-motif lipase	GDSL-like Lipase/Acylhydrolase superfamily protein
At4g16230	[26.28] misc.GDSL-motif lipase	GDSL-like Lipase/Acylhydrolase superfamily protein
At5g56870	[26.3.2] misc.gluco-, galacto- and mannosidases.beta-galactosidase	BGAL4__beta-galactosidase 4
At1g52400	[26.3] misc.gluco-, galacto- and mannosidases	ATBG1_BGL1_BGLU18__beta glucosidase 18
At5g63240	[26.4] misc.beta 1,3 glucan hydrolases	Carbohydrate-binding X8 domain superfamily protein
At1g21430	[26.7] misc.oxidases - copper, flavone etc.	YUC11__Flavin-binding monooxygenase family protein
At5g43890	[26.7] misc.oxidases - copper, flavone etc.	SUPER1_YUC5__Flavin-binding monooxygenase family protein
At5g61290	[26.7] misc.oxidases - copper, flavone etc.	Flavin-binding monooxygenase family protein
At4g23700	[34.12] transport.metal	ATCHX17_CHX17__cation/H+ exchanger 17
At2g40460	[34.13] transport.peptides and oligopeptides	Major facilitator superfamily protein
At5g26220	[34.14] transport.unspecified cations	ChaC-like family protein
At3g20660	[34.14] transport.unspecified cations	4-Oct_AtOCT4__organic cation/carnitine transporter4
At1g53270	[34.16] transport.ABC transporters and multidrug resistance systems	ABC-2 type transporter family protein
At3g55130	[34.16] transport.ABC transporters and multidrug resistance systems	ATWBC19_WBC19__white-brown complex homolog 19
At1g52180	[34.19.2] transport.Major Intrinsic Proteins.TIP	Aquaporin-like superfamily protein
At3g05160	[34.2] transporter.sugars	Major facilitator superfamily protein
At1g08920	[34.2] transporter.sugars	ESL1__ERD (early response to dehydration) six-like 1
At3g12520	[34.6] transport.sulphate	SULTR4;2__sulfate transporter 4;2
At5g04780	[34.99] transport.misc	Pentatricopeptide repeat (PPR) superfamily protein
At5g48360	[35.1.20] not assigned.no ontology.formin homology 2 domain-containing protein	Actin-binding FH2 (formin homology 2) family protein
At5g66520	[35.1.5] not assigned.no ontology.pentatricopeptide (PPR) repeat-containing protein	Tetratricopeptide repeat (TPR)-like superfamily protein
At3g22150	[35.1.5] not assigned.no ontology.pentatricopeptide (PPR) repeat-containing protein	Tetratricopeptide repeat (TPR)-like superfamily protein
At5g18475	[35.1.5] not assigned.no ontology.pentatricopeptide (PPR) repeat-containing protein	Pentatricopeptide repeat (PPR) superfamily protein
At3g59040	[35.1.5] not assigned.no ontology.pentatricopeptide (PPR) repeat-containing protein	Tetratricopeptide repeat (TPR)-like superfamily protein
At5g13270	[35.1.5] not assigned.no ontology.pentatricopeptide (PPR) repeat-containing protein	RARE1__Pentatricopeptide repeat (PPR) superfamily protein
At1g14880	[35.1.1023] not assigned.no ontology	PCR1__PLANT CADMIUM RESISTANCE 1
At1g53890	[35.1.1023] not assigned.no ontology	Protein of unknown function (DUF567)
At4g12890	[35.1.1023] not assigned.no ontology	Gamma interferon responsive lysosomal thiol (GILT) reductase family protein
At4g27340	[35.1.1023] not assigned.no ontology	Met-10+ like family protein
At5g13130	[35.1.1023] not assigned.no ontology	Histidine kinase-, DNA gyrase B-, and HSP90-like ATPase family protein
At2g40520	[35.1.1023] not assigned.no ontology	Nucleotidyltransferase family protein
At1g31200	[35.1.1023] not assigned.no ontology	ATPP2-A9_PP2-A9__phloem protein 2-A9
At3g26510	[35.1.1023] not assigned.no ontology	Octicosapeptide/Phox/Bem1p family protein
At5g54880	[35.1.1023] not assigned.no ontology	DTW domain-containing protein
At4g09810	[35.1.1023] not assigned.no ontology	Nucleotide-sugar transporter family protein
At2g32880	[35.1.1023] not assigned.no ontology	TRAF-like family protein
At1g56500	[35.1.1023] not assigned.no ontology	haloacid dehalogenase-like hydrolase family protein
At1g80710	[35.1.1023] not assigned.no ontology	DRS1__DROUGHT SENSITIVE 1
At4g02110	[35.1.1023] not assigned.no ontology	transcription coactivators
At3g10630	[35.1.1023] not assigned.no ontology	UDP-Glycosyltransferase superfamily protein
At3g03405	[35.2.1001] not assigned.unknown	F-box associated ubiquitination effector family protein
At1g53870	[35.2.1001] not assigned.unknown	Protein of unknown function (DUF567)
At3g58330	[35.2.1001] not assigned.unknown	Arabidopsis phospholipase-like protein (PEARLI 4) family
At5g55570	[35.2.1001] not assigned.unknown	unknown protein; LOCATED IN: chloroplast; Has 35333 Blast hits to 34131 proteins in 2444 species: Archae - 798; Bacteria - 22429; Metazoa - 974; Fungi - 991; Plants - 531; Viruses - 0; Other Eukaryotes - 9610 (source: NCBI BLink).
At3g28240	[35.2.1001] not assigned.unknown
At5g12050	[35.2.1001] not assigned.unknown	unknown protein; BEST Arabidopsis thaliana protein match is: unknown protein (TAIR:AT3G13980.1); Has 1807 Blast hits to 1807 proteins in 277 species: Archae - 0; Bacteria - 0; Metazoa - 736; Fungi - 347; Plants - 385; Viruses - 0; Other Eukaryotes - 339 (source: NCBI BLink).
At5g51090	[35.2.1001] not assigned.unknown	unknown protein; Has 1 Blast hits to 1 proteins in 1 species: Archae - 0; Bacteria - 0; Metazoa - 0; Fungi - 0; Plants - 1; Viruses - 0; Other Eukaryotes - 0 (source: NCBI BLink).
At2g14560	[35.2.1001] not assigned.unknown	LURP1__Protein of unknown function (DUF567)
At1g28100	[35.2.1001] not assigned.unknown	unknown protein; FUNCTIONS IN: molecular_function unknown; INVOLVED IN: biological_process unknown; LOCATED IN: cellular_component unknown; EXPRESSED IN: 22 plant structures; EXPRESSED DURING: 13 growth stages; Has 64 Blast hits to 64 proteins in 27 species: Archae - 0; Bacteria - 14; Metazoa - 0; Fungi - 6; Plants - 42; Viruses - 0; Other Eukaryotes - 2 (source: NCBI BLink).
At3g49790	[35.2.1001] not assigned.unknown	Carbohydrate-binding protein
At4g18980	[35.2.1001] not assigned.unknown	AtS40-3
At2g40020	[35.2.1001] not assigned.unknown	Nucleolar histone methyltransferase-related protein
At3g42300	[35.2.1001] not assigned.unknown
At4g08860	[35.2.1001] not assigned.unknown
At1g11220	[35.2.1001] not assigned.unknown	Protein of unknown function (DUF761)
At4g19160	[35.2.1001] not assigned.unknown	unknown protein; Has 315 Blast hits to 315 proteins in 152 species: Archae - 0; Bacteria - 250; Metazoa - 2; Fungi - 0; Plants - 46; Viruses - 0; Other Eukaryotes - 17 (source: NCBI BLink).
At2g40960	[35.2.1001] not assigned.unknown	Single-stranded nucleic acid binding R3H protein
At3g60760	[35.2.1001] not assigned.unknown	unknown protein; Has 1 Blast hits to 1 proteins in 1 species: Archae - 0; Bacteria - 0; Metazoa - 0; Fungi - 0; Plants - 1; Viruses - 0; Other Eukaryotes - 0 (source: NCBI BLink).
At5g15860	[35.2.1001] not assigned.unknown	ATPCME_PCME__prenylcysteine methylesterase
At2g12170	[35.2.1001] not assigned.unknown	BEST Arabidopsis thaliana protein match is: Transcriptional factor B3 family protein (TAIR:AT2G24645.1); Has 18 Blast hits to 18 proteins in 1 species: Archae - 0; Bacteria - 0; Metazoa - 0; Fungi - 0; Plants - 18; Viruses - 0; Other Eukaryotes - 0 (source: NCBI BLink).
At5g59080	[35.2.1001] not assigned.unknown	unknown protein; FUNCTIONS IN: molecular_function unknown; INVOLVED IN: response to oxidative stress; LOCATED IN: chloroplast; EXPRESSED IN: 18 plant structures; EXPRESSED DURING: 9 growth stages; BEST Arabidopsis thaliana protein match is: unknown protein (TAIR:AT3G46880.1); Has 1807 Blast hits to 1807 proteins in 277 species: Archae - 0; Bacteria - 0; Metazoa - 736; Fungi - 347; Plants - 385; V…
At3g46360	[35.2.1001] not assigned.unknown	unknown protein; BEST Arabidopsis thaliana protein match is: unknown protein (TAIR:AT3G44755.1); Has 4 Blast hits to 4 proteins in 2 species: Archae - 0; Bacteria - 0; Metazoa - 0; Fungi - 0; Plants - 4; Viruses - 0; Other Eukaryotes - 0 (source: NCBI BLink).
At2g42870	[35.2.1001] not assigned.unknown	HLH1_PAR1__phy rapidly regulated 1
At3g43850	[35.2.1001] not assigned.unknown	unknown protein; FUNCTIONS IN: molecular_function unknown; INVOLVED IN: biological_process unknown; LOCATED IN: vacuole; BEST Arabidopsis thaliana protein match is: unknown protein (TAIR:AT5G21940.1); Has 215 Blast hits to 215 proteins in 19 species: Archae - 0; Bacteria - 0; Metazoa - 0; Fungi - 0; Plants - 213; Viruses - 0; Other Eukaryotes - 2 (source: NCBI BLink).
At1g49640	[35.2.1001] not assigned.unknown	alpha/beta-Hydrolases superfamily protein
At2g33793	[35.2.1001] not assigned.unknown	unknown protein; Has 35333 Blast hits to 34131 proteins in 2444 species: Archae - 798; Bacteria - 22429; Metazoa - 974; Fungi - 991; Plants - 531; Viruses - 0; Other Eukaryotes - 9610 (source: NCBI BLink).
At4g01026	[35.2.1001] not assigned.unknown	PYL7_RCAR2__PYR1-like 7
At1g01240	[35.2.1001] not assigned.unknown	unknown protein; BEST Arabidopsis thaliana protein match is: unknown protein (TAIR:AT2G46550.1); Has 35333 Blast hits to 34131 proteins in 2444 species: Archae - 798; Bacteria - 22429; Metazoa - 974; Fungi - 991; Plants - 531; Viruses - 0; Other Eukaryotes - 9610 (source: NCBI BLink).
At4g37235	[35.2.1001] not assigned.unknown	Uncharacterised protein family (UPF0497)
At1g11940	[35.2.1001] not assigned.unknown	Core-2/I-branching beta-1,6-N-acetylglucosaminyltransferase family protein
At3g56140	[35.2.1001] not assigned.unknown	Protein of unknown function (DUF399 and DUF3411)
At2g46220	[35.2.1001] not assigned.unknown	Uncharacterized conserved protein (DUF2358)
At5g57785	[35.2.1001] not assigned.unknown	unknown protein; Has 30201 Blast hits to 17322 proteins in 780 species: Archae - 12; Bacteria - 1396; Metazoa - 17338; Fungi - 3422; Plants - 5037; Viruses - 0; Other Eukaryotes - 2996 (source: NCBI BLink).
At4g28080	[35.2.1001] not assigned.unknown	Tetratricopeptide repeat (TPR)-like superfamily protein
At1g22060	[35.2.1001] not assigned.unknown	LOCATED IN: vacuole; EXPRESSED IN: 23 plant structures; EXPRESSED DURING: 13 growth stages; BEST Arabidopsis thaliana protein match is: FBD, F-box and Leucine Rich Repeat domains containing protein (TAIR:AT1G22000.1); Has 84739 Blast hits to 38714 proteins in 2257 species: Archae - 1436; Bacteria - 11314; Metazoa - 40747; Fungi - 7706; Plants - 4675; Viruses - 308; Other Eukaryotes - 18553 (sourc…
At3g19200	[35.2.1001] not assigned.unknown	unknown protein; BEST Arabidopsis thaliana protein match is: unknown protein (TAIR:AT4G34419.1); Has 51 Blast hits to 51 proteins in 10 species: Archae - 0; Bacteria - 0; Metazoa - 0; Fungi - 0; Plants - 51; Viruses - 0; Other Eukaryotes - 0 (source: NCBI BLink).
At1g73120	[35.2.1001] not assigned.unknown	unknown protein; FUNCTIONS IN: molecular_function unknown; INVOLVED IN: response to oxidative stress; EXPRESSED IN: root, cultured cell; Has 36 Blast hits to 36 proteins in 8 species: Archae - 0; Bacteria - 0; Metazoa - 0; Fungi - 0; Plants - 36; Viruses - 0; Other Eukaryotes - 0 (source: NCBI BLink).
At4g27390	[35.2.1001] not assigned.unknown	unknown protein; INVOLVED IN: biological_process unknown; LOCATED IN: chloroplast; EXPRESSED IN: 22 plant structures; EXPRESSED DURING: 13 growth stages; Has 30201 Blast hits to 17322 proteins in 780 species: Archae - 12; Bacteria - 1396; Metazoa - 17338; Fungi - 3422; Plants - 5037; Viruses - 0; Other Eukaryotes - 2996 (source: NCBI BLink).
At2g38820	[35.2.1001] not assigned.unknown	Protein of unknown function (DUF506)
At1g52590	[35.2.1001] not assigned.unknown	Putative thiol-disulphide oxidoreductase DCC
At4g31020	[35.2.1001] not assigned.unknown	alpha/beta-Hydrolases superfamily protein
At2g03310	[35.2.1001] not assigned.unknown	unknown protein; Has 17 Blast hits to 17 proteins in 6 species: Archae - 0; Bacteria - 0; Metazoa - 0; Fungi - 0; Plants - 17; Viruses - 0; Other Eukaryotes - 0 (source: NCBI BLink).
At2g18050	[28.1.3] DNA.synthesis/chromatin structure.histone	HIS1-3__histone H1-3
At4g32700	[28.1] DNA.synthesis/chromatin structure	TEB__helicases;ATP-dependent helicases;nucleic acid binding;ATP binding;DNA-directed DNA polymerases;DNA binding
At5g15500	[31.1] cell.organisation	Ankyrin repeat family protein
At1g77580	[31.1] cell.organisation	Plant protein of unknown function (DUF869)
At1g12730	[31.2] cell.division	GPI transamidase subunit PIG-U
At3g43250	[31.3] cell.cycle	Family of unknown function (DUF572)
At1g74070	[31.3.1] cell.cycle.peptidylprolyl isomerase	Cyclophilin-like peptidyl-prolyl cis-trans isomerase family protein
At4g27440	[19.14] tetrapyrrole synthesis.protochlorophyllide reductase	PORB__protochlorophyllide oxidoreductase B
At1g44446	[19.16] tetrapyrrole synthesis.chlorophyll b synthase	ATCAO_CAO_CH1__Pheophorbide a oxygenase family protein with Rieske [2Fe-2S] domain
At1g70290	[3.2.3] minor CHO metabolism.trehalose.potential TPS/TPP	ATTPS8_ATTPSC_TPS8__trehalose-6-phosphatase synthase S8
At2g28190	[21.6] redox.dismutases and catalases	CSD2_CZSOD2__copper/zinc superoxide dismutase 2
At1g08830	[21.6] redox.dismutases and catalases	CSD1__copper/zinc superoxide dismutase 1
At1g02340	[30.11] signalling.light	FBI1_HFR1_REP1_RSF1__basic helix-loop-helix (bHLH) DNA-binding superfamily protein
At4g38180	[30.11] signalling.light	FRS5__FAR1-related sequence 5
At3g26740	[30.11] signalling.light	CCL__CCR-like
At3g58480	[30.3] signalling.calcium	calmodulin-binding family protein
At3g49160	[4.1.15] glycolysis.cytosolic branch.pyruvate kinase (PK)	pyruvate kinase family protein
At5g01600	[15.2] metal handling.binding, chelation and storage	ATFER1_FER1__ferretin 1
At2g40300	[15.2] metal handling.binding, chelation and storage	ATFER4_FER4__ferritin 4
At3g61530	[18.4.2] Co-factor and vitamine metabolism.pantothenate.3-methyl-2-oxobutanoate hydroxymethyltransferase (KPHMT,PANB)	PANB2__Phosphoenolpyruvate carboxylase family protein
At1g74710	[18.5.2.1] Co-factor and vitamine metabolism.folate & vitamine K.vitamine K.isochorismate synthase	ATICS1_EDS16_ICS1_SID2__ADC synthase superfamily protein
At1g78780	[20.1.1001] stress.biotic	pathogenesis-related family protein
At3g07040	[20.1.1001] stress.biotic	RPM1_RPS3__NB-ARC domain-containing disease resistance protein
At1g66100	[20.1.1001] stress.biotic	Plant thionin
At2g34315	[20.1.7] stress.biotic.PR-proteins	Avirulence induced gene (AIG1) family protein
At5g45440	[20.1.7] stress.biotic.PR-proteins	P-loop containing nucleoside triphosphate hydrolases superfamily protein
At2g43510	[20.1.7.12] stress.biotic.PR-proteins.plant defensins	ATTI1_TI1__trypsin inhibitor protein 1
At5g36910	[20.1.2] stress.biotic.receptors	THI2.2__thionin 2.2
At3g44670	[20.1.2] stress.biotic.receptors	Disease resistance protein (TIR-NBS-LRR class) family
At5g38910	[20.2.99] stress.abiotic.unspecified	RmlC-like cupins superfamily protein
At2g42540	[20.2.2] stress.abiotic.cold	COR15_COR15A__cold-regulated 15a
At2g42530	[20.2.2] stress.abiotic.cold	COR15B__cold regulated 15b
At3g25760	[20.2.3] stress.abiotic.drought/salt	AOC1_ERD12__allene oxide cyclase 1
At5g49060	[20.2.1] stress.abiotic.heat	Heat shock protein DnaJ, N-terminal with domain of unknown function (DUF1977)
At1g75380	[20.2.4] stress.abiotic.touch/wounding	ATBBD1_BBD1__bifunctional nuclease in basal defense response 1
At3g44300	[17.2.1.1001] hormone metabolism.auxin.synthesis-degradation	AtNIT2_NIT2__nitrilase 2
At4g36110	[17.2.3] hormone metabolism.auxin.induced-regulated-responsive-activated	SAUR-like auxin-responsive protein family
At3g53250	[17.2.3] hormone metabolism.auxin.induced-regulated-responsive-activated	SAUR-like auxin-responsive protein family
At3g62550	[17.5.3] hormone metabolism.ethylene.induced-regulated-responsive-activated	Adenine nucleotide alpha hydrolases-like superfamily protein
At4g37770	[17.5.1.1] hormone metabolism.ethylene.synthesis-degradation.1-aminocyclopropane-1-carboxylate synthase	ACS8__1-amino-cyclopropane-1-carboxylate synthase 8
At5g42650	[17.7.1.3] hormone metabolism.jasmonate.synthesis-degradation.allene oxidase synthase	AOS_CYP74A_DDE2__allene oxide synthase
At3g25770	[17.7.1.4] hormone metabolism.jasmonate.synthesis-degradation.allene oxidase cyclase	AOC2__allene oxide cyclase 2
At5g28020	[13.1.5.3.1] amino acid metabolism.synthesis.serine-glycine-cysteine group.cysteine.OASTL	ATCYSD2_CYSD2__cysteine synthase D2
At2g39800	[13.1.2.2.1] amino acid metabolism.synthesis.glutamate family.proline.delta 1-pyrroline-5-carboxylate synthetase	ATP5CS_P5CS1__delta1-pyrroline-5-carboxylate synthase 1
At3g47340	[13.1.3.1.1] amino acid metabolism.synthesis.aspartate family.asparagine.asparagine synthetase	ASN1_AT-ASN1_DIN6__glutamine-dependent asparagine synthase 1
At3g08860	[13.2.4.1] amino acid metabolism.degradation.branched-chain group.shared	PYD4__PYRIMIDINE 4
At5g09300	[13.2.4.1] amino acid metabolism.degradation.branched-chain group.shared	Thiamin diphosphate-binding fold (THDP-binding) superfamily protein
At5g25450	[9.5] mitochondrial electron transport / ATP synthesis.cytochrome c reductase	Cytochrome bd ubiquinol oxidase, 14kDa subunit
At2g39240	[27.1] RNA.processing	RNA polymerase I specific transcription initiation factor RRN3 protein
At4g20440	[27.1] RNA.processing	smB__small nuclear ribonucleoprotein associated protein B
At5g13730	[27.2] RNA.transcription	SIG4_SIGD__sigma factor 4
At5g60040	[27.2] RNA.transcription	NRPC1__nuclear RNA polymerase C1
At2g24120	[27.2] RNA.transcription	PDE319_SCA3__DNA/RNA polymerases superfamily protein
At5g49450	[27.3.35] RNA.regulation of transcription.bZIP transcription factor family	AtbZIP1_bZIP1__basic leucine-zipper 1
At5g03790	[27.3.22] RNA.regulation of transcription.HB,Homeobox transcription factor family	ATHB51_HB51_LMI1__homeobox 51
At4g16780	[27.3.22] RNA.regulation of transcription.HB,Homeobox transcription factor family	ATHB-2_ATHB2_HAT4_HB-2__homeobox protein 2
At5g06650	[27.3.11] RNA.regulation of transcription.C2H2 zinc finger family	GIS2__C2H2 and C2HC zinc fingers superfamily protein
At3g46090	[27.3.11] RNA.regulation of transcription.C2H2 zinc finger family	ZAT7__C2H2 and C2HC zinc fingers superfamily protein
At5g14140	[27.3.11] RNA.regulation of transcription.C2H2 zinc finger family	zinc ion binding;nucleic acid binding;zinc ion binding
At4g14605	[27.3.99] RNA.regulation of transcription.unclassified	Mitochondrial transcription termination factor family protein
At3g54460	[27.3.44] RNA.regulation of transcription.Chromatin Remodeling Factors	SNF2 domain-containing protein / helicase domain-containing protein / F-box family protein
At2g45660	[27.3.24] RNA.regulation of transcription.MADS box transcription factor family	AGL20_ATSOC1_SOC1__AGAMOUS-like 20
At3g13350	[27.3.62] RNA.regulation of transcription.Nucleosome/chromatin assembly factor group	HMG (high mobility group) box protein with ARID/BRIGHT DNA-binding domain
At5g56840	[27.3.26] RNA.regulation of transcription.MYB-related transcription factor family	myb-like transcription factor family protein
At4g11070	[27.3.32] RNA.regulation of transcription.WRKY domain transcription factor family	AtWRKY41_WRKY41__WRKY family transcription factor
At4g01980	[27.3.25] RNA.regulation of transcription.MYB domain transcription factor family
At5g57180	[27.3.34] RNA.regulation of transcription.Orphan family	CIA2__chloroplast import apparatus 2
At5g04240	[27.3.57] RNA.regulation of transcription.JUMONJI family	ELF6__Zinc finger (C2H2 type) family protein / transcription factor jumonji (jmj) family protein
At4g04830	[27.3.67] RNA.regulation of transcription.putative transcription regulator	ATMSRB5_MSRB5__methionine sulfoxide reductase B5
At3g05690	[27.3.14] RNA.regulation of transcription.CCAAT box binding factor family, HAP2	ATHAP2B_HAP2B_NF-YA2_UNE8__nuclear factor Y, subunit A2
At4g16750	[27.3.3] RNA.regulation of transcription.AP2/EREBP, APETALA2/Ethylene-responsive element binding protein family	Integrase-type DNA-binding superfamily protein
At4g29030	[27.3.30] RNA.regulation of transcription.Trihelix, Triple-Helix transcription factor family	Putative membrane lipoprotein
At4g32280	[27.3.40] RNA.regulation of transcription.Aux/IAA family	IAA29__indole-3-acetic acid inducible 29
At2g25900	[27.3.12] RNA.regulation of transcription.C3H zinc finger family	ATCTH_ATTZF1__Zinc finger C-x8-C-x5-C-x3-H type family protein
At2g19810	[27.3.12] RNA.regulation of transcription.C3H zinc finger family	CCCH-type zinc finger family protein
ATH-MIR399E	[]

## Sheet: PXVE;NF-YA2 repressed
Dataset S3. Functional classification of differentially expressed transcripts in PXVE:NF-YAs, PXVE:NF-YA2SRDX and PXVE:miR169nm lines
according to MAPMAN categories using the web-based tool Classification Superviewer
The automatically derived functional classifications from The MapMan data as of Dec. 2008 were downloaded from MapMan at http://mapman.gabipd.org/web/guest/mapmanstore (file Ath_AGI_TAIR9_Jan2010.txt).
	PXVE:NF-YA2 repressed genes
|	MAPMAN Category	Annotation
At1g24280	[7.1.1] OPP.oxidative PP.G6PD	G6PD3__glucose-6-phosphate dehydrogenase 3
At5g41670	[7.1.3] OPP.oxidative PP.6-phosphogluconate dehydrogenase	6-phosphogluconate dehydrogenase family protein
At5g24510	[29.2.1.2.2.81] protein.synthesis.ribosomal protein.eukaryotic.60S subunit.P1	60S acidic ribosomal protein family
At5g16200	[29.2.1.1.3.2.99] protein.synthesis.ribosomal protein.prokaryotic.unknown organellar.50S subunit.unknown	50S ribosomal protein-related
At1g59660	[29.3.1] protein.targeting.nucleus	Nucleoporin autopeptidase
At3g59350	[29.4.1.58] protein.postranslational modification.kinase.receptor like cytoplasmatic kinase VIII	Protein kinase superfamily protein
At5g53450	[29.4] protein.postranslational modification	ORG1__OBP3-responsive gene 1
At3g23000	[29.4] protein.postranslational modification	ATSR2_ATSRPK1_CIPK7_PKS7_SnRK3.10__CBL-interacting protein kinase 7
At3g05580	[29.4] protein.postranslational modification	Calcineurin-like metallo-phosphoesterase superfamily protein
At2g32960	[29.4] protein.postranslational modification	Phosphotyrosine protein phosphatases superfamily protein
At1g05000	[29.4] protein.postranslational modification	Phosphotyrosine protein phosphatases superfamily protein
At3g25250	[29.4] protein.postranslational modification	AGC2_AGC2-1_AtOXI1_OXI1__AGC (cAMP-dependent, cGMP-dependent and protein kinase C) kinase family protein
At2g17850	[29.4] protein.postranslational modification	Rhodanese/Cell cycle control phosphatase superfamily protein
At1g27910	[29.5.11.4.2] protein.degradation.ubiquitin.E3.RING	ATPUB45_PUB45__plant U-box 45
At1g15100	[29.5.11.4.2] protein.degradation.ubiquitin.E3.RING	RHA2A__RING-H2 finger A2A
At1g10650	[29.5.11.4.2] protein.degradation.ubiquitin.E3.RING	SBP (S-ribonuclease binding protein) family protein
At3g60220	[29.5.11.4.2] protein.degradation.ubiquitin.E3.RING	ATL4_TL4__TOXICOS EN LEVADURA 4
At2g47720	[29.5.2] protein.degradation.autophagy	FUNCTIONS IN: molecular_function unknown; INVOLVED IN: biological_process unknown; LOCATED IN: chloroplast; EXPRESSED IN: 7 plant structures; EXPRESSED DURING: 4 anthesis, F mature embryo stage, petal differentiation and expansion stage, E expanded cotyledon stage, D bilateral stage; BEST Arabidopsis thaliana protein match is: Transducin/WD40 repeat-like superfamily protein (TAIR:AT3G62770.1); Ha…
At1g03220	[29.5.4] protein.degradation.aspartate protease	Eukaryotic aspartyl protease family protein
At3g51350	[29.5.4] protein.degradation.aspartate protease	Eukaryotic aspartyl protease family protein
At2g18193	[29.5.9] protein.degradation.AAA type	P-loop containing nucleoside triphosphate hydrolases superfamily protein
At3g50930	[29.5.9] protein.degradation.AAA type	BCS1__cytochrome BC1 synthesis
At1g53815	[29.5.11.4.3.2] protein.degradation.ubiquitin.E3.SCF.FBOX	F-box family protein
At2g31865	[29.5] protein.degradation	PARG2__poly(ADP-ribose) glycohydrolase 2
At3g21860	[29.5.11.4.3.1] protein.degradation.ubiquitin.E3.SCF.SKP	ASK10_SK10__SKP1-like 10
At5g03240	[29.5.11.1] protein.degradation.ubiquitin.ubiquitin	UBQ3__polyubiquitin 3
At3g57460	[29.5.7] protein.degradation.metalloprotease	catalytics;metal ion binding
At5g47950	[16.2] secondary metabolism.phenylpropanoids	HXXXD-type acyl-transferase family protein
At1g16410	[16.5.1.1.1.6] secondary metabolism.sulfur-containing.glucosinolates.synthesis.aliphatic.CYP79F1/F2 monooxygenase	BUS1_CYP79F1_SPS1__cytochrome p450 79f1
At1g34060	[16.5.99.1] secondary metabolism.sulfur-containing.misc.alliinase	Pyridoxal phosphate (PLP)-dependent transferases superfamily protein
At4g27160	[33.1] development.storage proteins	AT2S3_SESA3__seed storage albumin 3
At4g02380	[33.2] development.late embryogenesis abundant	AtLEA5_SAG21__senescence-associated gene 21
At3g19240	[33.99] development.unspecified	Vacuolar import/degradation, Vid27-related protein
At1g61340	[33.99] development.unspecified	F-box family protein
At2g39510	[33.99] development.unspecified	nodulin MtN21 /EamA-like transporter family protein
At1g32870	[33.99] development.unspecified	ANAC013_ANAC13_NAC13__NAC domain protein 13
At4g17670	[33.99] development.unspecified	Protein of unknown function (DUF581)
At3g02380	[33.99] development.unspecified	ATCOL2_COL2__CONSTANS-like 2
At3g61190	[33.99] development.unspecified	BAP1__BON association protein 1
At4g34950	[33.99] development.unspecified	Major facilitator superfamily protein
At3g03270	[33.99] development.unspecified	Adenine nucleotide alpha hydrolases-like superfamily protein
At3g29970	[33.99] development.unspecified	B12D protein
At1g01120	[11.1.10] lipid metabolism.FA synthesis and FA elongation.beta ketoacyl CoA synthase	KCS1__3-ketoacyl-CoA synthase 1
At3g02620	[11.1.15] lipid metabolism.FA synthesis and FA elongation.ACP desaturase	Plant stearoyl-acyl-carrier-protein desaturase family protein
At1g43800	[11.1.15] lipid metabolism.FA synthesis and FA elongation.ACP desaturase	Plant stearoyl-acyl-carrier-protein desaturase family protein
At1g73600	[11.3] lipid metabolism.Phospholipid synthesis	S-adenosyl-L-methionine-dependent methyltransferases superfamily protein
At4g35790	[11.9.3.1] lipid metabolism.lipid degradation.lysophospholipases.phospholipase D	ATPLDDELTA_PLDDELTA__phospholipase D delta
At1g26250	[10.5.3] cell wall.cell wall proteins.LRR	Proline-rich extensin-like family protein
At4g08410	[10.5.4] cell wall.cell wall proteins.HRGP	Proline-rich extensin-like family protein
At4g28300	[10.5.4] cell wall.cell wall proteins.HRGP	Protein of unknown function (DUF1421)
At3g54590	[10.5.4] cell wall.cell wall proteins.HRGP	ATHRGP1_HRGP1__hydroxyproline-rich glycoprotein
At4g08400	[10.5.4] cell wall.cell wall proteins.HRGP	Proline-rich extensin-like family protein
At1g54970	[10.5.2] cell wall.cell wall proteins.proline rich proteins	ATPRP1_PRP1_RHS7__proline-rich protein 1
At3g62680	[10.5.2] cell wall.cell wall proteins.proline rich proteins	ATPRP3_PRP3__proline-rich protein 3
At5g40730	[10.5.1] cell wall.cell wall proteins.AGPs	AGP24_ATAGP24__arabinogalactan protein 24
At2g23130	[10.5.1] cell wall.cell wall proteins.AGPs	AGP17_ATAGP17__arabinogalactan protein 17
At1g48100	[10.6.3] cell wall.degradation.pectate lyases and polygalacturonases	Pectin lyase-like superfamily protein
At5g56320	[10.7] cell wall.modification	ATEXP14_ATEXPA14_ATHEXP ALPHA 1.5_EXP14_EXPA14__expansin A14
At4g25820	[10.7] cell wall.modification	ATXTH14_XTH14_XTR9__xyloglucan endotransglucosylase/hydrolase 14
At4g30290	[10.7] cell wall.modification	ATXTH19_XTH19__xyloglucan endotransglucosylase/hydrolase 19
At5g57530	[10.7] cell wall.modification	AtXTH12_XTH12__xyloglucan endotransglucosylase/hydrolase 12
At4g28850	[10.7] cell wall.modification	ATXTH26_XTH26__xyloglucan endotransglucosylase/hydrolase 26
At1g10550	[10.7] cell wall.modification	XET_XTH33__xyloglucan:xyloglucosyl transferase 33
At3g45970	[10.7] cell wall.modification	ATEXLA1_ATEXPL1_ATHEXP BETA 2.1_EXLA1_EXPL1__expansin-like A1
At4g25810	[10.7] cell wall.modification	XTH23_XTR6__xyloglucan endotransglycosylase 6
At4g30280	[10.7] cell wall.modification	ATXTH18_XTH18__xyloglucan endotransglucosylase/hydrolase 18
At4g30380	[10.7] cell wall.modification	Barwin-related endoglucanase
At4g02330	[10.8.99] cell wall.pectin*esterases.misc	ATPMEPCRB__Plant invertase/pectin methylesterase inhibitor superfamily
At3g10720	[10.8.1] cell wall.pectin*esterases.PME	Plant invertase/pectin methylesterase inhibitor superfamily
At5g04960	[10.8.1] cell wall.pectin*esterases.PME	Plant invertase/pectin methylesterase inhibitor superfamily
At1g16410	[26.10] misc.cytochrome P450	BUS1_CYP79F1_SPS1__cytochrome p450 79f1
At2g27690	[26.10] misc.cytochrome P450	CYP94C1__cytochrome P450, family 94, subfamily C, polypeptide 1
At3g14610	[26.10] misc.cytochrome P450	CYP72A7__cytochrome P450, family 72, subfamily A, polypeptide 7
At4g22710	[26.10] misc.cytochrome P450	CYP706A2__cytochrome P450, family 706, subfamily A, polypeptide 2
At2g34500	[26.10] misc.cytochrome P450	CYP710A1__cytochrome P450, family 710, subfamily A, polypeptide 1
At4g37370	[26.10] misc.cytochrome P450	CYP81D8__cytochrome P450, family 81, subfamily D, polypeptide 8
At1g05240	[26.12] misc.peroxidases	Peroxidase superfamily protein
At4g26010	[26.12] misc.peroxidases	Peroxidase superfamily protein
At5g39580	[26.12] misc.peroxidases	Peroxidase superfamily protein
At2g01180	[26.13] misc.acid and other phosphatases	ATLPP1_ATPAP1_LPP1_PAP1__phosphatidic acid phosphatase 1
At1g78850	[26.16] misc.myrosinases-lectin-jacalin	D-mannose binding lectin protein with Apple-like carbohydrate-binding domain
At4g00080	[26.18] misc.invertase/pectin methylesterase inhibitor family protein	UNE11__Plant invertase/pectin methylesterase inhibitor superfamily protein
At1g23205	[26.18] misc.invertase/pectin methylesterase inhibitor family protein	Plant invertase/pectin methylesterase inhibitor superfamily protein
At4g34131	[26.2] misc.UDP glucosyl and glucoronyl transferases	UGT73B3__UDP-glucosyl transferase 73B3
At3g55700	[26.2] misc.UDP glucosyl and glucoronyl transferases	UDP-Glycosyltransferase superfamily protein
At4g22460	[26.21] misc.protease inhibitor/seed storage/lipid transfer protein (LTP) family protein	Bifunctional inhibitor/lipid-transfer protein/seed storage 2S albumin superfamily protein
At5g10050	[26.22] misc.short chain dehydrogenase/reductase (SDR)	NAD(P)-binding Rossmann-fold superfamily protein
At2g32020	[26.24] misc.GCN5-related N-acetyltransferase	Acyl-CoA N-acyltransferases (NAT) superfamily protein
At3g57240	[26.4.1] misc.beta 1,3 glucan hydrolases.glucan endo-1,3-beta-glucosidase	BG3__beta-1,3-glucanase 3
At1g69930	[26.9] misc.glutathione S transferases	ATGSTU11_GSTU11__glutathione S-transferase TAU 11
At1g49860	[26.9] misc.glutathione S transferases	ATGSTF14_GSTF14__glutathione S-transferase (class phi) 14
At5g54960	[5.2] fermentation.PDC	PDC2__pyruvate decarboxylase-2
At4g33070	[5.2] fermentation.PDC	Thiamine pyrophosphate dependent pyruvate decarboxylase family protein
At1g77120	[5.3] fermentation.ADH	ADH_ADH1_ATADH_ATADH1__alcohol dehydrogenase 1
At5g44110	[34.16] transport.ABC transporters and multidrug resistance systems	ATNAP2_ATPOP1_POP1__P-loop containing nucleoside triphosphate hydrolases superfamily protein
At5g06530	[34.16] transport.ABC transporters and multidrug resistance systems	ABC-2 type transporter family protein
At2g29870	[34.19.99] transport.Major Intrinsic Proteins.unspecified	Aquaporin-like superfamily protein
At4g10380	[34.19.3] transport.Major Intrinsic Proteins.NIP	NIP5;1_NLM6_NLM8__NOD26-like intrinsic protein 5;1
At2g34390	[34.19.3] transport.Major Intrinsic Proteins.NIP	NIP2;1_NLM4__NOD26-like intrinsic protein 2;1
At2g16130	[34.2] transporter.sugars	ATPMT2_PMT2__polyol/monosaccharide transporter 2
At2g38170	[34.21] transport.calcium	ATCAX1_CAX1_RCI4__cation exchanger 1
At3g51860	[34.21] transport.calcium	ATCAX3_ATHCX1_CAX1-LIKE_CAX3__cation exchanger 3
At2g23980	[34.22] transport.cyclic nucleotide or calcium regulated channels	ATCNGC6_CNGC6_CNGC6__cyclic nucleotide-gated channel 6
At3g51895	[34.6] transport.sulphate	AST12_SULTR3;1__sulfate transporter 3;1
At5g19600	[34.6] transport.sulphate	SULTR3;5__sulfate transporter 3;5
At1g61800	[34.8] transport.metabolite transporters at the envelope membrane	ATGPT2_GPT2__glucose-6-phosphate/phosphate translocator 2
At5g26200	[34.9] transport.metabolite transporters at the mitochondrial membrane	Mitochondrial substrate carrier family protein
At1g76520	[34.99] transport.misc	Auxin efflux carrier family protein
At4g34580	[34.99] transport.misc	COW1_SRH1__Sec14p-like phosphatidylinositol transfer family protein
At1g22530	[34.99] transport.misc	PATL2__PATELLIN 2
At5g58070	[34.99] transport.misc	ATTIL_TIL__temperature-induced lipocalin
At5g43040	[35.1.26] not assigned.no ontology.DC1 domain containing protein	Cysteine/Histidine-rich C1 domain family protein
At2g02680	[35.1.26] not assigned.no ontology.DC1 domain containing protein	Cysteine/Histidine-rich C1 domain family protein
At2g42580	[35.1.5] not assigned.no ontology.pentatricopeptide (PPR) repeat-containing protein	TTL3_VIT__tetratricopetide-repeat thioredoxin-like 3
At5g09950	[35.1.5] not assigned.no ontology.pentatricopeptide (PPR) repeat-containing protein	Tetratricopeptide repeat (TPR)-like superfamily protein
At5g06630	[35.1.42] not assigned.no ontology.proline rich family	proline-rich extensin-like family protein
At5g49080	[35.1.42] not assigned.no ontology.proline rich family
At5g06640	[35.1.42] not assigned.no ontology.proline rich family	Proline-rich extensin-like family protein
At2g24980	[35.1.42] not assigned.no ontology.proline rich family	Proline-rich extensin-like family protein
At3g28550	[35.1.42] not assigned.no ontology.proline rich family	Proline-rich extensin-like family protein
At3g54580	[35.1.42] not assigned.no ontology.proline rich family	Proline-rich extensin-like family protein
At3g07195	[35.1.1023] not assigned.no ontology	RPM1-interacting protein 4 (RIN4) family protein
At5g11090	[35.1.1023] not assigned.no ontology	serine-rich protein-related
At4g02940	[35.1.1023] not assigned.no ontology	oxidoreductase, 2OG-Fe(II) oxygenase family protein
At1g72800	[35.1.1023] not assigned.no ontology	RNA-binding (RRM/RBD/RNP motifs) family protein
At5g48657	[35.1.1023] not assigned.no ontology	defense protein-related
At2g26400	[35.1.1023] not assigned.no ontology	ARD_ARD3_ATARD3__acireductone dioxygenase 3
At2g27080	[35.1.1023] not assigned.no ontology	Late embryogenesis abundant (LEA) hydroxyproline-rich glycoprotein family
At1g78230	[35.1.1023] not assigned.no ontology	Outer arm dynein light chain 1 protein
At1g68450	[35.1.1023] not assigned.no ontology	VQ motif-containing protein
At3g21290	[35.1.1023] not assigned.no ontology	dentin sialophosphoprotein-related
At1g33680	[35.1.1023] not assigned.no ontology	KH domain-containing protein
At4g20000	[35.1.1023] not assigned.no ontology	VQ motif-containing protein
At1g78070	[35.1.1023] not assigned.no ontology	Transducin/WD40 repeat-like superfamily protein
At5g52750	[35.1.1023] not assigned.no ontology	Heavy metal transport/detoxification superfamily protein
At5g58770	[35.1.1023] not assigned.no ontology	Undecaprenyl pyrophosphate synthetase family protein
At5g28630	[35.1.40] not assigned.no ontology.glycine rich proteins	glycine-rich protein
At1g07135	[35.1.40] not assigned.no ontology.glycine rich proteins	glycine-rich protein
At3g60990	[35.2.1001] not assigned.unknown	Domain of unknown function (DUF23)
At3g55840	[35.2.1001] not assigned.unknown	Hs1pro-1 protein
At5g57340	[35.2.1001] not assigned.unknown	unknown protein; Has 30201 Blast hits to 17322 proteins in 780 species: Archae - 12; Bacteria - 1396; Metazoa - 17338; Fungi - 3422; Plants - 5037; Viruses - 0; Other Eukaryotes - 2996 (source: NCBI BLink).
At3g27770	[35.2.1001] not assigned.unknown	unknown protein; FUNCTIONS IN: molecular_function unknown; INVOLVED IN: biological_process unknown; EXPRESSED IN: 22 plant structures; EXPRESSED DURING: 13 growth stages; BEST Arabidopsis thaliana protein match is: unknown protein (TAIR:AT5G62960.1); Has 150 Blast hits to 150 proteins in 21 species: Archae - 0; Bacteria - 0; Metazoa - 13; Fungi - 0; Plants - 133; Viruses - 0; Other Eukaryotes - 4…
At1g19960	[35.2.1001] not assigned.unknown	BEST Arabidopsis thaliana protein match is: transmembrane receptors (TAIR:AT2G32140.1); Has 41 Blast hits to 41 proteins in 17 species: Archae - 0; Bacteria - 2; Metazoa - 23; Fungi - 0; Plants - 11; Viruses - 0; Other Eukaryotes - 5 (source: NCBI BLink).
At3g01345	[35.2.1001] not assigned.unknown	Expressed protein
At1g67865	[35.2.1001] not assigned.unknown	unknown protein; BEST Arabidopsis thaliana protein match is: unknown protein (TAIR:AT1G67860.1); Has 13 Blast hits to 13 proteins in 2 species: Archae - 0; Bacteria - 0; Metazoa - 0; Fungi - 0; Plants - 13; Viruses - 0; Other Eukaryotes - 0 (source: NCBI BLink).
At1g05340	[35.2.1001] not assigned.unknown	unknown protein; FUNCTIONS IN: molecular_function unknown; INVOLVED IN: biological_process unknown; LOCATED IN: chloroplast; EXPRESSED IN: 14 plant structures; EXPRESSED DURING: 7 growth stages; BEST Arabidopsis thaliana protein match is: unknown protein (TAIR:AT2G32210.1); Has 189 Blast hits to 189 proteins in 27 species: Archae - 0; Bacteria - 0; Metazoa - 0; Fungi - 21; Plants - 168; Viruses -…
At4g11300	[35.2.1001] not assigned.unknown	Protein of unknown function (DUF793)
At1g70780	[35.2.1001] not assigned.unknown	unknown protein; FUNCTIONS IN: molecular_function unknown; INVOLVED IN: biological_process unknown; LOCATED IN: mitochondrion; EXPRESSED IN: sperm cell, male gametophyte, pollen tube; EXPRESSED DURING: L mature pollen stage, M germinated pollen stage; BEST Arabidopsis thaliana protein match is: unknown protein (TAIR:AT1G23150.1); Has 143 Blast hits to 143 proteins in 17 species: Archae - 0; Bacte…
At5g65580	[35.2.1001] not assigned.unknown	unknown protein; FUNCTIONS IN: molecular_function unknown; INVOLVED IN: biological_process unknown; LOCATED IN: endomembrane system; EXPRESSED IN: flower; EXPRESSED DURING: petal differentiation and expansion stage; Has 1807 Blast hits to 1807 proteins in 277 species: Archae - 0; Bacteria - 0; Metazoa - 736; Fungi - 347; Plants - 385; Viruses - 0; Other Eukaryotes - 339 (source: NCBI BLink).
At5g10695	[35.2.1001] not assigned.unknown	unknown protein; INVOLVED IN: biological_process unknown; LOCATED IN: cellular_component unknown; EXPRESSED IN: 23 plant structures; EXPRESSED DURING: 12 growth stages.
At4g21740	[35.2.1001] not assigned.unknown	unknown protein; BEST Arabidopsis thaliana protein match is: unknown protein (TAIR:AT1G30515.1); Has 20 Blast hits to 20 proteins in 4 species: Archae - 0; Bacteria - 0; Metazoa - 0; Fungi - 0; Plants - 20; Viruses - 0; Other Eukaryotes - 0 (source: NCBI BLink).
At3g52740	[35.2.1001] not assigned.unknown	unknown protein; BEST Arabidopsis thaliana protein match is: unknown protein (TAIR:AT3G44450.1); Has 65 Blast hits to 65 proteins in 13 species: Archae - 0; Bacteria - 0; Metazoa - 0; Fungi - 0; Plants - 65; Viruses - 0; Other Eukaryotes - 0 (source: NCBI BLink).
At4g30670	[35.2.1001] not assigned.unknown	Putative membrane lipoprotein
At3g06435	[35.2.1001] not assigned.unknown	Expressed protein
At5g03190	[35.2.1001] not assigned.unknown	CPUORF47__conserved peptide upstream open reading frame 47
At2g25735	[35.2.1001] not assigned.unknown	unknown protein; Has 31 Blast hits to 31 proteins in 9 species: Archae - 0; Bacteria - 0; Metazoa - 0; Fungi - 0; Plants - 31; Viruses - 0; Other Eukaryotes - 0 (source: NCBI BLink).
At3g47720	[35.2.1001] not assigned.unknown	SRO4__similar to RCD one 4
At5g58570	[35.2.1001] not assigned.unknown	unknown protein; Has 30201 Blast hits to 17322 proteins in 780 species: Archae - 12; Bacteria - 1396; Metazoa - 17338; Fungi - 3422; Plants - 5037; Viruses - 0; Other Eukaryotes - 2996 (source: NCBI BLink).
At3g61320	[35.2.1001] not assigned.unknown	Bestrophin-like protein
At5g19970	[35.2.1001] not assigned.unknown	unknown protein; Has 1807 Blast hits to 1807 proteins in 277 species: Archae - 0; Bacteria - 0; Metazoa - 736; Fungi - 347; Plants - 385; Viruses - 0; Other Eukaryotes - 339 (source: NCBI BLink).
At5g66650	[35.2.1001] not assigned.unknown	Protein of unknown function (DUF607)
At5g46295	[35.2.1001] not assigned.unknown	unknown protein; BEST Arabidopsis thaliana protein match is: unknown protein (TAIR:AT1G06475.1); Has 30201 Blast hits to 17322 proteins in 780 species: Archae - 12; Bacteria - 1396; Metazoa - 17338; Fungi - 3422; Plants - 5037; Viruses - 0; Other Eukaryotes - 2996 (source: NCBI BLink).
At1g13340	[35.2.1001] not assigned.unknown	Regulator of Vps4 activity in the MVB pathway protein
At1g19020	[35.2.1001] not assigned.unknown	unknown protein; BEST Arabidopsis thaliana protein match is: unknown protein (TAIR:AT3G48180.1); Has 88 Blast hits to 88 proteins in 15 species: Archae - 0; Bacteria - 0; Metazoa - 0; Fungi - 0; Plants - 88; Viruses - 0; Other Eukaryotes - 0 (source: NCBI BLink).
At4g24110	[35.2.1001] not assigned.unknown	unknown protein; Has 76 Blast hits to 76 proteins in 13 species: Archae - 0; Bacteria - 0; Metazoa - 1; Fungi - 0; Plants - 75; Viruses - 0; Other Eukaryotes - 0 (source: NCBI BLink).
At4g28840	[35.2.1001] not assigned.unknown	unknown protein; FUNCTIONS IN: molecular_function unknown; INVOLVED IN: biological_process unknown; LOCATED IN: chloroplast; BEST Arabidopsis thaliana protein match is: unknown protein (TAIR:AT2G20080.1); Has 71 Blast hits to 69 proteins in 15 species: Archae - 0; Bacteria - 0; Metazoa - 2; Fungi - 0; Plants - 67; Viruses - 0; Other Eukaryotes - 2 (source: NCBI BLink).
At3g03020	[35.2.1001] not assigned.unknown	unknown protein; FUNCTIONS IN: molecular_function unknown; INVOLVED IN: biological_process unknown; LOCATED IN: chloroplast; EXPRESSED IN: 21 plant structures; EXPRESSED DURING: 13 growth stages; Has 5 Blast hits to 5 proteins in 1 species: Archae - 0; Bacteria - 0; Metazoa - 0; Fungi - 0; Plants - 5; Viruses - 0; Other Eukaryotes - 0 (source: NCBI BLink).
At1g33055	[35.2.1001] not assigned.unknown	unknown protein; FUNCTIONS IN: molecular_function unknown; INVOLVED IN: anaerobic respiration; LOCATED IN: endomembrane system; EXPRESSED IN: 13 plant structures; EXPRESSED DURING: 6 growth stages; Has 20 Blast hits to 20 proteins in 8 species: Archae - 0; Bacteria - 0; Metazoa - 0; Fungi - 0; Plants - 20; Viruses - 0; Other Eukaryotes - 0 (source: NCBI BLink).
At1g47395	[35.2.1001] not assigned.unknown	unknown protein; FUNCTIONS IN: molecular_function unknown; INVOLVED IN: biological_process unknown; LOCATED IN: endomembrane system; BEST Arabidopsis thaliana protein match is: unknown protein (TAIR:AT1G47400.1); Has 9 Blast hits to 9 proteins in 2 species: Archae - 0; Bacteria - 0; Metazoa - 0; Fungi - 0; Plants - 9; Viruses - 0; Other Eukaryotes - 0 (source: NCBI BLink).
At1g80240	[35.2.1001] not assigned.unknown	Protein of unknown function, DUF642
At5g66985	[35.2.1001] not assigned.unknown	unknown protein; Has 30201 Blast hits to 17322 proteins in 780 species: Archae - 12; Bacteria - 1396; Metazoa - 17338; Fungi - 3422; Plants - 5037; Viruses - 0; Other Eukaryotes - 2996 (source: NCBI BLink).
At5g40690	[35.2.1001] not assigned.unknown	CONTAINS InterPro DOMAIN/s: EF-Hand 1, calcium-binding site (InterPro:IPR018247); BEST Arabidopsis thaliana protein match is: unknown protein (TAIR:AT2G41730.1); Has 1807 Blast hits to 1807 proteins in 277 species: Archae - 0; Bacteria - 0; Metazoa - 736; Fungi - 347; Plants - 385; Viruses - 0; Other Eukaryotes - 339 (source: NCBI BLink).
At4g29780	[35.2.1001] not assigned.unknown	unknown protein; BEST Arabidopsis thaliana protein match is: unknown protein (TAIR:AT5G12010.1); Has 945 Blast hits to 944 proteins in 87 species: Archae - 0; Bacteria - 0; Metazoa - 519; Fungi - 43; Plants - 365; Viruses - 0; Other Eukaryotes - 18 (source: NCBI BLink).
At1g19530	[35.2.1001] not assigned.unknown	unknown protein; FUNCTIONS IN: molecular_function unknown; INVOLVED IN: N-terminal protein myristoylation, anaerobic respiration; LOCATED IN: cellular_component unknown; EXPRESSED IN: leaf apex, inflorescence meristem, hypocotyl, root, flower; EXPRESSED DURING: petal differentiation and expansion stage; Has 47 Blast hits to 47 proteins in 13 species: Archae - 0; Bacteria - 0; Metazoa - 0; Fungi -…
At5g65207	[35.2.1001] not assigned.unknown	unknown protein; BEST Arabidopsis thaliana protein match is: unknown protein (TAIR:AT5G10040.1); Has 30201 Blast hits to 17322 proteins in 780 species: Archae - 12; Bacteria - 1396; Metazoa - 17338; Fungi - 3422; Plants - 5037; Viruses - 0; Other Eukaryotes - 2996 (source: NCBI BLink).
At2g35820	[35.2.1001] not assigned.unknown	ureidoglycolate hydrolases
At5g17350	[35.2.1001] not assigned.unknown	unknown protein; FUNCTIONS IN: molecular_function unknown; INVOLVED IN: N-terminal protein myristoylation; LOCATED IN: cellular_component unknown; EXPRESSED IN: 15 plant structures; EXPRESSED DURING: 8 growth stages; BEST Arabidopsis thaliana protein match is: unknown protein (TAIR:AT3G03280.1); Has 1807 Blast hits to 1807 proteins in 277 species: Archae - 0; Bacteria - 0; Metazoa - 736; Fungi - …
At2g20080	[35.2.1001] not assigned.unknown	unknown protein; FUNCTIONS IN: molecular_function unknown; INVOLVED IN: biological_process unknown; LOCATED IN: chloroplast; BEST Arabidopsis thaliana protein match is: unknown protein (TAIR:AT4G28840.1); Has 35333 Blast hits to 34131 proteins in 2444 species: Archae - 798; Bacteria - 22429; Metazoa - 974; Fungi - 991; Plants - 531; Viruses - 0; Other Eukaryotes - 9610 (source: NCBI BLink).
At1g13480	[35.2.1001] not assigned.unknown	Protein of unknown function (DUF1262)
At5g05250	[35.2.1001] not assigned.unknown	unknown protein; BEST Arabidopsis thaliana protein match is: unknown protein (TAIR:AT3G56360.1); Has 30201 Blast hits to 17322 proteins in 780 species: Archae - 12; Bacteria - 1396; Metazoa - 17338; Fungi - 3422; Plants - 5037; Viruses - 0; Other Eukaryotes - 2996 (source: NCBI BLink).
At2g32200	[35.2.1001] not assigned.unknown	unknown protein; BEST Arabidopsis thaliana protein match is: unknown protein (TAIR:AT2G32210.1); Has 131 Blast hits to 131 proteins in 14 species: Archae - 0; Bacteria - 0; Metazoa - 0; Fungi - 1; Plants - 130; Viruses - 0; Other Eukaryotes - 0 (source: NCBI BLink).
At1g47400	[35.2.1001] not assigned.unknown	unknown protein; BEST Arabidopsis thaliana protein match is: unknown protein (TAIR:AT1G47395.1); Has 11 Blast hits to 11 proteins in 2 species: Archae - 0; Bacteria - 0; Metazoa - 0; Fungi - 0; Plants - 11; Viruses - 0; Other Eukaryotes - 0 (source: NCBI BLink).
At1g33860	[35.2.1001] not assigned.unknown	unknown protein; FUNCTIONS IN: molecular_function unknown; INVOLVED IN: biological_process unknown.
At5g66815	[35.2.1001] not assigned.unknown	unknown protein; FUNCTIONS IN: molecular_function unknown; INVOLVED IN: biological_process unknown; LOCATED IN: endomembrane system; EXPRESSED IN: root; Has 30201 Blast hits to 17322 proteins in 780 species: Archae - 12; Bacteria - 1396; Metazoa - 17338; Fungi - 3422; Plants - 5037; Viruses - 0; Other Eukaryotes - 2996 (source: NCBI BLink).
At1g76405	[35.2.1001] not assigned.unknown	unknown protein; FUNCTIONS IN: molecular_function unknown; INVOLVED IN: biological_process unknown; LOCATED IN: chloroplast envelope; EXPRESSED IN: 21 plant structures; EXPRESSED DURING: 13 growth stages; BEST Arabidopsis thaliana protein match is: unknown protein (TAIR:AT1G20816.1); Has 52 Blast hits to 52 proteins in 19 species: Archae - 0; Bacteria - 0; Metazoa - 0; Fungi - 0; Plants - 50; Vir…
At5g42900	[35.2.1001] not assigned.unknown	COR27__cold regulated gene 27
At3g13950	[35.2.1001] not assigned.unknown	unknown protein; BEST Arabidopsis thaliana protein match is: unknown protein (TAIR:AT4G13266.1); Has 339 Blast hits to 265 proteins in 12 species: Archae - 0; Bacteria - 0; Metazoa - 0; Fungi - 0; Plants - 339; Viruses - 0; Other Eukaryotes - 0 (source: NCBI BLink).
At1g15860	[35.2.1001] not assigned.unknown	Domain of unknown function (DUF298)
At2g41640	[35.2.1001] not assigned.unknown	Glycosyltransferase family 61 protein
At2g35290	[35.2.1001] not assigned.unknown	unknown protein; Has 39 Blast hits to 39 proteins in 10 species: Archae - 0; Bacteria - 0; Metazoa - 0; Fungi - 0; Plants - 39; Viruses - 0; Other Eukaryotes - 0 (source: NCBI BLink).
At1g80130	[35.2.1001] not assigned.unknown	Tetratricopeptide repeat (TPR)-like superfamily protein
At1g72060	[35.2.1001] not assigned.unknown	serine-type endopeptidase inhibitors
At4g01360	[35.2.1001] not assigned.unknown	unknown protein; BEST Arabidopsis thaliana protein match is: Protein of unknown function (DUF793) (TAIR:AT1G01550.2); Has 99 Blast hits to 99 proteins in 25 species: Archae - 0; Bacteria - 10; Metazoa - 0; Fungi - 0; Plants - 89; Viruses - 0; Other Eukaryotes - 0 (source: NCBI BLink).
At2g14247	[35.2.1001] not assigned.unknown	Expressed protein
At5g38200	[35.2.1001] not assigned.unknown	Class I glutamine amidotransferase-like superfamily protein
At5g36925	[35.2.1001] not assigned.unknown	unknown protein; BEST Arabidopsis thaliana protein match is: unknown protein (TAIR:AT5G36920.1); Has 9 Blast hits to 9 proteins in 2 species: Archae - 0; Bacteria - 0; Metazoa - 0; Fungi - 0; Plants - 9; Viruses - 0; Other Eukaryotes - 0 (source: NCBI BLink).
At1g76600	[35.2.1001] not assigned.unknown	unknown protein; FUNCTIONS IN: molecular_function unknown; INVOLVED IN: N-terminal protein myristoylation; LOCATED IN: nucleolus, nucleus; EXPRESSED IN: 24 plant structures; EXPRESSED DURING: 15 growth stages; BEST Arabidopsis thaliana protein match is: unknown protein (TAIR:AT1G21010.1); Has 220 Blast hits to 220 proteins in 14 species: Archae - 0; Bacteria - 0; Metazoa - 0; Fungi - 0; Plants - …
At1g65490	[35.2.1001] not assigned.unknown	unknown protein; FUNCTIONS IN: molecular_function unknown; INVOLVED IN: biological_process unknown; LOCATED IN: endomembrane system; EXPRESSED IN: 22 plant structures; EXPRESSED DURING: 13 growth stages; BEST Arabidopsis thaliana protein match is: unknown protein (TAIR:AT1G65486.1); Has 23 Blast hits to 23 proteins in 2 species: Archae - 0; Bacteria - 0; Metazoa - 0; Fungi - 0; Plants - 23; Virus…
At5g24640	[35.2.1001] not assigned.unknown	unknown protein; BEST Arabidopsis thaliana protein match is: unknown protein (TAIR:AT2G41730.1); Has 1807 Blast hits to 1807 proteins in 277 species: Archae - 0; Bacteria - 0; Metazoa - 736; Fungi - 347; Plants - 385; Viruses - 0; Other Eukaryotes - 339 (source: NCBI BLink).
At4g15096	[35.2.1001] not assigned.unknown	unknown protein; BEST Arabidopsis thaliana protein match is: unknown protein (TAIR:AT2G40955.1); Has 30201 Blast hits to 17322 proteins in 780 species: Archae - 12; Bacteria - 1396; Metazoa - 17338; Fungi - 3422; Plants - 5037; Viruses - 0; Other Eukaryotes - 2996 (source: NCBI BLink).
At5g64870	[35.2.1001] not assigned.unknown	SPFH/Band 7/PHB domain-containing membrane-associated protein family
At1g64360	[35.2.1001] not assigned.unknown	unknown protein; Has 6 Blast hits to 6 proteins in 2 species: Archae - 0; Bacteria - 0; Metazoa - 0; Fungi - 0; Plants - 6; Viruses - 0; Other Eukaryotes - 0 (source: NCBI BLink).
At5g20790	[35.2.1001] not assigned.unknown	unknown protein; FUNCTIONS IN: molecular_function unknown; INVOLVED IN: biological_process unknown; LOCATED IN: endomembrane system; EXPRESSED IN: 11 plant structures; EXPRESSED DURING: LP.04 four leaves visible, 4 anthesis, petal differentiation and expansion stage; BEST Arabidopsis thaliana protein match is: unknown protein (TAIR:AT3G43110.1).
At1g63530	[35.2.1001] not assigned.unknown	BEST Arabidopsis thaliana protein match is: hydroxyproline-rich glycoprotein family protein (TAIR:AT1G63540.1); Has 10212 Blast hits to 4024 proteins in 434 species: Archae - 1; Bacteria - 1259; Metazoa - 3608; Fungi - 2247; Plants - 291; Viruses - 90; Other Eukaryotes - 2716 (source: NCBI BLink).
At5g10040	[35.2.1001] not assigned.unknown	unknown protein; BEST Arabidopsis thaliana protein match is: unknown protein (TAIR:AT5G65207.1); Has 1807 Blast hits to 1807 proteins in 277 species: Archae - 0; Bacteria - 0; Metazoa - 736; Fungi - 347; Plants - 385; Viruses - 0; Other Eukaryotes - 339 (source: NCBI BLink).
At4g02170	[35.2.1001] not assigned.unknown	unknown protein; BEST Arabidopsis thaliana protein match is: unknown protein (TAIR:AT5G38700.1); Has 53 Blast hits to 53 proteins in 10 species: Archae - 0; Bacteria - 0; Metazoa - 0; Fungi - 0; Plants - 53; Viruses - 0; Other Eukaryotes - 0 (source: NCBI BLink).
At2g41730	[35.2.1001] not assigned.unknown	unknown protein; BEST Arabidopsis thaliana protein match is: unknown protein (TAIR:AT5G24640.1); Has 25 Blast hits to 25 proteins in 5 species: Archae - 0; Bacteria - 0; Metazoa - 0; Fungi - 0; Plants - 25; Viruses - 0; Other Eukaryotes - 0 (source: NCBI BLink).
At4g12735	[35.2.1001] not assigned.unknown	unknown protein; FUNCTIONS IN: molecular_function unknown; INVOLVED IN: biological_process unknown; LOCATED IN: plasma membrane; EXPRESSED IN: rosette leaf, cultured cell; BEST Arabidopsis thaliana protein match is: unknown protein (TAIR:AT4G12731.1); Has 35333 Blast hits to 34131 proteins in 2444 species: Archae - 798; Bacteria - 22429; Metazoa - 974; Fungi - 991; Plants - 531; Viruses - 0; Othe…
At4g08555	[35.2.1001] not assigned.unknown	unknown protein; FUNCTIONS IN: molecular_function unknown; INVOLVED IN: biological_process unknown; LOCATED IN: cellular_component unknown; EXPRESSED IN: cultured cell; Has 4 Blast hits to 4 proteins in 2 species: Archae - 0; Bacteria - 0; Metazoa - 0; Fungi - 0; Plants - 4; Viruses - 0; Other Eukaryotes - 0 (source: NCBI BLink).
At1g49450	[28.1] DNA.synthesis/chromatin structure	Transducin/WD40 repeat-like superfamily protein
At3g14890	[28.2] DNA.repair	phosphoesterase
At5g15950	[22.1.2] polyamine metabolism.synthesis.SAM decarboxylase	Adenosylmethionine decarboxylase family protein
At2g24600	[31.1] cell.organisation	Ankyrin repeat family protein
At1g63090	[31.1] cell.organisation	AtPP2-A11_PP2-A11__phloem protein 2-A11
At1g56250	[31.1] cell.organisation	AtPP2-B14_PP2-B14__phloem protein 2-B14
At1g56240	[31.1] cell.organisation	AtPP2-B13_PP2-B13__phloem protein 2-B13
At4g14365	[31.1] cell.organisation	XBAT34__XB3 ortholog 4 in Arabidopsis thaliana
At3g01750	[31.1] cell.organisation	Ankyrin repeat family protein
At5g48570	[31.3.1] cell.cycle.peptidylprolyl isomerase	ATFKBP65_FKBP65_ROF2__FKBP-type peptidyl-prolyl cis-trans isomerase family protein
At5g39630	[31.4] cell.vesicle transport	Vesicle transport v-SNARE family protein
At3g21720	[6.9] gluconeogenese/ glyoxylate cycle.isocitrate lyase	ICL__isocitrate lyase
At3g52340	[2.1.1.2] major CHO metabolism.synthesis.sucrose.SPP	ATSPP2_SPP2__sucrose-6F-phosphate phosphohydrolase 2
At1g76130	[2.2.2.1] major CHO metabolism.degradation.starch.starch cleavage	AMY2_ATAMY2__alpha-amylase-like 2
At4g17090	[2.2.2.1] major CHO metabolism.degradation.starch.starch cleavage	BAM3_BMY8_CT-BMY__chloroplast beta-amylase
At5g20830	[2.2.1.5] major CHO metabolism.degradation.sucrose.Susy	ASUS1_atsus1_SUS1__sucrose synthase 1
At3g43190	[2.2.1.5] major CHO metabolism.degradation.sucrose.Susy	ATSUS4_SUS4__sucrose synthase 4
At3g28340	[3.1.1.2] minor CHO metabolism.raffinose family.galactinol synthases.putative	GATL10__galacturonosyltransferase-like 10
At4g18010	[3.4.1] minor CHO metabolism.myo-inositol.poly-phosphatases	5PTASE2_AT5PTASE2_IP5PII__myo-inositol polyphosphate 5-phosphatase 2
At2g16060	[21.3] redox.heme	AHB1_ARATH GLB1_ATGLB1_GLB1_HB1_NSHB1__hemoglobin 1
At4g15660	[21.4] redox.glutaredoxins	Thioredoxin superfamily protein
At4g15680	[21.4] redox.glutaredoxins	Thioredoxin superfamily protein
At1g28480	[21.4] redox.glutaredoxins	GRX480_roxy19__Thioredoxin superfamily protein
At4g15670	[21.4] redox.glutaredoxins	Thioredoxin superfamily protein
At5g63270	[30.1.1] signalling.in sugar and nutrient physiology	RPM1-interacting protein 4 (RIN4) family protein
At1g35140	[30.1.1] signalling.in sugar and nutrient physiology	EXL7_PHI-1__Phosphate-responsive 1 family protein
At4g04570	[30.2.17] signalling.receptor kinases.DUF 26	CRK40__cysteine-rich RLK (RECEPTOR-like protein kinase) 40
At3g15890	[30.2.99] signalling.receptor kinases.misc	Protein kinase superfamily protein
At5g49770	[30.2.8.1] signalling.receptor kinases.leucine rich repeat VIII-1	Leucine-rich repeat protein kinase family protein
At3g54590	[30.2.22] signalling.receptor kinases.proline extensin like	ATHRGP1_HRGP1__hydroxyproline-rich glycoprotein
At1g35670	[30.3] signalling.calcium	ATCDPK2_ATCPK11_CDPK2_CPK11__calcium-dependent protein kinase 2
At1g76650	[30.3] signalling.calcium	CML38__calmodulin-like 38
At4g33050	[30.3] signalling.calcium	EDA39__calmodulin-binding family protein
At4g27280	[30.3] signalling.calcium	Calcium-binding EF-hand family protein
At3g29000	[30.3] signalling.calcium	Calcium-binding EF-hand family protein
At4g34150	[30.3] signalling.calcium	Calcium-dependent lipid-binding (CaLB domain) family protein
At5g54130	[30.3] signalling.calcium	Calcium-binding endonuclease/exonuclease/phosphatase family
At3g05490	[30.8] signalling.misc	RALFL22__ralf-like 22
At4g15800	[30.8] signalling.misc	RALFL33__ralf-like 33
At4g26270	[4.1.5] glycolysis.cytosolic branch.phosphofructokinase (PFK)	PFK3__phosphofructokinase 3
At5g04120	[4.1.13] glycolysis.cytosolic branch.phosphoglycerate mutase	Phosphoglycerate mutase family protein
At1g78050	[4.3.13] glycolysis.unclear/dually targeted.phosphoglycerate mutase	PGM__phosphoglycerate/bisphosphoglycerate mutase
At5g23980	[15.1] metal handling.acquisition	ATFRO4_FRO4__ferric reduction oxidase 4
At5g23990	[15.1] metal handling.acquisition	ATFRO5_FRO5__ferric reduction oxidase 5
At2g15620	[12.1.2] N-metabolism.nitrate metabolism.nitrite reductase	ATHNIR_NIR_NIR1__nitrite reductase 1
At1g77760	[12.1.1] N-metabolism.nitrate metabolism.NR	GNR1_NIA1_NR1__nitrate reductase 1
At5g47910	[20.1.1] stress.biotic.respiratory burst	ATRBOHD_RBOHD__respiratory burst oxidase homologue D
At1g50050	[20.1.1001] stress.biotic	CAP (Cysteine-rich secretory proteins, Antigen 5, and Pathogenesis-related 1 protein) superfamily protein
At1g02360	[20.1.1001] stress.biotic	Chitinase family protein
At2g36800	[20.1.1001] stress.biotic	DOGT1_UGT73C5__don-glucosyltransferase 1
At1g72950	[20.1.7] stress.biotic.PR-proteins	Disease resistance protein (TIR-NBS class)
At1g72910	[20.1.7] stress.biotic.PR-proteins	Toll-Interleukin-Resistance (TIR) domain-containing protein
At4g12400	[20.1003] stress	stress-inducible protein, putative
At5g39180	[20.2.99] stress.abiotic.unspecified	RmlC-like cupins superfamily protein
At1g09560	[20.2.99] stress.abiotic.unspecified	GLP5__germin-like protein 5
At4g02270	[20.2.99] stress.abiotic.unspecified	RHS13__root hair specific 13
At4g30320	[20.2.99] stress.abiotic.unspecified	CAP (Cysteine-rich secretory proteins, Antigen 5, and Pathogenesis-related 1 protein) superfamily protein
At1g70830	[20.2.99] stress.abiotic.unspecified	MLP28__MLP-like protein 28
At5g57625	[20.2.99] stress.abiotic.unspecified	CAP (Cysteine-rich secretory proteins, Antigen 5, and Pathogenesis-related 1 protein) superfamily protein
At1g14960	[20.2.99] stress.abiotic.unspecified	Polyketide cyclase/dehydrase and lipid transport superfamily protein
At5g39150	[20.2.99] stress.abiotic.unspecified	RmlC-like cupins superfamily protein
At2g32120	[20.2.1] stress.abiotic.heat	HSP70T-2__heat-shock protein 70T-2
At5g47590	[20.2.1] stress.abiotic.heat	Heat shock protein HSP20/alpha crystallin family
At5g52640	[20.2.1] stress.abiotic.heat	ATHS83_AtHsp90-1_ATHSP90.1_HSP81-1_HSP81.1_HSP83_HSP90.1__heat shock protein 90.1
At1g53540	[20.2.1] stress.abiotic.heat	HSP20-like chaperones superfamily protein
At5g37670	[20.2.1] stress.abiotic.heat	HSP20-like chaperones superfamily protein
At1g74310	[20.2.1] stress.abiotic.heat	ATHSP101_HOT1_HSP101__heat shock protein 101
At1g07400	[20.2.1] stress.abiotic.heat	HSP20-like chaperones superfamily protein
At5g51440	[20.2.1] stress.abiotic.heat	HSP20-like chaperones superfamily protein
At4g27670	[20.2.1] stress.abiotic.heat	HSP21__heat shock protein 21
At1g54050	[20.2.1] stress.abiotic.heat	HSP20-like chaperones superfamily protein
At1g71000	[20.2.1] stress.abiotic.heat	Chaperone DnaJ-domain superfamily protein
At5g12030	[20.2.1] stress.abiotic.heat	AT-HSP17.6A_HSP17.6_HSP17.6A__heat shock protein 17.6A
At4g25200	[20.2.1] stress.abiotic.heat	ATHSP23.6-MITO_HSP23.6-MITO__mitochondrion-localized small heat shock protein 23.6
At1g20470	[17.2.3] hormone metabolism.auxin.induced-regulated-responsive-activated	SAUR-like auxin-responsive protein family
At4g27450	[17.2.3] hormone metabolism.auxin.induced-regulated-responsive-activated	Aluminium induced protein with YGL and LRDR motifs
At2g03760	[17.3.1.1.5] hormone metabolism.brassinosteroid.synthesis-degradation.BRs.metabolic regulation	AtSOT1_AtSOT12_ATST1_RAR047_SOT12_ST_ST1__sulphotransferase 12
At2g19590	[17.5.1.2] hormone metabolism.ethylene.synthesis-degradation.1-aminocyclopropane-1-carboxylate oxidase	ACO1_ATACO1__ACC oxidase 1
At5g51190	[17.5.2] hormone metabolism.ethylene.signal transduction	Integrase-type DNA-binding superfamily protein
At4g17490	[17.5.2] hormone metabolism.ethylene.signal transduction	ATERF6_ERF-6-6_ERF6__ethylene responsive element binding factor 6
At1g52820	[17.6.1.1001] hormone metabolism.gibberelin.synthesis-degradation	2-oxoglutarate (2OG) and Fe(II)-dependent oxygenase superfamily protein
At1g72520	[17.7.1.2] hormone metabolism.jasmonate.synthesis-degradation.lipoxygenase	PLAT/LH2 domain-containing lipoxygenase family protein
At1g05680	[17.8.1001] hormone metabolism.salicylic acid.synthesis-degradation	UGT74E2__Uridine diphosphate glycosyltransferase 74E2
At5g19550	[13.1.1.2.1] amino acid metabolism.synthesis.central amino acid metabolism.aspartate.aspartate aminotransferase	AAT2_ASP2__aspartate aminotransferase 2
At3g55610	[13.1.2.2.1] amino acid metabolism.synthesis.glutamate family.proline.delta 1-pyrroline-5-carboxylate synthetase	P5CS2__delta 1-pyrroline-5-carboxylate synthase 2
At5g65010	[13.1.3.1.1] amino acid metabolism.synthesis.aspartate family.asparagine.asparagine synthetase	ASN2__asparagine synthetase 2
At3g02020	[13.1.3.6.1.1] amino acid metabolism.synthesis.aspartate family.misc.homoserine.aspartate kinase	AK3__aspartate kinase 3
At5g17990	[13.1.6.5.2] amino acid metabolism.synthesis.aromatic aa.tryptophan.anthranilate phosphoribosyltransferase	pat1_TRP1__tryptophan biosynthesis 1
At5g14760	[13.2.1.2] amino acid metabolism.degradation.central amino acid metabolism.aspartate	AO__L-aspartate oxidase
At3g30775	[13.2.2.2] amino acid metabolism.degradation.glutamate family.proline	AT-POX_ATPDH_ATPOX_ERD5_PRO1_PRODH__Methylenetetrahydrofolate reductase family protein
At4g24570	[9.8] mitochondrial electron transport / ATP synthesis.uncoupling protein	DIC2__dicarboxylate carrier 2
At2g07698	[9.9] mitochondrial electron transport / ATP synthesis.F1-ATPase	ATPase, F1 complex, alpha subunit protein
At3g21350	[27.2] RNA.transcription	MED6__RNA polymerase transcriptional regulation mediator-related
At3g10070	[27.2] RNA.transcription	TAF12_TAFII58__TBP-associated factor 12
At3g46640	[27.3.20] RNA.regulation of transcription.G2-like transcription factor family, GARP	LUX_PCL1__Homeodomain-like superfamily protein
At3g24520	[27.3.23] RNA.regulation of transcription.HSF,Heat-shock transcription factor family	AT-HSFC1_HSFC1__heat shock transcription factor C1
At3g17609	[27.3.35] RNA.regulation of transcription.bZIP transcription factor family	HYH__HY5-homolog
At4g25400	[27.3.6] RNA.regulation of transcription.bHLH,Basic Helix-Loop-Helix family	basic helix-loop-helix (bHLH) DNA-binding superfamily protein
At3g56980	[27.3.6] RNA.regulation of transcription.bHLH,Basic Helix-Loop-Helix family	BHLH039_ORG3__basic helix-loop-helix (bHLH) DNA-binding superfamily protein
At5g58010	[27.3.6] RNA.regulation of transcription.bHLH,Basic Helix-Loop-Helix family	LRL3__LJRHL1-like 3
At3g47640	[27.3.6] RNA.regulation of transcription.bHLH,Basic Helix-Loop-Helix family	PYE__basic helix-loop-helix (bHLH) DNA-binding superfamily protein
At2g41240	[27.3.6] RNA.regulation of transcription.bHLH,Basic Helix-Loop-Helix family	BHLH100__basic helix-loop-helix protein 100
At2g35930	[27.3.64] RNA.regulation of transcription.PHOR1	PUB23__plant U-box 23
At5g67450	[27.3.11] RNA.regulation of transcription.C2H2 zinc finger family	AZF1_ZF1__zinc-finger protein 1
At1g27730	[27.3.11] RNA.regulation of transcription.C2H2 zinc finger family	STZ_ZAT10__salt tolerance zinc finger
At3g28210	[27.3.11] RNA.regulation of transcription.C2H2 zinc finger family	PMZ_SAP12__zinc finger (AN1-like) family protein
At5g59820	[27.3.11] RNA.regulation of transcription.C2H2 zinc finger family	RHL41_ZAT12__C2H2-type zinc finger family protein
At5g54470	[27.3.7] RNA.regulation of transcription.C2C2(Zn) CO-like, Constans-like zinc finger family	B-box type zinc finger family protein
At3g21890	[27.3.7] RNA.regulation of transcription.C2C2(Zn) CO-like, Constans-like zinc finger family	B-box type zinc finger family protein
At3g21150	[27.3.7] RNA.regulation of transcription.C2C2(Zn) CO-like, Constans-like zinc finger family	BBX32__B-box 32
At1g26790	[27.3.8] RNA.regulation of transcription.C2C2(Zn) DOF zinc finger family	Dof-type zinc finger DNA-binding family protein
At3g59080	[27.3.99] RNA.regulation of transcription.unclassified	Eukaryotic aspartyl protease family protein
At5g66870	[27.3.37] RNA.regulation of transcription.AS2,Lateral Organ Boundaries Gene Family	ASL1_LBD36__ASYMMETRIC LEAVES 2-like 1
At2g14210	[27.3.24] RNA.regulation of transcription.MADS box transcription factor family	AGL44_ANR1__AGAMOUS-like 44
At1g32870	[27.3.27] RNA.regulation of transcription.NAC domain transcription factor family	ANAC013_ANAC13_NAC13__NAC domain protein 13
At1g01060	[27.3.26] RNA.regulation of transcription.MYB-related transcription factor family	LHY_LHY1__Homeodomain-like superfamily protein
At5g37260	[27.3.26] RNA.regulation of transcription.MYB-related transcription factor family	CIR1_RVE2__Homeodomain-like superfamily protein
At5g49520	[27.3.32] RNA.regulation of transcription.WRKY domain transcription factor family	ATWRKY48_WRKY48__WRKY DNA-binding protein 48
At2g38470	[27.3.32] RNA.regulation of transcription.WRKY domain transcription factor family	ATWRKY33_WRKY33__WRKY DNA-binding protein 33
At4g23810	[27.3.32] RNA.regulation of transcription.WRKY domain transcription factor family	ATWRKY53_WRKY53__WRKY family transcription factor
At1g80840	[27.3.32] RNA.regulation of transcription.WRKY domain transcription factor family	ATWRKY40_WRKY40__WRKY DNA-binding protein 40
At4g31800	[27.3.32] RNA.regulation of transcription.WRKY domain transcription factor family	ATWRKY18_WRKY18__WRKY DNA-binding protein 18
At3g20810	[27.3.57] RNA.regulation of transcription.JUMONJI family	2-oxoglutarate (2OG) and Fe(II)-dependent oxygenase superfamily protein
At3g26910	[27.3.67] RNA.regulation of transcription.putative transcription regulator	hydroxyproline-rich glycoprotein family protein
At1g72360	[27.3.3] RNA.regulation of transcription.AP2/EREBP, APETALA2/Ethylene-responsive element binding protein family	HRE1__Integrase-type DNA-binding superfamily protein
At5g64750	[27.3.3] RNA.regulation of transcription.AP2/EREBP, APETALA2/Ethylene-responsive element binding protein family	ABR1__Integrase-type DNA-binding superfamily protein
At2g40340	[27.3.3] RNA.regulation of transcription.AP2/EREBP, APETALA2/Ethylene-responsive element binding protein family	AtERF48_DREB2C__Integrase-type DNA-binding superfamily protein
At5g52020	[27.3.3] RNA.regulation of transcription.AP2/EREBP, APETALA2/Ethylene-responsive element binding protein family	Integrase-type DNA-binding superfamily protein
At2g47520	[27.3.3] RNA.regulation of transcription.AP2/EREBP, APETALA2/Ethylene-responsive element binding protein family	HRE2__Integrase-type DNA-binding superfamily protein
At3g15540	[27.3.40] RNA.regulation of transcription.Aux/IAA family	IAA19_MSG2__indole-3-acetic acid inducible 19
At1g52830	[27.3.40] RNA.regulation of transcription.Aux/IAA family	IAA6_SHY1__indole-3-acetic acid 6
At2g40140	[27.3.12] RNA.regulation of transcription.C3H zinc finger family	ATSZF2_CZF1_SZF2_ZFAR1__zinc finger (CCCH-type) family protein
At3g55980	[27.3.12] RNA.regulation of transcription.C3H zinc finger family	ATSZF1_SZF1__salt-inducible zinc finger 1
At2g46790	[27.3.66] RNA.regulation of transcription.Psudo ARR transcription factor family	APRR9_PRR9_TL1__pseudo-response regulator 9
ATH-MIR163	[]
At5g54120	[]

## Sheet: PXVE;NF-YA3 induced
Dataset S3. Functional classification of differentially expressed transcripts in PXVE:NF-YAs, PXVE:NF-YA2SRDX and PXVE:miR169nm lines
according to MAPMAN categories using the web-based tool Classification Superviewer
The automatically derived functional classifications from The MapMan data as of Dec. 2008 were downloaded from MapMan at http://mapman.gabipd.org/web/guest/mapmanstore (file Ath_AGI_TAIR9_Jan2010.txt).
	PXVE:NF-YA3 induced genes
ID	MAPMAN Category	Annotation
At3g27690	[1.1.1.1] PS.lightreaction.photosystem II.LHC-II	LHCB2_LHCB2.3_LHCB2.4__photosystem II light harvesting complex gene 2.3
At5g45040	[1.1.5] PS.lightreaction.other electron carrier (ox/red)	Cytochrome c
At1g23730	[8.3] TCA / org. transformation.carbonic anhydrases	ATBCA3_BCA3__beta carbonic anhydrase 3
At1g09620	[29.1.4] protein.aa activation.leucine-tRNA ligase	ATP binding;leucine-tRNA ligases;aminoacyl-tRNA ligases;nucleotide binding;ATP binding;aminoacyl-tRNA ligases
At5g19210	[29.2.3] protein.synthesis.initiation	P-loop containing nucleoside triphosphate hydrolases superfamily protein
At1g21650	[29.3.3] protein.targeting.chloroplast	Preprotein translocase SecA family protein
At1g07570	[29.4.1.57] protein.postranslational modification.kinase.receptor like cytoplasmatic kinase VII	APK1_APK1A__Protein kinase superfamily protein
At2g31320	[29.4] protein.postranslational modification	ATPARP2_PARP2__poly(ADP-ribose) polymerase 2
At5g41700	[29.5.11.3] protein.degradation.ubiquitin.E2	ATUBC8_UBC8__ubiquitin conjugating enzyme 8
At4g11370	[29.5.11.4.2] protein.degradation.ubiquitin.E3.RING	RHA1A__RING-H2 finger A1A
At3g59200	[29.5.11.4.3.2] protein.degradation.ubiquitin.E3.SCF.FBOX	F-box/RNI-like superfamily protein
At2g24280	[29.5] protein.degradation	alpha/beta-Hydrolases superfamily protein
At1g36390	[29.6] protein.folding	Co-chaperone GrpE family protein
At1g78960	[16.1.5.1003] secondary metabolism.isoprenoids.terpenoids	ATLUP2_LUP2__lupeol synthase 2
At4g37990	[16.2.1.10] secondary metabolism.phenylpropanoids.lignin biosynthesis.CAD	ATCAD8_CAD-B2_ELI3_ELI3-2__elicitor-activated gene 3-2
At3g44300	[16.5.1.3.3] secondary metabolism.sulfur-containing.glucosinolates.degradation.nitrilase	AtNIT2_NIT2__nitrilase 2
At4g22870	[16.8.1.1] secondary metabolism.flavonoids.anthocyanins.leucocyanidin oxygenase	2-oxoglutarate (2OG) and Fe(II)-dependent oxygenase superfamily protein
At1g80080	[33.99] development.unspecified	AtRLP17_TMM__Leucine-rich repeat (LRR) family protein
At5g08030	[11.9.3.3] lipid metabolism.lipid degradation.lysophospholipases.glycerophosphodiester phosphodiesterase	PLC-like phosphodiesterases superfamily protein
At2g42690	[11.9.2] lipid metabolism.lipid degradation.lipases	alpha/beta-Hydrolases superfamily protein
At3g15720	[10.6.3] cell wall.degradation.pectate lyases and polygalacturonases	Pectin lyase-like superfamily protein
At4g19420	[10.8.2] cell wall.pectin*esterases.acetyl esterase	Pectinacetylesterase family protein
At2g26450	[10.8.1] cell wall.pectin*esterases.PME	Plant invertase/pectin methylesterase inhibitor superfamily
At3g26320	[26.10] misc.cytochrome P450	CYP71B36__cytochrome P450, family 71, subfamily B, polypeptide 36
At4g25980	[26.12] misc.peroxidases	Peroxidase superfamily protein
At1g07990	[26.13] misc.acid and other phosphatases	SIT4 phosphatase-associated family protein
At5g62350	[26.18] misc.invertase/pectin methylesterase inhibitor family protein	Plant invertase/pectin methylesterase inhibitor superfamily protein
At2g02850	[26.19] misc.plastocyanin-like	ARPN__plantacyanin
At1g06780	[26.2] misc.UDP glucosyl and glucoronyl transferases	GAUT6__galacturonosyltransferase 6
At4g27480	[26.2] misc.UDP glucosyl and glucoronyl transferases	Core-2/I-branching beta-1,6-N-acetylglucosaminyltransferase family protein
At4g12500	[26.21] misc.protease inhibitor/seed storage/lipid transfer protein (LTP) family protein	Bifunctional inhibitor/lipid-transfer protein/seed storage 2S albumin superfamily protein
At5g48490	[26.21] misc.protease inhibitor/seed storage/lipid transfer protein (LTP) family protein	Bifunctional inhibitor/lipid-transfer protein/seed storage 2S albumin superfamily protein
At4g16230	[26.28] misc.GDSL-motif lipase	GDSL-like Lipase/Acylhydrolase superfamily protein
At1g10360	[26.9] misc.glutathione S transferases	ATGSTU18_GST29_GSTU18__glutathione S-transferase TAU 18
At2g40460	[34.13] transport.peptides and oligopeptides	Major facilitator superfamily protein
At3g20660	[34.14] transport.unspecified cations	4-Oct_AtOCT4__organic cation/carnitine transporter4
At3g55130	[34.16] transport.ABC transporters and multidrug resistance systems	ATWBC19_WBC19__white-brown complex homolog 19
At2g16120	[34.2] transporter.sugars	ATPMT1_PMT1__polyol/monosaccharide transporter 1
At1g16370	[34.99] transport.misc	ATOCT6_OCT6__organic cation/carnitine transporter 6
At3g25970	[35.1.5] not assigned.no ontology.pentatricopeptide (PPR) repeat-containing protein	Pentatricopeptide repeat (PPR) superfamily protein
At5g08490	[35.1.5] not assigned.no ontology.pentatricopeptide (PPR) repeat-containing protein	Tetratricopeptide repeat (TPR)-like superfamily protein
At5g13270	[35.1.5] not assigned.no ontology.pentatricopeptide (PPR) repeat-containing protein	RARE1__Pentatricopeptide repeat (PPR) superfamily protein
At4g32560	[35.1.1023] not assigned.no ontology	paramyosin-related
At1g31200	[35.1.1023] not assigned.no ontology	ATPP2-A9_PP2-A9__phloem protein 2-A9
At1g14880	[35.1.1023] not assigned.no ontology	PCR1__PLANT CADMIUM RESISTANCE 1
At5g03370	[35.1.1023] not assigned.no ontology	acylphosphatase family
At2g16005	[35.1.1023] not assigned.no ontology	MD-2-related lipid recognition domain-containing protein
At1g71470	[35.2.1001] not assigned.unknown	unknown protein; FUNCTIONS IN: molecular_function unknown; INVOLVED IN: biological_process unknown; LOCATED IN: cellular_component unknown; EXPRESSED IN: egg cell; BEST Arabidopsis thaliana protein match is: unknown protein (TAIR:AT3G22090.1); Has 30201 Blast hits to 17322 proteins in 780 species: Archae - 12; Bacteria - 1396; Metazoa - 17338; Fungi - 3422; Plants - 5037; Viruses - 0; Other Eukar…
At1g73060	[35.2.1001] not assigned.unknown	LPA3__Low PSII Accumulation 3
At3g44570	[35.2.1001] not assigned.unknown	Arabidopsis retrotransposon ORF-1 protein
At3g42440	[35.2.1001] not assigned.unknown
At5g38080	[35.2.1001] not assigned.unknown	unknown protein; BEST Arabidopsis thaliana protein match is: unknown protein (TAIR:AT5G38090.1); Has 1807 Blast hits to 1807 proteins in 277 species: Archae - 0; Bacteria - 0; Metazoa - 736; Fungi - 347; Plants - 385; Viruses - 0; Other Eukaryotes - 339 (source: NCBI BLink).
At2g38070	[35.2.1001] not assigned.unknown	Protein of unknown function (DUF740)
At4g18690	[35.2.1001] not assigned.unknown	unknown protein; BEST Arabidopsis thaliana protein match is: unknown protein (TAIR:AT4G18680.1); Has 522 Blast hits to 522 proteins in 39 species: Archae - 0; Bacteria - 0; Metazoa - 9; Fungi - 0; Plants - 513; Viruses - 0; Other Eukaryotes - 0 (source: NCBI BLink).
At3g14760	[35.2.1001] not assigned.unknown	unknown protein; FUNCTIONS IN: molecular_function unknown; INVOLVED IN: biological_process unknown; LOCATED IN: endomembrane system; EXPRESSED IN: 6 plant structures; EXPRESSED DURING: LP.04 four leaves visible, LP.02 two leaves visible; Has 63 Blast hits to 63 proteins in 13 species: Archae - 0; Bacteria - 0; Metazoa - 0; Fungi - 0; Plants - 63; Viruses - 0; Other Eukaryotes - 0 (source: NCBI BL…
At3g12420	[35.2.1001] not assigned.unknown	Polynucleotidyl transferase, ribonuclease H-like superfamily protein
At5g12050	[35.2.1001] not assigned.unknown	unknown protein; BEST Arabidopsis thaliana protein match is: unknown protein (TAIR:AT3G13980.1); Has 1807 Blast hits to 1807 proteins in 277 species: Archae - 0; Bacteria - 0; Metazoa - 736; Fungi - 347; Plants - 385; Viruses - 0; Other Eukaryotes - 339 (source: NCBI BLink).
At5g43480	[35.2.1001] not assigned.unknown	unknown protein; Has 1807 Blast hits to 1807 proteins in 277 species: Archae - 0; Bacteria - 0; Metazoa - 736; Fungi - 347; Plants - 385; Viruses - 0; Other Eukaryotes - 339 (source: NCBI BLink).
At3g01345	[35.2.1001] not assigned.unknown	Expressed protein
At5g15860	[35.2.1001] not assigned.unknown	ATPCME_PCME__prenylcysteine methylesterase
At5g55570	[35.2.1001] not assigned.unknown	unknown protein; LOCATED IN: chloroplast; Has 35333 Blast hits to 34131 proteins in 2444 species: Archae - 798; Bacteria - 22429; Metazoa - 974; Fungi - 991; Plants - 531; Viruses - 0; Other Eukaryotes - 9610 (source: NCBI BLink).
At3g56140	[35.2.1001] not assigned.unknown	Protein of unknown function (DUF399 and DUF3411)
At4g12990	[35.2.1001] not assigned.unknown	unknown protein; FUNCTIONS IN: molecular_function unknown; INVOLVED IN: biological_process unknown; LOCATED IN: plant-type cell wall; EXPRESSED IN: 23 plant structures; EXPRESSED DURING: 13 growth stages; Has 4 Blast hits to 4 proteins in 1 species: Archae - 0; Bacteria - 0; Metazoa - 0; Fungi - 0; Plants - 4; Viruses - 0; Other Eukaryotes - 0 (source: NCBI BLink).
At3g61780	[35.2.1001] not assigned.unknown	emb1703__embryo defective 1703
At3g49790	[35.2.1001] not assigned.unknown	Carbohydrate-binding protein
At4g13750	[35.2.1001] not assigned.unknown	NOV__Histidine kinase-, DNA gyrase B-, and HSP90-like ATPase family protein
At1g28100	[35.2.1001] not assigned.unknown	unknown protein; FUNCTIONS IN: molecular_function unknown; INVOLVED IN: biological_process unknown; LOCATED IN: cellular_component unknown; EXPRESSED IN: 22 plant structures; EXPRESSED DURING: 13 growth stages; Has 64 Blast hits to 64 proteins in 27 species: Archae - 0; Bacteria - 14; Metazoa - 0; Fungi - 6; Plants - 42; Viruses - 0; Other Eukaryotes - 2 (source: NCBI BLink).
At1g49640	[35.2.1001] not assigned.unknown	alpha/beta-Hydrolases superfamily protein
At2g40020	[35.2.1001] not assigned.unknown	Nucleolar histone methyltransferase-related protein
At4g27620	[35.2.1001] not assigned.unknown	unknown protein; FUNCTIONS IN: molecular_function unknown; INVOLVED IN: biological_process unknown; LOCATED IN: mitochondrion; EXPRESSED IN: 18 plant structures; EXPRESSED DURING: 11 growth stages; BEST Arabidopsis thaliana protein match is: unknown protein (TAIR:AT4G27610.3); Has 35333 Blast hits to 34131 proteins in 2444 species: Archae - 798; Bacteria - 22429; Metazoa - 974; Fungi - 991; Plant…
At4g10280	[35.2.1001] not assigned.unknown	RmlC-like cupins superfamily protein
At2g30460	[35.2.1001] not assigned.unknown	Nucleotide/sugar transporter family protein
At1g65420	[35.2.1001] not assigned.unknown	NPQ7__Protein of unknown function (DUF565)
At3g53650	[28.1.3] DNA.synthesis/chromatin structure.histone	Histone superfamily protein
At1g75230	[28.1] DNA.synthesis/chromatin structure	DNA glycosylase superfamily protein
At4g32700	[28.1] DNA.synthesis/chromatin structure	TEB__helicases;ATP-dependent helicases;nucleic acid binding;ATP binding;DNA-directed DNA polymerases;DNA binding
At1g68290	[28.1] DNA.synthesis/chromatin structure	ENDO 2__endonuclease 2
At3g19210	[28.2] DNA.repair	ATRAD54_CHR25_RAD54__homolog of RAD54
At5g41360	[28.2] DNA.repair	ATXPB2_XPB2__homolog of Xeroderma pigmentosum complementation group B 2
At4g10200	[28.99] DNA.unspecified	TTF-type zinc finger protein with HAT dimerisation domain
At2g20825	[28.99] DNA.unspecified	ULT2__Developmental regulator, ULTRAPETALA
At1g54490	[28.99] DNA.unspecified	AIN1_ATXRN4_EIN5_XRN4__exoribonuclease 4
At3g10180	[31.1] cell.organisation	P-loop containing nucleoside triphosphate hydrolases superfamily protein
At5g15500	[31.1] cell.organisation	Ankyrin repeat family protein
At3g53000	[31.1] cell.organisation	AtPP2-A15_PP2-A15__phloem protein 2-A15
At1g74070	[31.3.1] cell.cycle.peptidylprolyl isomerase	Cyclophilin-like peptidyl-prolyl cis-trans isomerase family protein
At4g27440	[19.14] tetrapyrrole synthesis.protochlorophyllide reductase	PORB__protochlorophyllide oxidoreductase B
At4g04970	[3.6] minor CHO metabolism.callose	ATGSL01_ATGSL1_GSL01_GSL1__glucan synthase-like 1
At3g53220	[21.1] redox.thioredoxin	Thioredoxin superfamily protein
At3g10130	[21.3] redox.heme	SOUL heme-binding family protein
At2g28190	[21.6] redox.dismutases and catalases	CSD2_CZSOD2__copper/zinc superoxide dismutase 2
At1g12520	[21.6] redox.dismutases and catalases	ATCCS_CCS__copper chaperone for SOD1
At5g39790	[30.1.1] signalling.in sugar and nutrient physiology	5'-AMP-activated protein kinase-related
At5g07180	[30.2.13] signalling.receptor kinases.leucine rich repeat XIII	ERL2__ERECTA-like 2
At4g28490	[30.2.11] signalling.receptor kinases.leucine rich repeat XI	HAE_RLK5__Leucine-rich receptor-like protein kinase family protein
At5g35670	[30.3] signalling.calcium	iqd33__IQ-domain 33
At5g01600	[15.2] metal handling.binding, chelation and storage	ATFER1_FER1__ferretin 1
At1g74710	[18.5.2.1] Co-factor and vitamine metabolism.folate & vitamine K.vitamine K.isochorismate synthase	ATICS1_EDS16_ICS1_SID2__ADC synthase superfamily protein
At1g78780	[20.1.1001] stress.biotic	pathogenesis-related family protein
At1g73620	[20.1.1001] stress.biotic	Pathogenesis-related thaumatin superfamily protein
At2g43510	[20.1.7.12] stress.biotic.PR-proteins.plant defensins	ATTI1_TI1__trypsin inhibitor protein 1
At5g36910	[20.1.2] stress.biotic.receptors	THI2.2__thionin 2.2
At5g38910	[20.2.99] stress.abiotic.unspecified	RmlC-like cupins superfamily protein
At5g45860	[20.2.99] stress.abiotic.unspecified	PYL11_RCAR5__PYR1-like 11
At4g14060	[20.2.99] stress.abiotic.unspecified	Polyketide cyclase/dehydrase and lipid transport superfamily protein
At4g14630	[20.2.99] stress.abiotic.unspecified	GLP9__germin-like protein 9
At2g42540	[20.2.2] stress.abiotic.cold	COR15_COR15A__cold-regulated 15a
At2g42530	[20.2.2] stress.abiotic.cold	COR15B__cold regulated 15b
At1g75380	[20.2.4] stress.abiotic.touch/wounding	ATBBD1_BBD1__bifunctional nuclease in basal defense response 1
At5g15960	[17.1.3] hormone metabolism.abscisic acid.induced-regulated-responsive-activated	KIN1__stress-responsive protein (KIN1) / stress-induced protein (KIN1)
At3g44300	[17.2.1.1001] hormone metabolism.auxin.synthesis-degradation	AtNIT2_NIT2__nitrilase 2
At3g53250	[17.2.3] hormone metabolism.auxin.induced-regulated-responsive-activated	SAUR-like auxin-responsive protein family
At5g59845	[17.6.3] hormone metabolism.gibberelin.induced-regulated-responsive-activated	Gibberellin-regulated family protein
At5g42650	[17.7.1.3] hormone metabolism.jasmonate.synthesis-degradation.allene oxidase synthase	AOS_CYP74A_DDE2__allene oxide synthase
At2g39800	[13.1.2.2.1] amino acid metabolism.synthesis.glutamate family.proline.delta 1-pyrroline-5-carboxylate synthetase	ATP5CS_P5CS1__delta1-pyrroline-5-carboxylate synthase 1
At3g08860	[13.2.4.1] amino acid metabolism.degradation.branched-chain group.shared	PYD4__PYRIMIDINE 4
At5g54520	[27.1.1] RNA.processing.splicing	Transducin/WD40 repeat-like superfamily protein
At2g02990	[27.1.19] RNA.processing.ribonucleases	ATRNS1_RNS1__ribonuclease 1
At5g67060	[27.3.6] RNA.regulation of transcription.bHLH,Basic Helix-Loop-Helix family	HEC1__basic helix-loop-helix (bHLH) DNA-binding superfamily protein
At3g43490	[27.3.11] RNA.regulation of transcription.C2H2 zinc finger family	Zinc knuckle (CCHC-type) family protein
At5g54180	[27.3.99] RNA.regulation of transcription.unclassified	PTAC15__plastid transcriptionally active 15
At3g06010	[27.3.44] RNA.regulation of transcription.Chromatin Remodeling Factors	ATCHR12__Homeotic gene regulator
At5g56840	[27.3.26] RNA.regulation of transcription.MYB-related transcription factor family	myb-like transcription factor family protein
At5g57180	[27.3.34] RNA.regulation of transcription.Orphan family	CIA2__chloroplast import apparatus 2
At1g53670	[27.3.67] RNA.regulation of transcription.putative transcription regulator	ATMSRB1_MSRB1__methionine sulfoxide reductase B 1
At1g72830	[27.3.14] RNA.regulation of transcription.CCAAT box binding factor family, HAP2	ATHAP2C_HAP2C_NF-YA3__nuclear factor Y, subunit A3
At5g44260	[27.3.12] RNA.regulation of transcription.C3H zinc finger family	Zinc finger C-x8-C-x5-C-x3-H type family protein

## Sheet: PXVE;NF-YA3 repressed
Dataset S3. Functional classification of differentially expressed transcripts in PXVE:NF-YAs, PXVE:NF-YA2SRDX and PXVE:miR169nm lines
according to MAPMAN categories using the web-based tool Classification Superviewer
The automatically derived functional classifications from The MapMan data as of Dec. 2008 were downloaded from MapMan at http://mapman.gabipd.org/web/guest/mapmanstore (file Ath_AGI_TAIR9_Jan2010.txt).
	PXVE:NF-YA3 repressed genes
ID	MAPMAN Category	Annotation
At5g16200	[29.2.1.1.3.2.99] protein.synthesis.ribosomal protein.prokaryotic.unknown organellar.50S subunit.unknown	50S ribosomal protein-related
At1g59660	[29.3.1] protein.targeting.nucleus	Nucleoporin autopeptidase
At5g66210	[29.4.1] protein.postranslational modification.kinase	CPK28__calcium-dependent protein kinase 28
At3g59350	[29.4.1.58] protein.postranslational modification.kinase.receptor like cytoplasmatic kinase VIII	Protein kinase superfamily protein
At5g35580	[29.4.1.57] protein.postranslational modification.kinase.receptor like cytoplasmatic kinase VII	Protein kinase superfamily protein
At3g45330	[29.4] protein.postranslational modification	Concanavalin A-like lectin protein kinase family protein
At1g05000	[29.4] protein.postranslational modification	Phosphotyrosine protein phosphatases superfamily protein
At2g17850	[29.4] protein.postranslational modification	Rhodanese/Cell cycle control phosphatase superfamily protein
At1g15100	[29.5.11.4.2] protein.degradation.ubiquitin.E3.RING	RHA2A__RING-H2 finger A2A
At5g42200	[29.5.11.4.2] protein.degradation.ubiquitin.E3.RING	RING/U-box superfamily protein
At2g47720	[29.5.2] protein.degradation.autophagy	FUNCTIONS IN: molecular_function unknown; INVOLVED IN: biological_process unknown; LOCATED IN: chloroplast; EXPRESSED IN: 7 plant structures; EXPRESSED DURING: 4 anthesis, F mature embryo stage, petal differentiation and expansion stage, E expanded cotyledon stage, D bilateral stage; BEST Arabidopsis thaliana protein match is: Transducin/WD40 repeat-like superfamily protein (TAIR:AT3G62770.1); Ha…
At3g51350	[29.5.4] protein.degradation.aspartate protease	Eukaryotic aspartyl protease family protein
At1g03220	[29.5.4] protein.degradation.aspartate protease	Eukaryotic aspartyl protease family protein
At2g18193	[29.5.9] protein.degradation.AAA type	P-loop containing nucleoside triphosphate hydrolases superfamily protein
At3g50930	[29.5.9] protein.degradation.AAA type	BCS1__cytochrome BC1 synthesis
At5g67140	[29.5.11.4.3.2] protein.degradation.ubiquitin.E3.SCF.FBOX	F-box/RNI-like superfamily protein
At2g26390	[29.5.5] protein.degradation.serine protease	Serine protease inhibitor (SERPIN) family protein
At2g35770	[29.5.5] protein.degradation.serine protease	scpl28__serine carboxypeptidase-like 28
At2g31865	[29.5] protein.degradation	PARG2__poly(ADP-ribose) glycohydrolase 2
At3g21860	[29.5.11.4.3.1] protein.degradation.ubiquitin.E3.SCF.SKP	ASK10_SK10__SKP1-like 10
At1g55060	[29.5.11.1] protein.degradation.ubiquitin.ubiquitin	UBQ12__ubiquitin 12
At5g03240	[29.5.11.1] protein.degradation.ubiquitin.ubiquitin	UBQ3__polyubiquitin 3
At5g47950	[16.2] secondary metabolism.phenylpropanoids	HXXXD-type acyl-transferase family protein
At1g34060	[16.5.99.1] secondary metabolism.sulfur-containing.misc.alliinase	Pyridoxal phosphate (PLP)-dependent transferases superfamily protein
At5g61160	[16.8.1.1001] secondary metabolism.flavonoids.anthocyanins	AACT1__anthocyanin 5-aromatic acyltransferase 1
At4g35770	[33.99] development.unspecified	ATSEN1_DIN1_SEN1_SEN1__Rhodanese/Cell cycle control phosphatase superfamily protein
At5g48850	[33.99] development.unspecified	ATSDI1__Tetratricopeptide repeat (TPR)-like superfamily protein
At2g39510	[33.99] development.unspecified	nodulin MtN21 /EamA-like transporter family protein
At1g32870	[33.99] development.unspecified	ANAC013_ANAC13_NAC13__NAC domain protein 13
At1g22160	[33.99] development.unspecified	Protein of unknown function (DUF581)
At5g18270	[33.99] development.unspecified	ANAC087__Arabidopsis NAC domain containing protein 87
At3g11980	[33.99] development.unspecified	FAR2_MS2__Jojoba acyl CoA reductase-related male sterility protein
At4g17670	[33.99] development.unspecified	Protein of unknown function (DUF581)
At3g03270	[33.99] development.unspecified	Adenine nucleotide alpha hydrolases-like superfamily protein
At3g29970	[33.99] development.unspecified	B12D protein
At2g11810	[11.10.1] lipid metabolism.glycolipid synthesis.MGDG synthase	ATMGD3_MGD3_MGDC__monogalactosyldiacylglycerol synthase type C
At3g02620	[11.1.15] lipid metabolism.FA synthesis and FA elongation.ACP desaturase	Plant stearoyl-acyl-carrier-protein desaturase family protein
At1g43800	[11.1.15] lipid metabolism.FA synthesis and FA elongation.ACP desaturase	Plant stearoyl-acyl-carrier-protein desaturase family protein
At1g06520	[11.3] lipid metabolism.Phospholipid synthesis	ATGPAT1_GPAT1__glycerol-3-phosphate acyltransferase 1
At1g73600	[11.3] lipid metabolism.Phospholipid synthesis	S-adenosyl-L-methionine-dependent methyltransferases superfamily protein
At1g68620	[11.9.3.2] lipid metabolism.lipid degradation.lysophospholipases.carboxylesterase	alpha/beta-Hydrolases superfamily protein
At1g30620	[10.1.9] cell wall.precursor synthesis.MUR4	HSR8_MUR4_UXE1__NAD(P)-binding Rossmann-fold superfamily protein
At3g54590	[10.5.4] cell wall.cell wall proteins.HRGP	ATHRGP1_HRGP1__hydroxyproline-rich glycoprotein
At5g12880	[10.5.4] cell wall.cell wall proteins.HRGP	proline-rich family protein
At4g08400	[10.5.4] cell wall.cell wall proteins.HRGP	Proline-rich extensin-like family protein
At4g08410	[10.5.4] cell wall.cell wall proteins.HRGP	Proline-rich extensin-like family protein
At3g62680	[10.5.2] cell wall.cell wall proteins.proline rich proteins	ATPRP3_PRP3__proline-rich protein 3
At5g40730	[10.5.1] cell wall.cell wall proteins.AGPs	AGP24_ATAGP24__arabinogalactan protein 24
At1g48100	[10.6.3] cell wall.degradation.pectate lyases and polygalacturonases	Pectin lyase-like superfamily protein
At5g57530	[10.7] cell wall.modification	AtXTH12_XTH12__xyloglucan endotransglucosylase/hydrolase 12
At1g65310	[10.7] cell wall.modification	ATXTH17_XTH17__xyloglucan endotransglucosylase/hydrolase 17
At3g45970	[10.7] cell wall.modification	ATEXLA1_ATEXPL1_ATHEXP BETA 2.1_EXLA1_EXPL1__expansin-like A1
At5g57560	[10.7] cell wall.modification	TCH4_XTH22__Xyloglucan endotransglucosylase/hydrolase family protein
At4g30290	[10.7] cell wall.modification	ATXTH19_XTH19__xyloglucan endotransglucosylase/hydrolase 19
At4g25810	[10.7] cell wall.modification	XTH23_XTR6__xyloglucan endotransglycosylase 6
At4g30280	[10.7] cell wall.modification	ATXTH18_XTH18__xyloglucan endotransglucosylase/hydrolase 18
At4g30380	[10.7] cell wall.modification	Barwin-related endoglucanase
At4g02330	[10.8.99] cell wall.pectin*esterases.misc	ATPMEPCRB__Plant invertase/pectin methylesterase inhibitor superfamily
At3g10720	[10.8.1] cell wall.pectin*esterases.PME	Plant invertase/pectin methylesterase inhibitor superfamily
At2g34500	[26.10] misc.cytochrome P450	CYP710A1__cytochrome P450, family 710, subfamily A, polypeptide 1
At4g26010	[26.12] misc.peroxidases	Peroxidase superfamily protein
At5g39580	[26.12] misc.peroxidases	Peroxidase superfamily protein
At2g01180	[26.13] misc.acid and other phosphatases	ATLPP1_ATPAP1_LPP1_PAP1__phosphatidic acid phosphatase 1
At4g00080	[26.18] misc.invertase/pectin methylesterase inhibitor family protein	UNE11__Plant invertase/pectin methylesterase inhibitor superfamily protein
At1g47960	[26.18] misc.invertase/pectin methylesterase inhibitor family protein	ATC/VIF1_C/VIF1__cell wall / vacuolar inhibitor of fructosidase 1
At2g36780	[26.2] misc.UDP glucosyl and glucoronyl transferases	UDP-Glycosyltransferase superfamily protein
At4g15160	[26.21] misc.protease inhibitor/seed storage/lipid transfer protein (LTP) family protein	Bifunctional inhibitor/lipid-transfer protein/seed storage 2S albumin superfamily protein
At5g10050	[26.22] misc.short chain dehydrogenase/reductase (SDR)	NAD(P)-binding Rossmann-fold superfamily protein
At1g64590	[26.22] misc.short chain dehydrogenase/reductase (SDR)	NAD(P)-binding Rossmann-fold superfamily protein
At2g32020	[26.24] misc.GCN5-related N-acetyltransferase	Acyl-CoA N-acyltransferases (NAT) superfamily protein
At3g57240	[26.4.1] misc.beta 1,3 glucan hydrolases.glucan endo-1,3-beta-glucosidase	BG3__beta-1,3-glucanase 3
At2g29720	[26.7] misc.oxidases - copper, flavone etc.	CTF2B__FAD/NAD(P)-binding oxidoreductase family protein
At5g62480	[26.9] misc.glutathione S transferases	ATGSTU9_GST14_GST14B_GSTU9__glutathione S-transferase tau 9
At1g14550	[26.9] misc.glutathione S transferases	Peroxidase superfamily protein
At1g69930	[26.9] misc.glutathione S transferases	ATGSTU11_GSTU11__glutathione S-transferase TAU 11
At1g14540	[26.9] misc.glutathione S transferases	Peroxidase superfamily protein
At5g54960	[5.2] fermentation.PDC	PDC2__pyruvate decarboxylase-2
At4g33070	[5.2] fermentation.PDC	Thiamine pyrophosphate dependent pyruvate decarboxylase family protein
At1g77120	[5.3] fermentation.ADH	ADH_ADH1_ATADH_ATADH1__alcohol dehydrogenase 1
At3g46900	[34.12] transport.metal	COPT2__copper transporter 2
At4g19680	[34.12] transport.metal	ATIRT2_IRT2__iron regulated transporter 2
At3g45690	[34.13] transport.peptides and oligopeptides	Major facilitator superfamily protein
At5g45380	[34.14] transport.unspecified cations	ATDUR3_DUR3__solute:sodium symporters;urea transmembrane transporters
At5g44110	[34.16] transport.ABC transporters and multidrug resistance systems	ATNAP2_ATPOP1_POP1__P-loop containing nucleoside triphosphate hydrolases superfamily protein
At5g06530	[34.16] transport.ABC transporters and multidrug resistance systems	ABC-2 type transporter family protein
At2g29870	[34.19.99] transport.Major Intrinsic Proteins.unspecified	Aquaporin-like superfamily protein
At4g10380	[34.19.3] transport.Major Intrinsic Proteins.NIP	NIP5;1_NLM6_NLM8__NOD26-like intrinsic protein 5;1
At2g34390	[34.19.3] transport.Major Intrinsic Proteins.NIP	NIP2;1_NLM4__NOD26-like intrinsic protein 2;1
At3g20460	[34.2] transporter.sugars	Major facilitator superfamily protein
At3g14070	[34.21] transport.calcium	ATCCX3_CAX9_CCX3__cation exchanger 9
At3g51860	[34.21] transport.calcium	ATCAX3_ATHCX1_CAX1-LIKE_CAX3__cation exchanger 3
At2g46440	[34.22] transport.cyclic nucleotide or calcium regulated channels	ATCNGC11_CNGC11_CNGC11__cyclic nucleotide-gated channels
At2g46430	[34.22] transport.cyclic nucleotide or calcium regulated channels	ATCNGC3_CNGC3_CNGC3.C__cyclic nucleotide gated channel 3
At1g72660	[34.5] transport.ammonium	P-loop containing nucleoside triphosphate hydrolases superfamily protein
At3g51895	[34.6] transport.sulphate	AST12_SULTR3;1__sulfate transporter 3;1
At4g08620	[34.6] transport.sulphate	SULTR1;1__sulphate transporter 1;1
At1g26730	[34.7] transport.phosphate	EXS (ERD1/XPR1/SYG1) family protein
At4g25220	[34.98] transporter.membrane system unknown	RHS15__root hair specific 15
At1g22530	[34.99] transport.misc	PATL2__PATELLIN 2
At5g58070	[34.99] transport.misc	ATTIL_TIL__temperature-induced lipocalin
At1g44050	[35.1.26] not assigned.no ontology.DC1 domain containing protein	Cysteine/Histidine-rich C1 domain family protein
At1g66440	[35.1.26] not assigned.no ontology.DC1 domain containing protein	Cysteine/Histidine-rich C1 domain family protein
At2g02680	[35.1.26] not assigned.no ontology.DC1 domain containing protein	Cysteine/Histidine-rich C1 domain family protein
At5g09950	[35.1.5] not assigned.no ontology.pentatricopeptide (PPR) repeat-containing protein	Tetratricopeptide repeat (TPR)-like superfamily protein
At5g49080	[35.1.42] not assigned.no ontology.proline rich family
At5g06630	[35.1.42] not assigned.no ontology.proline rich family	proline-rich extensin-like family protein
At2g24980	[35.1.42] not assigned.no ontology.proline rich family	Proline-rich extensin-like family protein
At3g54580	[35.1.42] not assigned.no ontology.proline rich family	Proline-rich extensin-like family protein
At3g28550	[35.1.42] not assigned.no ontology.proline rich family	Proline-rich extensin-like family protein
At4g02940	[35.1.1023] not assigned.no ontology	oxidoreductase, 2OG-Fe(II) oxygenase family protein
At1g16860	[35.1.1023] not assigned.no ontology	Ubiquitin-specific protease family C19-related protein
At4g10265	[35.1.1023] not assigned.no ontology	Wound-responsive family protein
At5g11090	[35.1.1023] not assigned.no ontology	serine-rich protein-related
At2g27080	[35.1.1023] not assigned.no ontology	Late embryogenesis abundant (LEA) hydroxyproline-rich glycoprotein family
At1g33680	[35.1.1023] not assigned.no ontology	KH domain-containing protein
At1g78070	[35.1.1023] not assigned.no ontology	Transducin/WD40 repeat-like superfamily protein
At5g48657	[35.1.1023] not assigned.no ontology	defense protein-related
At5g58770	[35.1.1023] not assigned.no ontology	Undecaprenyl pyrophosphate synthetase family protein
At1g68450	[35.1.1023] not assigned.no ontology	VQ motif-containing protein
At5g52750	[35.1.1023] not assigned.no ontology	Heavy metal transport/detoxification superfamily protein
At5g11650	[35.1.1023] not assigned.no ontology	alpha/beta-Hydrolases superfamily protein
At5g22200	[35.1.1023] not assigned.no ontology	Late embryogenesis abundant (LEA) hydroxyproline-rich glycoprotein family
At1g72800	[35.1.1023] not assigned.no ontology	RNA-binding (RRM/RBD/RNP motifs) family protein
At4g34320	[35.1.1023] not assigned.no ontology	Protein of unknown function (DUF677)
At2g26400	[35.1.1023] not assigned.no ontology	ARD_ARD3_ATARD3__acireductone dioxygenase 3
At5g28630	[35.1.40] not assigned.no ontology.glycine rich proteins	glycine-rich protein
At1g07135	[35.1.40] not assigned.no ontology.glycine rich proteins	glycine-rich protein
At3g56230	[35.1.16] not assigned.no ontology.speckle-type POZ protein-related	BTB/POZ domain-containing protein
At2g34655	[35.2.1001] not assigned.unknown	unknown protein; FUNCTIONS IN: molecular_function unknown; INVOLVED IN: biological_process unknown; LOCATED IN: endomembrane system; EXPRESSED IN: stem, root, inflorescence, cultured cell, leaf; Has 35333 Blast hits to 34131 proteins in 2444 species: Archae - 798; Bacteria - 22429; Metazoa - 974; Fungi - 991; Plants - 531; Viruses - 0; Other Eukaryotes - 9610 (source: NCBI BLink).
At3g13857	[35.2.1001] not assigned.unknown	unknown protein; Has 35333 Blast hits to 34131 proteins in 2444 species: Archae - 798; Bacteria - 22429; Metazoa - 974; Fungi - 991; Plants - 531; Viruses - 0; Other Eukaryotes - 9610 (source: NCBI BLink).
At1g13480	[35.2.1001] not assigned.unknown	Protein of unknown function (DUF1262)
At5g38200	[35.2.1001] not assigned.unknown	Class I glutamine amidotransferase-like superfamily protein
At3g60990	[35.2.1001] not assigned.unknown	Domain of unknown function (DUF23)
At2g32210	[35.2.1001] not assigned.unknown	unknown protein; BEST Arabidopsis thaliana protein match is: unknown protein (TAIR:AT2G32190.1); Has 214 Blast hits to 214 proteins in 21 species: Archae - 0; Bacteria - 0; Metazoa - 1; Fungi - 10; Plants - 203; Viruses - 0; Other Eukaryotes - 0 (source: NCBI BLink).
At1g72510	[35.2.1001] not assigned.unknown	Protein of unknown function (DUF1677)
At5g14730	[35.2.1001] not assigned.unknown	unknown protein; CONTAINS InterPro DOMAIN/s: Protein of unknown function DUF1645 (InterPro:IPR012442); BEST Arabidopsis thaliana protein match is: unknown protein (TAIR:AT3G01513.1); Has 85 Blast hits to 83 proteins in 14 species: Archae - 0; Bacteria - 9; Metazoa - 0; Fungi - 0; Plants - 76; Viruses - 0; Other Eukaryotes - 0 (source: NCBI BLink).
At1g32920	[35.2.1001] not assigned.unknown	unknown protein; FUNCTIONS IN: molecular_function unknown; INVOLVED IN: response to wounding; LOCATED IN: endomembrane system; EXPRESSED IN: 23 plant structures; EXPRESSED DURING: 13 growth stages; BEST Arabidopsis thaliana protein match is: unknown protein (TAIR:AT1G32928.1); Has 42 Blast hits to 42 proteins in 8 species: Archae - 0; Bacteria - 0; Metazoa - 0; Fungi - 0; Plants - 42; Viruses - 0…
At2g29850	[35.2.1001] not assigned.unknown	unknown protein; BEST Arabidopsis thaliana protein match is: Plant protein 1589 of unknown function (TAIR:AT2G29605.1); Has 35333 Blast hits to 34131 proteins in 2444 species: Archae - 798; Bacteria - 22429; Metazoa - 974; Fungi - 991; Plants - 531; Viruses - 0; Other Eukaryotes - 9610 (source: NCBI BLink).
At4g31080	[35.2.1001] not assigned.unknown	Protein of unknown function (DUF2296)
At5g10695	[35.2.1001] not assigned.unknown	unknown protein; INVOLVED IN: biological_process unknown; LOCATED IN: cellular_component unknown; EXPRESSED IN: 23 plant structures; EXPRESSED DURING: 12 growth stages.
At3g52710	[35.2.1001] not assigned.unknown	unknown protein; FUNCTIONS IN: molecular_function unknown; INVOLVED IN: biological_process unknown; LOCATED IN: plasma membrane; EXPRESSED IN: 19 plant structures; EXPRESSED DURING: 9 growth stages; BEST Arabidopsis thaliana protein match is: unknown protein (TAIR:AT2G36220.1); Has 64 Blast hits to 64 proteins in 10 species: Archae - 0; Bacteria - 0; Metazoa - 0; Fungi - 0; Plants - 64; Viruses -…
At2g30930	[35.2.1001] not assigned.unknown	unknown protein; FUNCTIONS IN: molecular_function unknown; INVOLVED IN: biological_process unknown; LOCATED IN: chloroplast, plasma membrane, membrane; EXPRESSED IN: 24 plant structures; EXPRESSED DURING: 14 growth stages; BEST Arabidopsis thaliana protein match is: unknown protein (TAIR:AT1G06540.1); Has 194 Blast hits to 176 proteins in 78 species: Archae - 0; Bacteria - 101; Metazoa - 15; Fung…
At1g11655	[35.2.1001] not assigned.unknown	unknown protein; BEST Arabidopsis thaliana protein match is: unknown protein (TAIR:AT4G21902.1); Has 22 Blast hits to 22 proteins in 6 species: Archae - 0; Bacteria - 0; Metazoa - 0; Fungi - 0; Plants - 22; Viruses - 0; Other Eukaryotes - 0 (source: NCBI BLink).
At4g11211	[35.2.1001] not assigned.unknown	unknown protein; Has 35333 Blast hits to 34131 proteins in 2444 species: Archae - 798; Bacteria - 22429; Metazoa - 974; Fungi - 991; Plants - 531; Viruses - 0; Other Eukaryotes - 9610 (source: NCBI BLink).
At1g10990	[35.2.1001] not assigned.unknown	unknown protein; Has 6 Blast hits to 6 proteins in 2 species: Archae - 0; Bacteria - 0; Metazoa - 0; Fungi - 0; Plants - 6; Viruses - 0; Other Eukaryotes - 0 (source: NCBI BLink).
At5g28610	[35.2.1001] not assigned.unknown	BEST Arabidopsis thaliana protein match is: glycine-rich protein (TAIR:AT5G28630.1); Has 1536 Blast hits to 1202 proteins in 136 species: Archae - 0; Bacteria - 8; Metazoa - 888; Fungi - 120; Plants - 71; Viruses - 39; Other Eukaryotes - 410 (source: NCBI BLink).
At2g20950	[35.2.1001] not assigned.unknown	Arabidopsis phospholipase-like protein (PEARLI 4) family
At1g79770	[35.2.1001] not assigned.unknown	Protein of unknown function (DUF1677)
At1g27200	[35.2.1001] not assigned.unknown	Domain of unknown function (DUF23)
At2g12905	[35.2.1001] not assigned.unknown	unknown protein; Has 30201 Blast hits to 17322 proteins in 780 species: Archae - 12; Bacteria - 1396; Metazoa - 17338; Fungi - 3422; Plants - 5037; Viruses - 0; Other Eukaryotes - 2996 (source: NCBI BLink).
At4g35190	[35.2.1001] not assigned.unknown	Putative lysine decarboxylase family protein
At1g56555	[35.2.1001] not assigned.unknown	unknown protein; Has 2 Blast hits to 2 proteins in 1 species: Archae - 0; Bacteria - 0; Metazoa - 0; Fungi - 0; Plants - 2; Viruses - 0; Other Eukaryotes - 0 (source: NCBI BLink).
At3g27770	[35.2.1001] not assigned.unknown	unknown protein; FUNCTIONS IN: molecular_function unknown; INVOLVED IN: biological_process unknown; EXPRESSED IN: 22 plant structures; EXPRESSED DURING: 13 growth stages; BEST Arabidopsis thaliana protein match is: unknown protein (TAIR:AT5G62960.1); Has 150 Blast hits to 150 proteins in 21 species: Archae - 0; Bacteria - 0; Metazoa - 13; Fungi - 0; Plants - 133; Viruses - 0; Other Eukaryotes - 4…
At3g53400	[35.2.1001] not assigned.unknown	BEST Arabidopsis thaliana protein match is: conserved peptide upstream open reading frame 47 (TAIR:AT5G03190.1); Has 285 Blast hits to 285 proteins in 23 species: Archae - 0; Bacteria - 0; Metazoa - 1; Fungi - 0; Plants - 279; Viruses - 0; Other Eukaryotes - 5 (source: NCBI BLink).
At3g24380	[35.2.1001] not assigned.unknown
At1g40080	[35.2.1001] not assigned.unknown
At2g25460	[35.2.1001] not assigned.unknown	CONTAINS InterPro DOMAIN/s: C2 calcium-dependent membrane targeting (InterPro:IPR000008); BEST Arabidopsis thaliana protein match is: unknown protein (TAIR:AT5G04860.1); Has 108 Blast hits to 69 proteins in 11 species: Archae - 0; Bacteria - 0; Metazoa - 0; Fungi - 0; Plants - 108; Viruses - 0; Other Eukaryotes - 0 (source: NCBI BLink).
At5g03210	[35.2.1001] not assigned.unknown	unknown protein; FUNCTIONS IN: molecular_function unknown; INVOLVED IN: biological_process unknown; LOCATED IN: endomembrane system; EXPRESSED IN: 11 plant structures; EXPRESSED DURING: 7 growth stages; Has 6 Blast hits to 6 proteins in 2 species: Archae - 0; Bacteria - 0; Metazoa - 0; Fungi - 0; Plants - 6; Viruses - 0; Other Eukaryotes - 0 (source: NCBI BLink).
At5g46295	[35.2.1001] not assigned.unknown	unknown protein; BEST Arabidopsis thaliana protein match is: unknown protein (TAIR:AT1G06475.1); Has 30201 Blast hits to 17322 proteins in 780 species: Archae - 12; Bacteria - 1396; Metazoa - 17338; Fungi - 3422; Plants - 5037; Viruses - 0; Other Eukaryotes - 2996 (source: NCBI BLink).
At5g36925	[35.2.1001] not assigned.unknown	unknown protein; BEST Arabidopsis thaliana protein match is: unknown protein (TAIR:AT5G36920.1); Has 9 Blast hits to 9 proteins in 2 species: Archae - 0; Bacteria - 0; Metazoa - 0; Fungi - 0; Plants - 9; Viruses - 0; Other Eukaryotes - 0 (source: NCBI BLink).
At1g05340	[35.2.1001] not assigned.unknown	unknown protein; FUNCTIONS IN: molecular_function unknown; INVOLVED IN: biological_process unknown; LOCATED IN: chloroplast; EXPRESSED IN: 14 plant structures; EXPRESSED DURING: 7 growth stages; BEST Arabidopsis thaliana protein match is: unknown protein (TAIR:AT2G32210.1); Has 189 Blast hits to 189 proteins in 27 species: Archae - 0; Bacteria - 0; Metazoa - 0; Fungi - 21; Plants - 168; Viruses -…
At2g32200	[35.2.1001] not assigned.unknown	unknown protein; BEST Arabidopsis thaliana protein match is: unknown protein (TAIR:AT2G32210.1); Has 131 Blast hits to 131 proteins in 14 species: Archae - 0; Bacteria - 0; Metazoa - 0; Fungi - 1; Plants - 130; Viruses - 0; Other Eukaryotes - 0 (source: NCBI BLink).
At5g65300	[35.2.1001] not assigned.unknown	unknown protein; Has 30201 Blast hits to 17322 proteins in 780 species: Archae - 12; Bacteria - 1396; Metazoa - 17338; Fungi - 3422; Plants - 5037; Viruses - 0; Other Eukaryotes - 2996 (source: NCBI BLink).
At1g13340	[35.2.1001] not assigned.unknown	Regulator of Vps4 activity in the MVB pathway protein
At4g37700	[35.2.1001] not assigned.unknown	unknown protein; Has 64 Blast hits to 64 proteins in 11 species: Archae - 0; Bacteria - 0; Metazoa - 0; Fungi - 0; Plants - 64; Viruses - 0; Other Eukaryotes - 0 (source: NCBI BLink).
At1g19020	[35.2.1001] not assigned.unknown	unknown protein; BEST Arabidopsis thaliana protein match is: unknown protein (TAIR:AT3G48180.1); Has 88 Blast hits to 88 proteins in 15 species: Archae - 0; Bacteria - 0; Metazoa - 0; Fungi - 0; Plants - 88; Viruses - 0; Other Eukaryotes - 0 (source: NCBI BLink).
At4g24110	[35.2.1001] not assigned.unknown	unknown protein; Has 76 Blast hits to 76 proteins in 13 species: Archae - 0; Bacteria - 0; Metazoa - 1; Fungi - 0; Plants - 75; Viruses - 0; Other Eukaryotes - 0 (source: NCBI BLink).
At1g80130	[35.2.1001] not assigned.unknown	Tetratricopeptide repeat (TPR)-like superfamily protein
At2g20080	[35.2.1001] not assigned.unknown	unknown protein; FUNCTIONS IN: molecular_function unknown; INVOLVED IN: biological_process unknown; LOCATED IN: chloroplast; BEST Arabidopsis thaliana protein match is: unknown protein (TAIR:AT4G28840.1); Has 35333 Blast hits to 34131 proteins in 2444 species: Archae - 798; Bacteria - 22429; Metazoa - 974; Fungi - 991; Plants - 531; Viruses - 0; Other Eukaryotes - 9610 (source: NCBI BLink).
At1g77150	[35.2.1001] not assigned.unknown	Pentatricopeptide repeat (PPR) superfamily protein
At2g14247	[35.2.1001] not assigned.unknown	Expressed protein
At5g17350	[35.2.1001] not assigned.unknown	unknown protein; FUNCTIONS IN: molecular_function unknown; INVOLVED IN: N-terminal protein myristoylation; LOCATED IN: cellular_component unknown; EXPRESSED IN: 15 plant structures; EXPRESSED DURING: 8 growth stages; BEST Arabidopsis thaliana protein match is: unknown protein (TAIR:AT3G03280.1); Has 1807 Blast hits to 1807 proteins in 277 species: Archae - 0; Bacteria - 0; Metazoa - 736; Fungi - …
At2g41640	[35.2.1001] not assigned.unknown	Glycosyltransferase family 61 protein
At3g49580	[35.2.1001] not assigned.unknown	LSU1__response to low sulfur 1
At5g19970	[35.2.1001] not assigned.unknown	unknown protein; Has 1807 Blast hits to 1807 proteins in 277 species: Archae - 0; Bacteria - 0; Metazoa - 736; Fungi - 347; Plants - 385; Viruses - 0; Other Eukaryotes - 339 (source: NCBI BLink).
At5g20790	[35.2.1001] not assigned.unknown	unknown protein; FUNCTIONS IN: molecular_function unknown; INVOLVED IN: biological_process unknown; LOCATED IN: endomembrane system; EXPRESSED IN: 11 plant structures; EXPRESSED DURING: LP.04 four leaves visible, 4 anthesis, petal differentiation and expansion stage; BEST Arabidopsis thaliana protein match is: unknown protein (TAIR:AT3G43110.1).
At1g29640	[35.2.1001] not assigned.unknown	Protein of unknown function, DUF584
At5g66985	[35.2.1001] not assigned.unknown	unknown protein; Has 30201 Blast hits to 17322 proteins in 780 species: Archae - 12; Bacteria - 1396; Metazoa - 17338; Fungi - 3422; Plants - 5037; Viruses - 0; Other Eukaryotes - 2996 (source: NCBI BLink).
At1g33050	[35.2.1001] not assigned.unknown	unknown protein; FUNCTIONS IN: molecular_function unknown; INVOLVED IN: biological_process unknown; LOCATED IN: cellular_component unknown; EXPRESSED IN: 24 plant structures; EXPRESSED DURING: 15 growth stages; BEST Arabidopsis thaliana protein match is: unknown protein (TAIR:AT4G10470.1).
At5g56050	[35.2.1001] not assigned.unknown	FUNCTIONS IN: molecular_function unknown; INVOLVED IN: biological_process unknown; LOCATED IN: chloroplast; BEST Arabidopsis thaliana protein match is: Late embryogenesis abundant (LEA) hydroxyproline-rich glycoprotein family (TAIR:AT4G26490.1); Has 1807 Blast hits to 1807 proteins in 277 species: Archae - 0; Bacteria - 0; Metazoa - 736; Fungi - 347; Plants - 385; Viruses - 0; Other Eukaryotes - …
At1g68600	[35.2.1001] not assigned.unknown	Aluminium activated malate transporter family protein
At5g40690	[35.2.1001] not assigned.unknown	CONTAINS InterPro DOMAIN/s: EF-Hand 1, calcium-binding site (InterPro:IPR018247); BEST Arabidopsis thaliana protein match is: unknown protein (TAIR:AT2G41730.1); Has 1807 Blast hits to 1807 proteins in 277 species: Archae - 0; Bacteria - 0; Metazoa - 736; Fungi - 347; Plants - 385; Viruses - 0; Other Eukaryotes - 339 (source: NCBI BLink).
At5g42900	[35.2.1001] not assigned.unknown	COR27__cold regulated gene 27
At1g33860	[35.2.1001] not assigned.unknown	unknown protein; FUNCTIONS IN: molecular_function unknown; INVOLVED IN: biological_process unknown.
At1g80240	[35.2.1001] not assigned.unknown	Protein of unknown function, DUF642
At3g03020	[35.2.1001] not assigned.unknown	unknown protein; FUNCTIONS IN: molecular_function unknown; INVOLVED IN: biological_process unknown; LOCATED IN: chloroplast; EXPRESSED IN: 21 plant structures; EXPRESSED DURING: 13 growth stages; Has 5 Blast hits to 5 proteins in 1 species: Archae - 0; Bacteria - 0; Metazoa - 0; Fungi - 0; Plants - 5; Viruses - 0; Other Eukaryotes - 0 (source: NCBI BLink).
At3g60930	[35.2.1001] not assigned.unknown
At4g02170	[35.2.1001] not assigned.unknown	unknown protein; BEST Arabidopsis thaliana protein match is: unknown protein (TAIR:AT5G38700.1); Has 53 Blast hits to 53 proteins in 10 species: Archae - 0; Bacteria - 0; Metazoa - 0; Fungi - 0; Plants - 53; Viruses - 0; Other Eukaryotes - 0 (source: NCBI BLink).
At2g03360	[35.2.1001] not assigned.unknown	Glycosyltransferase family 61 protein
At2g46980	[35.2.1001] not assigned.unknown	unknown protein; FUNCTIONS IN: molecular_function unknown; INVOLVED IN: biological_process unknown; LOCATED IN: cellular_component unknown.
At1g33055	[35.2.1001] not assigned.unknown	unknown protein; FUNCTIONS IN: molecular_function unknown; INVOLVED IN: anaerobic respiration; LOCATED IN: endomembrane system; EXPRESSED IN: 13 plant structures; EXPRESSED DURING: 6 growth stages; Has 20 Blast hits to 20 proteins in 8 species: Archae - 0; Bacteria - 0; Metazoa - 0; Fungi - 0; Plants - 20; Viruses - 0; Other Eukaryotes - 0 (source: NCBI BLink).
At1g19960	[35.2.1001] not assigned.unknown	BEST Arabidopsis thaliana protein match is: transmembrane receptors (TAIR:AT2G32140.1); Has 41 Blast hits to 41 proteins in 17 species: Archae - 0; Bacteria - 2; Metazoa - 23; Fungi - 0; Plants - 11; Viruses - 0; Other Eukaryotes - 5 (source: NCBI BLink).
At5g35525	[35.2.1001] not assigned.unknown	PLAC8 family protein
At1g65490	[35.2.1001] not assigned.unknown	unknown protein; FUNCTIONS IN: molecular_function unknown; INVOLVED IN: biological_process unknown; LOCATED IN: endomembrane system; EXPRESSED IN: 22 plant structures; EXPRESSED DURING: 13 growth stages; BEST Arabidopsis thaliana protein match is: unknown protein (TAIR:AT1G65486.1); Has 23 Blast hits to 23 proteins in 2 species: Archae - 0; Bacteria - 0; Metazoa - 0; Fungi - 0; Plants - 23; Virus…
At3g13950	[35.2.1001] not assigned.unknown	unknown protein; BEST Arabidopsis thaliana protein match is: unknown protein (TAIR:AT4G13266.1); Has 339 Blast hits to 265 proteins in 12 species: Archae - 0; Bacteria - 0; Metazoa - 0; Fungi - 0; Plants - 339; Viruses - 0; Other Eukaryotes - 0 (source: NCBI BLink).
At5g65207	[35.2.1001] not assigned.unknown	unknown protein; BEST Arabidopsis thaliana protein match is: unknown protein (TAIR:AT5G10040.1); Has 30201 Blast hits to 17322 proteins in 780 species: Archae - 12; Bacteria - 1396; Metazoa - 17338; Fungi - 3422; Plants - 5037; Viruses - 0; Other Eukaryotes - 2996 (source: NCBI BLink).
At1g07500	[35.2.1001] not assigned.unknown	unknown protein; Has 4 Blast hits to 4 proteins in 3 species: Archae - 0; Bacteria - 0; Metazoa - 0; Fungi - 0; Plants - 4; Viruses - 0; Other Eukaryotes - 0 (source: NCBI BLink).
At1g63530	[35.2.1001] not assigned.unknown	BEST Arabidopsis thaliana protein match is: hydroxyproline-rich glycoprotein family protein (TAIR:AT1G63540.1); Has 10212 Blast hits to 4024 proteins in 434 species: Archae - 1; Bacteria - 1259; Metazoa - 3608; Fungi - 2247; Plants - 291; Viruses - 90; Other Eukaryotes - 2716 (source: NCBI BLink).
At5g46610	[35.2.1001] not assigned.unknown	Aluminium activated malate transporter family protein
At1g19530	[35.2.1001] not assigned.unknown	unknown protein; FUNCTIONS IN: molecular_function unknown; INVOLVED IN: N-terminal protein myristoylation, anaerobic respiration; LOCATED IN: cellular_component unknown; EXPRESSED IN: leaf apex, inflorescence meristem, hypocotyl, root, flower; EXPRESSED DURING: petal differentiation and expansion stage; Has 47 Blast hits to 47 proteins in 13 species: Archae - 0; Bacteria - 0; Metazoa - 0; Fungi -…
At5g48480	[35.2.1001] not assigned.unknown	Lactoylglutathione lyase / glyoxalase I family protein
At4g29780	[35.2.1001] not assigned.unknown	unknown protein; BEST Arabidopsis thaliana protein match is: unknown protein (TAIR:AT5G12010.1); Has 945 Blast hits to 944 proteins in 87 species: Archae - 0; Bacteria - 0; Metazoa - 519; Fungi - 43; Plants - 365; Viruses - 0; Other Eukaryotes - 18 (source: NCBI BLink).
At5g64870	[35.2.1001] not assigned.unknown	SPFH/Band 7/PHB domain-containing membrane-associated protein family
At1g76600	[35.2.1001] not assigned.unknown	unknown protein; FUNCTIONS IN: molecular_function unknown; INVOLVED IN: N-terminal protein myristoylation; LOCATED IN: nucleolus, nucleus; EXPRESSED IN: 24 plant structures; EXPRESSED DURING: 15 growth stages; BEST Arabidopsis thaliana protein match is: unknown protein (TAIR:AT1G21010.1); Has 220 Blast hits to 220 proteins in 14 species: Archae - 0; Bacteria - 0; Metazoa - 0; Fungi - 0; Plants - …
At1g67865	[35.2.1001] not assigned.unknown	unknown protein; BEST Arabidopsis thaliana protein match is: unknown protein (TAIR:AT1G67860.1); Has 13 Blast hits to 13 proteins in 2 species: Archae - 0; Bacteria - 0; Metazoa - 0; Fungi - 0; Plants - 13; Viruses - 0; Other Eukaryotes - 0 (source: NCBI BLink).
At4g01360	[35.2.1001] not assigned.unknown	unknown protein; BEST Arabidopsis thaliana protein match is: Protein of unknown function (DUF793) (TAIR:AT1G01550.2); Has 99 Blast hits to 99 proteins in 25 species: Archae - 0; Bacteria - 10; Metazoa - 0; Fungi - 0; Plants - 89; Viruses - 0; Other Eukaryotes - 0 (source: NCBI BLink).
At1g72060	[35.2.1001] not assigned.unknown	serine-type endopeptidase inhibitors
At4g12735	[35.2.1001] not assigned.unknown	unknown protein; FUNCTIONS IN: molecular_function unknown; INVOLVED IN: biological_process unknown; LOCATED IN: plasma membrane; EXPRESSED IN: rosette leaf, cultured cell; BEST Arabidopsis thaliana protein match is: unknown protein (TAIR:AT4G12731.1); Has 35333 Blast hits to 34131 proteins in 2444 species: Archae - 798; Bacteria - 22429; Metazoa - 974; Fungi - 991; Plants - 531; Viruses - 0; Othe…
At1g64360	[35.2.1001] not assigned.unknown	unknown protein; Has 6 Blast hits to 6 proteins in 2 species: Archae - 0; Bacteria - 0; Metazoa - 0; Fungi - 0; Plants - 6; Viruses - 0; Other Eukaryotes - 0 (source: NCBI BLink).
At5g24640	[35.2.1001] not assigned.unknown	unknown protein; BEST Arabidopsis thaliana protein match is: unknown protein (TAIR:AT2G41730.1); Has 1807 Blast hits to 1807 proteins in 277 species: Archae - 0; Bacteria - 0; Metazoa - 736; Fungi - 347; Plants - 385; Viruses - 0; Other Eukaryotes - 339 (source: NCBI BLink).
At2g41730	[35.2.1001] not assigned.unknown	unknown protein; BEST Arabidopsis thaliana protein match is: unknown protein (TAIR:AT5G24640.1); Has 25 Blast hits to 25 proteins in 5 species: Archae - 0; Bacteria - 0; Metazoa - 0; Fungi - 0; Plants - 25; Viruses - 0; Other Eukaryotes - 0 (source: NCBI BLink).
At5g10040	[35.2.1001] not assigned.unknown	unknown protein; BEST Arabidopsis thaliana protein match is: unknown protein (TAIR:AT5G65207.1); Has 1807 Blast hits to 1807 proteins in 277 species: Archae - 0; Bacteria - 0; Metazoa - 736; Fungi - 347; Plants - 385; Viruses - 0; Other Eukaryotes - 339 (source: NCBI BLink).
At4g08555	[35.2.1001] not assigned.unknown	unknown protein; FUNCTIONS IN: molecular_function unknown; INVOLVED IN: biological_process unknown; LOCATED IN: cellular_component unknown; EXPRESSED IN: cultured cell; Has 4 Blast hits to 4 proteins in 2 species: Archae - 0; Bacteria - 0; Metazoa - 0; Fungi - 0; Plants - 4; Viruses - 0; Other Eukaryotes - 0 (source: NCBI BLink).
At3g03500	[28.99] DNA.unspecified	TatD related DNase
At4g14365	[31.1] cell.organisation	XBAT34__XB3 ortholog 4 in Arabidopsis thaliana
At1g63090	[31.1] cell.organisation	AtPP2-A11_PP2-A11__phloem protein 2-A11
At5g54720	[31.1] cell.organisation	Ankyrin repeat family protein
At2g24600	[31.1] cell.organisation	Ankyrin repeat family protein
At1g56240	[31.1] cell.organisation	AtPP2-B13_PP2-B13__phloem protein 2-B13
At3g11820	[31.4] cell.vesicle transport	AT-SYR1_ATSYP121_ATSYR1_PEN1_SYP121_SYR1__syntaxin of plants 121
At1g76970	[31.4] cell.vesicle transport	Target of Myb protein 1
At5g44610	[31.99] cell.unspecified	MAP18_PCAP2__microtubule-associated protein 18
At3g52340	[2.1.1.2] major CHO metabolism.synthesis.sucrose.SPP	ATSPP2_SPP2__sucrose-6F-phosphate phosphohydrolase 2
At1g32900	[2.1.2.2] major CHO metabolism.synthesis.starch.starch synthase	UDP-Glycosyltransferase superfamily protein
At3g30720	[2.1.2.1004] major CHO metabolism.synthesis.starch	QQS__qua-quine starch
At4g17090	[2.2.2.1] major CHO metabolism.degradation.starch.starch cleavage	BAM3_BMY8_CT-BMY__chloroplast beta-amylase
At5g20830	[2.2.1.5] major CHO metabolism.degradation.sucrose.Susy	ASUS1_atsus1_SUS1__sucrose synthase 1
At3g43190	[2.2.1.5] major CHO metabolism.degradation.sucrose.Susy	ATSUS4_SUS4__sucrose synthase 4
At3g28340	[3.1.1.2] minor CHO metabolism.raffinose family.galactinol synthases.putative	GATL10__galacturonosyltransferase-like 10
At1g35910	[3.2.2] minor CHO metabolism.trehalose.TPP	Haloacid dehalogenase-like hydrolase (HAD) superfamily protein
At4g18010	[3.4.1] minor CHO metabolism.myo-inositol.poly-phosphatases	5PTASE2_AT5PTASE2_IP5PII__myo-inositol polyphosphate 5-phosphatase 2
At2g16060	[21.3] redox.heme	AHB1_ARATH GLB1_ATGLB1_GLB1_HB1_NSHB1__hemoglobin 1
At1g28480	[21.4] redox.glutaredoxins	GRX480_roxy19__Thioredoxin superfamily protein
At1g03020	[21.4] redox.glutaredoxins	Thioredoxin superfamily protein
At4g25100	[21.6] redox.dismutases and catalases	ATFSD1_FSD1__Fe superoxide dismutase 1
At1g35140	[30.1.1] signalling.in sugar and nutrient physiology	EXL7_PHI-1__Phosphate-responsive 1 family protein
At3g14840	[30.2.8.2] signalling.receptor kinases.leucine rich repeat VIII-2	Leucine-rich repeat transmembrane protein kinase
At4g04570	[30.2.17] signalling.receptor kinases.DUF 26	CRK40__cysteine-rich RLK (RECEPTOR-like protein kinase) 40
At3g19320	[30.2.99] signalling.receptor kinases.misc	Leucine-rich repeat (LRR) family protein
At1g51805	[30.2.99] signalling.receptor kinases.misc	Leucine-rich repeat protein kinase family protein
At3g54590	[30.2.22] signalling.receptor kinases.proline extensin like	ATHRGP1_HRGP1__hydroxyproline-rich glycoprotein
At2g43290	[30.3] signalling.calcium	MSS3__Calcium-binding EF-hand family protein
At5g66210	[30.3] signalling.calcium	CPK28__calcium-dependent protein kinase 28
At4g33050	[30.3] signalling.calcium	EDA39__calmodulin-binding family protein
At2g41100	[30.3] signalling.calcium	ATCAL4_TCH3__Calcium-binding EF hand family protein
At4g34150	[30.3] signalling.calcium	Calcium-dependent lipid-binding (CaLB domain) family protein
At1g76650	[30.3] signalling.calcium	CML38__calmodulin-like 38
At5g54130	[30.3] signalling.calcium	Calcium-binding endonuclease/exonuclease/phosphatase family
At3g47220	[30.4.4] signalling.phosphinositides.phosphoinositide phospholipase C	ATPLC9_PLC9__phosphatidylinositol-speciwc phospholipase C9
At4g15800	[30.8] signalling.misc	RALFL33__ralf-like 33
At4g26270	[4.1.5] glycolysis.cytosolic branch.phosphofructokinase (PFK)	PFK3__phosphofructokinase 3
At5g04120	[4.1.13] glycolysis.cytosolic branch.phosphoglycerate mutase	Phosphoglycerate mutase family protein
At5g23990	[15.1] metal handling.acquisition	ATFRO5_FRO5__ferric reduction oxidase 5
At5g23980	[15.1] metal handling.acquisition	ATFRO4_FRO4__ferric reduction oxidase 4
At2g39200	[20.1.3.1] stress.biotic.signalling.MLO-like	ATMLO12_MLO12__Seven transmembrane MLO family protein
At3g12500	[20.1.1001] stress.biotic	ATHCHIB_B-CHI_CHI-B_HCHIB_PR-3_PR3__basic chitinase
At1g02360	[20.1.1001] stress.biotic	Chitinase family protein
At3g03480	[20.1.1001] stress.biotic	CHAT__acetyl CoA:(Z)-3-hexen-1-ol acetyltransferase
At2g36800	[20.1.1001] stress.biotic	DOGT1_UGT73C5__don-glucosyltransferase 1
At3g22231	[20.1.1001] stress.biotic	PCC1__pathogen and circadian controlled 1
At5g41750	[20.1.7] stress.biotic.PR-proteins	Disease resistance protein (TIR-NBS-LRR class) family
At5g22690	[20.1.7] stress.biotic.PR-proteins	Disease resistance protein (TIR-NBS-LRR class) family
At2g01530	[20.2.99] stress.abiotic.unspecified	MLP329__MLP-like protein 329
At5g15780	[20.2.99] stress.abiotic.unspecified	Pollen Ole e 1 allergen and extensin family protein
At1g70850	[20.2.99] stress.abiotic.unspecified	MLP34__MLP-like protein 34
At1g70830	[20.2.99] stress.abiotic.unspecified	MLP28__MLP-like protein 28
At5g39180	[20.2.99] stress.abiotic.unspecified	RmlC-like cupins superfamily protein
At1g14960	[20.2.99] stress.abiotic.unspecified	Polyketide cyclase/dehydrase and lipid transport superfamily protein
At5g51440	[20.2.1] stress.abiotic.heat	HSP20-like chaperones superfamily protein
At1g16030	[20.2.1] stress.abiotic.heat	Hsp70b__heat shock protein 70B
At1g54050	[20.2.1] stress.abiotic.heat	HSP20-like chaperones superfamily protein
At5g12030	[20.2.1] stress.abiotic.heat	AT-HSP17.6A_HSP17.6_HSP17.6A__heat shock protein 17.6A
At1g07400	[20.2.1] stress.abiotic.heat	HSP20-like chaperones superfamily protein
At1g71000	[20.2.1] stress.abiotic.heat	Chaperone DnaJ-domain superfamily protein
At4g25200	[20.2.1] stress.abiotic.heat	ATHSP23.6-MITO_HSP23.6-MITO__mitochondrion-localized small heat shock protein 23.6
At1g20470	[17.2.3] hormone metabolism.auxin.induced-regulated-responsive-activated	SAUR-like auxin-responsive protein family
At4g36110	[17.2.3] hormone metabolism.auxin.induced-regulated-responsive-activated	SAUR-like auxin-responsive protein family
At4g27450	[17.2.3] hormone metabolism.auxin.induced-regulated-responsive-activated	Aluminium induced protein with YGL and LRDR motifs
At2g03760	[17.3.1.1.5] hormone metabolism.brassinosteroid.synthesis-degradation.BRs.metabolic regulation	AtSOT1_AtSOT12_ATST1_RAR047_SOT12_ST_ST1__sulphotransferase 12
At1g75080	[17.3.2.2] hormone metabolism.brassinosteroid.signal transduction.BZR	BZR1__Brassinosteroid signalling positive regulator (BZR1) family protein
At3g11930	[17.5.3] hormone metabolism.ethylene.induced-regulated-responsive-activated	Adenine nucleotide alpha hydrolases-like superfamily protein
At2g19590	[17.5.1.2] hormone metabolism.ethylene.synthesis-degradation.1-aminocyclopropane-1-carboxylate oxidase	ACO1_ATACO1__ACC oxidase 1
At2g44840	[17.5.2] hormone metabolism.ethylene.signal transduction	ATERF13_EREBP_ERF13__ethylene-responsive element binding factor 13
At5g51190	[17.5.2] hormone metabolism.ethylene.signal transduction	Integrase-type DNA-binding superfamily protein
At4g17490	[17.5.2] hormone metabolism.ethylene.signal transduction	ATERF6_ERF-6-6_ERF6__ethylene responsive element binding factor 6
At1g72520	[17.7.1.2] hormone metabolism.jasmonate.synthesis-degradation.lipoxygenase	PLAT/LH2 domain-containing lipoxygenase family protein
At5g19550	[13.1.1.2.1] amino acid metabolism.synthesis.central amino acid metabolism.aspartate.aspartate aminotransferase	AAT2_ASP2__aspartate aminotransferase 2
At3g55610	[13.1.2.2.1] amino acid metabolism.synthesis.glutamate family.proline.delta 1-pyrroline-5-carboxylate synthetase	P5CS2__delta 1-pyrroline-5-carboxylate synthase 2
At5g17990	[13.1.6.5.2] amino acid metabolism.synthesis.aromatic aa.tryptophan.anthranilate phosphoribosyltransferase	pat1_TRP1__tryptophan biosynthesis 1
At2g02010	[13.1.1.1.1] amino acid metabolism.synthesis.central amino acid metabolism.GABA.Glutamate decarboxylase	GAD4__glutamate decarboxylase 4
At5g14760	[13.2.1.2] amino acid metabolism.degradation.central amino acid metabolism.aspartate	AO__L-aspartate oxidase
At3g30775	[13.2.2.2] amino acid metabolism.degradation.glutamate family.proline	AT-POX_ATPDH_ATPOX_ERD5_PRO1_PRODH__Methylenetetrahydrofolate reductase family protein
At3g22370	[9.4] mitochondrial electron transport / ATP synthesis.alternative oxidase	AOX1A_ATAOX1A__alternative oxidase 1A
At4g24570	[9.8] mitochondrial electron transport / ATP synthesis.uncoupling protein	DIC2__dicarboxylate carrier 2
At2g07698	[9.9] mitochondrial electron transport / ATP synthesis.F1-ATPase	ATPase, F1 complex, alpha subunit protein
At1g80670	[27.1] RNA.processing	Transducin/WD40 repeat-like superfamily protein
At3g24520	[27.3.23] RNA.regulation of transcription.HSF,Heat-shock transcription factor family	AT-HSFC1_HSFC1__heat shock transcription factor C1
At4g01120	[27.3.35] RNA.regulation of transcription.bZIP transcription factor family	ATBZIP54_GBF2__G-box binding factor 2
At5g58010	[27.3.6] RNA.regulation of transcription.bHLH,Basic Helix-Loop-Helix family	LRL3__LJRHL1-like 3
At1g71200	[27.3.6] RNA.regulation of transcription.bHLH,Basic Helix-Loop-Helix family	basic helix-loop-helix (bHLH) DNA-binding superfamily protein
At2g35930	[27.3.64] RNA.regulation of transcription.PHOR1	PUB23__plant U-box 23
At1g27730	[27.3.11] RNA.regulation of transcription.C2H2 zinc finger family	STZ_ZAT10__salt tolerance zinc finger
At5g67450	[27.3.11] RNA.regulation of transcription.C2H2 zinc finger family	AZF1_ZF1__zinc-finger protein 1
At5g59820	[27.3.11] RNA.regulation of transcription.C2H2 zinc finger family	RHL41_ZAT12__C2H2-type zinc finger family protein
At5g48250	[27.3.7] RNA.regulation of transcription.C2C2(Zn) CO-like, Constans-like zinc finger family	B-box type zinc finger protein with CCT domain
At4g39070	[27.3.7] RNA.regulation of transcription.C2C2(Zn) CO-like, Constans-like zinc finger family	B-box zinc finger family protein
At5g54470	[27.3.7] RNA.regulation of transcription.C2C2(Zn) CO-like, Constans-like zinc finger family	B-box type zinc finger family protein
At3g21890	[27.3.7] RNA.regulation of transcription.C2C2(Zn) CO-like, Constans-like zinc finger family	B-box type zinc finger family protein
At3g21150	[27.3.7] RNA.regulation of transcription.C2C2(Zn) CO-like, Constans-like zinc finger family	BBX32__B-box 32
At1g26790	[27.3.8] RNA.regulation of transcription.C2C2(Zn) DOF zinc finger family	Dof-type zinc finger DNA-binding family protein
At1g69570	[27.3.8] RNA.regulation of transcription.C2C2(Zn) DOF zinc finger family	Dof-type zinc finger DNA-binding family protein
At5g56900	[27.3.99] RNA.regulation of transcription.unclassified	CwfJ-like family protein / zinc finger (CCCH-type) family protein
At3g51950	[27.3.99] RNA.regulation of transcription.unclassified	Zinc finger (CCCH-type) family protein / RNA recognition motif (RRM)-containing protein
At2g45680	[27.3.29] RNA.regulation of transcription.TCP transcription factor family	TCP family transcription factor
At3g66656	[27.3.24] RNA.regulation of transcription.MADS box transcription factor family	AGL91__AGAMOUS-like 91
At2g14210	[27.3.24] RNA.regulation of transcription.MADS box transcription factor family	AGL44_ANR1__AGAMOUS-like 44
At1g32870	[27.3.27] RNA.regulation of transcription.NAC domain transcription factor family	ANAC013_ANAC13_NAC13__NAC domain protein 13
At3g09600	[27.3.26] RNA.regulation of transcription.MYB-related transcription factor family	Homeodomain-like superfamily protein
At1g01060	[27.3.26] RNA.regulation of transcription.MYB-related transcription factor family	LHY_LHY1__Homeodomain-like superfamily protein
At5g37260	[27.3.26] RNA.regulation of transcription.MYB-related transcription factor family	CIR1_RVE2__Homeodomain-like superfamily protein
At3g56400	[27.3.32] RNA.regulation of transcription.WRKY domain transcription factor family	ATWRKY70_WRKY70__WRKY DNA-binding protein 70
At2g46400	[27.3.32] RNA.regulation of transcription.WRKY domain transcription factor family	ATWRKY46_WRKY46__WRKY DNA-binding protein 46
At4g31800	[27.3.32] RNA.regulation of transcription.WRKY domain transcription factor family	ATWRKY18_WRKY18__WRKY DNA-binding protein 18
At1g80840	[27.3.32] RNA.regulation of transcription.WRKY domain transcription factor family	ATWRKY40_WRKY40__WRKY DNA-binding protein 40
At2g47460	[27.3.25] RNA.regulation of transcription.MYB domain transcription factor family	ATMYB12_MYB12_PFG1__myb domain protein 12
At1g57560	[27.3.25] RNA.regulation of transcription.MYB domain transcription factor family	AtMYB50_MYB50__myb domain protein 50
At3g20810	[27.3.57] RNA.regulation of transcription.JUMONJI family	2-oxoglutarate (2OG) and Fe(II)-dependent oxygenase superfamily protein
At3g05690	[27.3.14] RNA.regulation of transcription.CCAAT box binding factor family, HAP2	ATHAP2B_HAP2B_NF-YA2_UNE8__nuclear factor Y, subunit A2
At2g40340	[27.3.3] RNA.regulation of transcription.AP2/EREBP, APETALA2/Ethylene-responsive element binding protein family	AtERF48_DREB2C__Integrase-type DNA-binding superfamily protein
At1g72360	[27.3.3] RNA.regulation of transcription.AP2/EREBP, APETALA2/Ethylene-responsive element binding protein family	HRE1__Integrase-type DNA-binding superfamily protein
At5g19790	[27.3.3] RNA.regulation of transcription.AP2/EREBP, APETALA2/Ethylene-responsive element binding protein family	RAP2.11__related to AP2 11
At2g47520	[27.3.3] RNA.regulation of transcription.AP2/EREBP, APETALA2/Ethylene-responsive element binding protein family	HRE2__Integrase-type DNA-binding superfamily protein
At1g33240	[27.3.30] RNA.regulation of transcription.Trihelix, Triple-Helix transcription factor family	AT-GTL1_AT-GTL2_GTL1__GT-2-like 1
At1g76890	[27.3.30] RNA.regulation of transcription.Trihelix, Triple-Helix transcription factor family	AT-GT2_GT2__Duplicated homeodomain-like superfamily protein
At3g15540	[27.3.40] RNA.regulation of transcription.Aux/IAA family	IAA19_MSG2__indole-3-acetic acid inducible 19
At3g55980	[27.3.12] RNA.regulation of transcription.C3H zinc finger family	ATSZF1_SZF1__salt-inducible zinc finger 1
At2g46790	[27.3.66] RNA.regulation of transcription.Psudo ARR transcription factor family	APRR9_PRR9_TL1__pseudo-response regulator 9
ATH-MIR171C	[]
At2g20145	[]
ATH-MIR159A	[]
ATH-MIR171B	[]
At5g54120	[]
ATH-MIR398B	[]
ATH-MIR163	[]

## Sheet: PXVE;NF-YA7 induced
Dataset S3. Functional classification of differentially expressed transcripts in PXVE:NF-YAs, PXVE:NF-YA2SRDX and PXVE:miR169nm lines
according to MAPMAN categories using the web-based tool Classification Superviewer
The automatically derived functional classifications from The MapMan data as of Dec. 2008 were downloaded from MapMan at http://mapman.gabipd.org/web/guest/mapmanstore (file Ath_AGI_TAIR9_Jan2010.txt).
	PXVE:NF-YA7 induced genes
ID	MAPMAN Category	Annotation
At5g45040	[1.1.5] PS.lightreaction.other electron carrier (ox/red)	Cytochrome c
At4g26530	[1.3.6] PS.calvin cyle.aldolase	Aldolase superfamily protein
At3g05560	[29.2.1.2.2.22] protein.synthesis.ribosomal protein.eukaryotic.60S subunit.L22	Ribosomal L22e protein family
At5g19210	[29.2.3] protein.synthesis.initiation	P-loop containing nucleoside triphosphate hydrolases superfamily protein
At5g43810	[29.2.3] protein.synthesis.initiation	AGO10_PNH_ZLL__Stabilizer of iron transporter SufD / Polynucleotidyl transferase
At3g28500	[29.2.1.2.2.82] protein.synthesis.ribosomal protein.eukaryotic.60S subunit.P2	60S acidic ribosomal protein family
At2g31660	[29.3.1] protein.targeting.nucleus	SAD2_URM9__ARM repeat superfamily protein
At2g29380	[29.4] protein.postranslational modification	HAI3__highly ABA-induced PP2C gene 3
At4g17470	[29.4] protein.postranslational modification	alpha/beta-Hydrolases superfamily protein
At3g09970	[29.4] protein.postranslational modification	Calcineurin-like metallo-phosphoesterase superfamily protein
At2g18650	[29.5.11.4.2] protein.degradation.ubiquitin.E3.RING	MEE16__RING/U-box superfamily protein
At4g04545	[29.5.3] protein.degradation.cysteine protease
At2g32765	[29.5.11] protein.degradation.ubiquitin	ATSUMO5_SUM5_SUMO5__small ubiquitinrelated modifier 5
At4g36580	[29.5.9] protein.degradation.AAA type	AAA-type ATPase family protein
At5g46740	[29.5.11.5] protein.degradation.ubiquitin.ubiquitin protease	UBP21__ubiquitin-specific protease 21
At4g00755	[29.5.11.4.3.2] protein.degradation.ubiquitin.E3.SCF.FBOX	F-box family protein
At2g18780	[29.5.11.4.3.2] protein.degradation.ubiquitin.E3.SCF.FBOX	F-box and associated interaction domains-containing protein
At1g10780	[29.5.11.4.3.2] protein.degradation.ubiquitin.E3.SCF.FBOX	F-box/RNI-like superfamily protein
At3g50020	[29.5.5] protein.degradation.serine protease	Serine protease inhibitor, potato inhibitor I-type family protein
At2g23000	[29.5.5] protein.degradation.serine protease	scpl10__serine carboxypeptidase-like 10
At5g09640	[29.5] protein.degradation	SCPL19_SNG2__serine carboxypeptidase-like 19
At3g10450	[29.5] protein.degradation	SCPL7__serine carboxypeptidase-like 7
At1g09100	[29.5.11.20] protein.degradation.ubiquitin.proteasom	RPT5B__26S proteasome AAA-ATPase subunit RPT5B
At3g25820	[16.1.5.1003] secondary metabolism.isoprenoids.terpenoids	ATTPS-CIN_TPS-CIN__terpene synthase-like sequence-1,8-cineole
At4g32770	[16.1.3.4] secondary metabolism.isoprenoids.tocopherol biosynthesis.tocopherol cyclase	ATSDX1_VTE1__tocopherol cyclase, chloroplast / vitamin E deficient 1 (VTE1) / sucrose export defective 1 (SXD1)
At1g77520	[16.2] secondary metabolism.phenylpropanoids	O-methyltransferase family protein
At2g23910	[16.2] secondary metabolism.phenylpropanoids	NAD(P)-binding Rossmann-fold superfamily protein
At1g65060	[16.2.1.3] secondary metabolism.phenylpropanoids.lignin biosynthesis.4CL	4CL3__4-coumarate:CoA ligase 3
At4g37990	[16.2.1.10] secondary metabolism.phenylpropanoids.lignin biosynthesis.CAD	ATCAD8_CAD-B2_ELI3_ELI3-2__elicitor-activated gene 3-2
At4g37980	[16.2.1.10] secondary metabolism.phenylpropanoids.lignin biosynthesis.CAD	ATCAD7_CAD7_ELI3_ELI3-1__elicitor-activated gene 3-1
At1g74000	[16.4.1.1007] secondary metabolism.N misc.alkaloid-like	SS3__strictosidine synthase 3
At5g25980	[16.5.1.3.1.1] secondary metabolism.sulfur-containing.glucosinolates.degradation.myrosinase.TGG	BGLU37_TGG2__glucoside glucohydrolase 2
At3g44300	[16.5.1.3.3] secondary metabolism.sulfur-containing.glucosinolates.degradation.nitrilase	AtNIT2_NIT2__nitrilase 2
At5g22300	[16.5.1.3.3] secondary metabolism.sulfur-containing.glucosinolates.degradation.nitrilase	AtNIT4_NIT4__nitrilase 4
At1g52040	[16.5.1.3.1] secondary metabolism.sulfur-containing.glucosinolates.degradation.myrosinase	ATMBP_MBP1__myrosinase-binding protein 1
At1g02205	[16.7.1001] secondary metabolism.wax	CER1__Fatty acid hydroxylase superfamily
At5g42800	[16.8.3.1] secondary metabolism.flavonoids.dihydroflavonols.dihydrokaempferol 4-reductase	DFR_M318_TT3__dihydroflavonol 4-reductase
At3g55120	[16.8.2.2] secondary metabolism.flavonoids.chalcones.chalcone isomerase	A11_CFI_TT5__Chalcone-flavanone isomerase family protein
At1g56650	[16.8.1.1001] secondary metabolism.flavonoids.anthocyanins	ATMYB75_MYB75_PAP1_SIAA1__production of anthocyanin pigment 1
At2g22590	[16.8.1.1001] secondary metabolism.flavonoids.anthocyanins	UDP-Glycosyltransferase superfamily protein
At1g03940	[16.8.1.21] secondary metabolism.flavonoids.anthocyanins.anthocyanin 5-aromatic acyltransferase	HXXXD-type acyl-transferase family protein
At3g29590	[16.8.1.21] secondary metabolism.flavonoids.anthocyanins.anthocyanin 5-aromatic acyltransferase	AT5MAT__HXXXD-type acyl-transferase family protein
At5g07990	[16.8.3.3] secondary metabolism.flavonoids.dihydroflavonols.flavonoid 3''-monooxygenase	CYP75B1_D501_TT7__Cytochrome P450 superfamily protein
At5g54060	[16.8.3] secondary metabolism.flavonoids.dihydroflavonols	UF3GT__UDP-glucose:flavonoid 3-o-glucosyltransferase
At4g22870	[16.8.1.1] secondary metabolism.flavonoids.anthocyanins.leucocyanidin oxygenase	2-oxoglutarate (2OG) and Fe(II)-dependent oxygenase superfamily protein
At4g22880	[16.8.1.1] secondary metabolism.flavonoids.anthocyanins.leucocyanidin oxygenase	ANS_LDOX_TDS4_TT18__leucoanthocyanidin dioxygenase
At1g02820	[33.2] development.late embryogenesis abundant	Late embryogenesis abundant 3 (LEA3) family protein
At5g13170	[33.99] development.unspecified	SAG29__senescence-associated gene 29
At5g04400	[33.99] development.unspecified	anac077_NAC077__NAC domain containing protein 77
At5g06710	[33.99] development.unspecified	HAT14__homeobox from Arabidopsis thaliana
At2g37560	[33.99] development.unspecified	ATORC2_ORC2__origin recognition complex second largest subunit 2
At4g15450	[33.99] development.unspecified	Senescence/dehydration-associated protein-related
At2g16660	[33.99] development.unspecified	Major facilitator superfamily protein
At5g62210	[33.99] development.unspecified	Embryo-specific protein 3, (ATS3)
At3g11750	[25.9] C1-metabolism.dihydroneopterin aldolase	FOLB1__Dihydroneopterin aldolase
At1g65890	[11.1.8] lipid metabolism.FA synthesis and FA elongation.acyl coa ligase	AAE12__acyl activating enzyme 12
At1g06350	[11.2.1] lipid metabolism.FA desaturation.desaturase	Fatty acid desaturase family protein
At3g08770	[11.6] lipid metabolism.lipid transfer proteins etc	LTP6__lipid transfer protein 6
At5g59320	[11.6] lipid metabolism.lipid transfer proteins etc	LTP3__lipid transfer protein 3
At4g22753	[11.8.2] lipid metabolism.''exotics'' (steroids, squalene etc).methylsterol monooxygenase	ATSMO1_ATSMO1-3_SMO1_SMO1-3__sterol 4-alpha methyl oxidase 1-3
At5g08030	[11.9.3.3] lipid metabolism.lipid degradation.lysophospholipases.glycerophosphodiester phosphodiesterase	PLC-like phosphodiesterases superfamily protein
At3g03530	[11.9.3.5] lipid metabolism.lipid degradation.lysophospholipases.phosphoinositide phospholipase C	NPC4__non-specific phospholipase C4
At1g35290	[11.9.4.5] lipid metabolism.lipid degradation.beta-oxidation.acyl-CoA thioesterase	Thioesterase superfamily protein
At4g23990	[10.2.1] cell wall.cellulose synthesis.cellulose synthase	ATCSLG3_CSLG3__cellulose synthase like G3
At5g16190	[10.2] cell wall.cellulose synthesis	ATCSLA11_CSLA11__cellulose synthase like A11
At2g19780	[10.5.3] cell wall.cell wall proteins.LRR	Leucine-rich repeat (LRR) family protein
At3g12145	[10.6.3] cell wall.degradation.pectate lyases and polygalacturonases	FLOR1_FLR1__Leucine-rich repeat (LRR) family protein
At1g67830	[10.6.2] cell wall.degradation.mannan-xylose-arabinose-fucose	ATFXG1_FXG1__alpha-fucosidase 1
At1g26770	[10.7] cell wall.modification	AT-EXP10_ATEXP10_ATEXPA10_ATHEXP ALPHA 1.1_EXP10_EXPA10__expansin A10
At1g11600	[26.10] misc.cytochrome P450	CYP77B1__cytochrome P450, family 77, subfamily B, polypeptide 1
At4g37310	[26.10] misc.cytochrome P450	CYP81H1__cytochrome P450, family 81, subfamily H, polypeptide 1
At3g17790	[26.13] misc.acid and other phosphatases	ATACP5_ATPAP17_PAP17__purple acid phosphatase 17
At1g52040	[26.16] misc.myrosinases-lectin-jacalin	ATMBP_MBP1__myrosinase-binding protein 1
At1g48010	[26.18] misc.invertase/pectin methylesterase inhibitor family protein	Plant invertase/pectin methylesterase inhibitor superfamily protein
At4g25250	[26.18] misc.invertase/pectin methylesterase inhibitor family protein	Plant invertase/pectin methylesterase inhibitor superfamily protein
At2g02850	[26.19] misc.plastocyanin-like	ARPN__plantacyanin
At4g27560	[26.2] misc.UDP glucosyl and glucoronyl transferases	UDP-Glycosyltransferase superfamily protein
At4g14090	[26.2] misc.UDP glucosyl and glucoronyl transferases	UDP-Glycosyltransferase superfamily protein
At2g31750	[26.2] misc.UDP glucosyl and glucoronyl transferases	UGT74D1__UDP-glucosyl transferase 74D1
At2g17845	[26.22] misc.short chain dehydrogenase/reductase (SDR)	NAD(P)-binding Rossmann-fold superfamily protein
At3g04000	[26.22] misc.short chain dehydrogenase/reductase (SDR)	NAD(P)-binding Rossmann-fold superfamily protein
At4g09750	[26.22] misc.short chain dehydrogenase/reductase (SDR)	NAD(P)-binding Rossmann-fold superfamily protein
At2g39030	[26.24] misc.GCN5-related N-acetyltransferase	Acyl-CoA N-acyltransferases (NAT) superfamily protein
At5g45950	[26.28] misc.GDSL-motif lipase	GDSL-like Lipase/Acylhydrolase superfamily protein
At3g05180	[26.28] misc.GDSL-motif lipase	GDSL-like Lipase/Acylhydrolase superfamily protein
At1g31550	[26.28] misc.GDSL-motif lipase	GDSL-like Lipase/Acylhydrolase superfamily protein
At1g52400	[26.3] misc.gluco-, galacto- and mannosidases	ATBG1_BGL1_BGLU18__beta glucosidase 18
At1g02850	[26.3] misc.gluco-, galacto- and mannosidases	BGLU11__beta glucosidase 11
At2g44460	[26.3] misc.gluco-, galacto- and mannosidases	BGLU28__beta glucosidase 28
At5g42760	[26.6] misc.O-methyl transferases	Leucine carboxyl methyltransferase
At5g61290	[26.7] misc.oxidases - copper, flavone etc.	Flavin-binding monooxygenase family protein
At5g22300	[26.8] misc.nitrilases, *nitrile lyases, berberine bridge enzymes, reticuline oxidases, troponine reductases	AtNIT4_NIT4__nitrilase 4
At4g16690	[26.8] misc.nitrilases, *nitrile lyases, berberine bridge enzymes, reticuline oxidases, troponine reductases	ATMES16_MES16__methyl esterase 16
At2g34810	[26.8] misc.nitrilases, *nitrile lyases, berberine bridge enzymes, reticuline oxidases, troponine reductases	FAD-binding Berberine family protein
At5g17220	[26.9] misc.glutathione S transferases	ATGSTF12_GST26_GSTF12_TT19__glutathione S-transferase phi 12
At2g29440	[26.9] misc.glutathione S transferases	ATGSTU6_GST24_GSTU6__glutathione S-transferase tau 6
At2g29490	[26.9] misc.glutathione S transferases	ATGSTU1_GST19_GSTU1__glutathione S-transferase TAU 1
At1g10370	[26.9] misc.glutathione S transferases	ATGSTU17_ERD9_GST30_GST30B__Glutathione S-transferase family protein
At1g17170	[26.9] misc.glutathione S transferases	ATGSTU24_GST_GSTU24__glutathione S-transferase TAU 24
At4g18210	[34.10] transport.nucleotides	ATPUP10_PUP10__purine permease 10
At2g40460	[34.13] transport.peptides and oligopeptides	Major facilitator superfamily protein
At1g68570	[34.13] transport.peptides and oligopeptides	Major facilitator superfamily protein
At3g55110	[34.16] transport.ABC transporters and multidrug resistance systems	ABC-2 type transporter family protein
At3g55130	[34.16] transport.ABC transporters and multidrug resistance systems	ATWBC19_WBC19__white-brown complex homolog 19
At4g04750	[34.2] transporter.sugars	Major facilitator superfamily protein
At1g61800	[34.8] transport.metabolite transporters at the envelope membrane	ATGPT2_GPT2__glucose-6-phosphate/phosphate translocator 2
At5g17700	[34.99] transport.misc	MATE efflux family protein
At1g66760	[34.99] transport.misc	MATE efflux family protein
At5g48360	[35.1.20] not assigned.no ontology.formin homology 2 domain-containing protein	Actin-binding FH2 (formin homology 2) family protein
At3g07540	[35.1.20] not assigned.no ontology.formin homology 2 domain-containing protein	Actin-binding FH2 (formin homology 2) family protein
At1g35610	[35.1.26] not assigned.no ontology.DC1 domain containing protein	Cysteine/Histidine-rich C1 domain family protein
At2g42920	[35.1.5] not assigned.no ontology.pentatricopeptide (PPR) repeat-containing protein	Pentatricopeptide repeat (PPR-like) superfamily protein
At3g14580	[35.1.5] not assigned.no ontology.pentatricopeptide (PPR) repeat-containing protein	Pentatricopeptide repeat (PPR) superfamily protein
At3g22150	[35.1.5] not assigned.no ontology.pentatricopeptide (PPR) repeat-containing protein	Tetratricopeptide repeat (TPR)-like superfamily protein
At2g01510	[35.1.5] not assigned.no ontology.pentatricopeptide (PPR) repeat-containing protein	Tetratricopeptide repeat (TPR)-like superfamily protein
At5g43790	[35.1.5] not assigned.no ontology.pentatricopeptide (PPR) repeat-containing protein	Pentatricopeptide repeat (PPR) superfamily protein
At1g77170	[35.1.5] not assigned.no ontology.pentatricopeptide (PPR) repeat-containing protein	Tetratricopeptide repeat (TPR)-like superfamily protein
At5g38730	[35.1.5] not assigned.no ontology.pentatricopeptide (PPR) repeat-containing protein	Tetratricopeptide repeat (TPR)-like superfamily protein
At1g76280	[35.1.5] not assigned.no ontology.pentatricopeptide (PPR) repeat-containing protein	Tetratricopeptide repeat (TPR)-like superfamily protein
At1g19720	[35.1.5] not assigned.no ontology.pentatricopeptide (PPR) repeat-containing protein	Pentatricopeptide repeat (PPR-like) superfamily protein
At1g04590	[35.1.5] not assigned.no ontology.pentatricopeptide (PPR) repeat-containing protein	BEST Arabidopsis thaliana protein match is: Pentatricopeptide repeat (PPR) superfamily protein (TAIR:AT4G18975.4); Has 111 Blast hits to 111 proteins in 15 species: Archae - 0; Bacteria - 0; Metazoa - 0; Fungi - 0; Plants - 109; Viruses - 0; Other Eukaryotes - 2 (source: NCBI BLink).
At2g40520	[35.1.1023] not assigned.no ontology	Nucleotidyltransferase family protein
At2g46750	[35.1.1023] not assigned.no ontology	D-arabinono-1,4-lactone oxidase family protein
At4g02110	[35.1.1023] not assigned.no ontology	transcription coactivators
At3g52830	[35.1.1023] not assigned.no ontology	FUNCTIONS IN: molecular_function unknown; INVOLVED IN: biological_process unknown; LOCATED IN: endomembrane system; BEST Arabidopsis thaliana protein match is: Ankyrin repeat family protein (TAIR:AT5G54700.1); Has 6 Blast hits to 6 proteins in 2 species: Archae - 0; Bacteria - 0; Metazoa - 0; Fungi - 0; Plants - 5; Viruses - 0; Other Eukaryotes - 1 (source: NCBI BLink).
At4g15620	[35.1.1023] not assigned.no ontology	Uncharacterised protein family (UPF0497)
At1g65370	[35.1.1023] not assigned.no ontology	TRAF-like family protein
At1g67120	[35.1.1023] not assigned.no ontology	ATPases;nucleotide binding;ATP binding;nucleoside-triphosphatases;transcription factor binding
At3g06530	[35.1.1023] not assigned.no ontology	ARM repeat superfamily protein
At3g28220	[35.1.1023] not assigned.no ontology	TRAF-like family protein
At5g37530	[35.1.1023] not assigned.no ontology	NAD(P)-binding Rossmann-fold superfamily protein
At4g02485	[35.1.1023] not assigned.no ontology	2-oxoglutarate (2OG) and Fe(II)-dependent oxygenase superfamily protein
At2g34260	[35.1.1023] not assigned.no ontology	transducin family protein / WD-40 repeat family protein
At5g46730	[35.1.40] not assigned.no ontology.glycine rich proteins	glycine-rich protein
At3g11964	[35.1.14] not assigned.no ontology.S RNA-binding domain-containing protein	RNA binding;RNA binding
At3g01345	[35.2.1001] not assigned.unknown	Expressed protein
At4g25510	[35.2.1001] not assigned.unknown	unknown protein; Has 2 Blast hits to 2 proteins in 1 species: Archae - 0; Bacteria - 0; Metazoa - 0; Fungi - 0; Plants - 2; Viruses - 0; Other Eukaryotes - 0 (source: NCBI BLink).
At5g37730	[35.2.1001] not assigned.unknown	unknown protein; BEST Arabidopsis thaliana protein match is: unknown protein (TAIR:AT1G23150.1); Has 1807 Blast hits to 1807 proteins in 277 species: Archae - 0; Bacteria - 0; Metazoa - 736; Fungi - 347; Plants - 385; Viruses - 0; Other Eukaryotes - 339 (source: NCBI BLink).
At5g02660	[35.2.1001] not assigned.unknown	Protein with domains of unknown function (DUF627 and DUF629)
At3g32120	[35.2.1001] not assigned.unknown	unknown protein; BEST Arabidopsis thaliana protein match is: unknown protein (TAIR:AT3G31400.1); Has 4 Blast hits to 4 proteins in 1 species: Archae - 0; Bacteria - 0; Metazoa - 0; Fungi - 0; Plants - 4; Viruses - 0; Other Eukaryotes - 0 (source: NCBI BLink).
At2g15020	[35.2.1001] not assigned.unknown	unknown protein; BEST Arabidopsis thaliana protein match is: unknown protein (TAIR:AT5G64190.1); Has 72 Blast hits to 72 proteins in 10 species: Archae - 0; Bacteria - 0; Metazoa - 0; Fungi - 0; Plants - 72; Viruses - 0; Other Eukaryotes - 0 (source: NCBI BLink).
At1g56270	[35.2.1001] not assigned.unknown	unknown protein; Has 38 Blast hits to 38 proteins in 3 species: Archae - 0; Bacteria - 0; Metazoa - 0; Fungi - 0; Plants - 38; Viruses - 0; Other Eukaryotes - 0 (source: NCBI BLink).
At1g59840	[35.2.1001] not assigned.unknown	CCB4__cofactor assembly of complex C
At5g44570	[35.2.1001] not assigned.unknown	unknown protein; FUNCTIONS IN: molecular_function unknown; INVOLVED IN: biological_process unknown; LOCATED IN: endomembrane system; EXPRESSED IN: leaf whorl, hypocotyl, sepal, flower, leaf; EXPRESSED DURING: petal differentiation and expansion stage, LP.08 eight leaves visible; Has 7 Blast hits to 7 proteins in 2 species: Archae - 0; Bacteria - 0; Metazoa - 0; Fungi - 0; Plants - 7; Viruses - 0;…
At5g13220	[35.2.1001] not assigned.unknown	JAS1_JAZ10_TIFY9__jasmonate-zim-domain protein 10
At4g12700	[35.2.1001] not assigned.unknown	unknown protein; BEST Arabidopsis thaliana protein match is: unknown protein (TAIR:AT2G04280.1); Has 136 Blast hits to 136 proteins in 17 species: Archae - 0; Bacteria - 0; Metazoa - 0; Fungi - 0; Plants - 125; Viruses - 0; Other Eukaryotes - 11 (source: NCBI BLink).
At1g58520	[35.2.1001] not assigned.unknown	RXW8__lipases;hydrolases, acting on ester bonds
At2g18120	[35.2.1001] not assigned.unknown	SRS4__SHI-related sequence 4
At3g61780	[35.2.1001] not assigned.unknown	emb1703__embryo defective 1703
At3g14900	[35.2.1001] not assigned.unknown	unknown protein; FUNCTIONS IN: molecular_function unknown; INVOLVED IN: embryo development; LOCATED IN: chloroplast; EXPRESSED IN: 19 plant structures; EXPRESSED DURING: 13 growth stages; Has 17135 Blast hits to 10204 proteins in 644 species: Archae - 47; Bacteria - 1684; Metazoa - 5536; Fungi - 2506; Plants - 1043; Viruses - 361; Other Eukaryotes - 5958 (source: NCBI BLink).
At3g30190	[35.2.1001] not assigned.unknown
At2g04235	[35.2.1001] not assigned.unknown	unknown protein; FUNCTIONS IN: molecular_function unknown; INVOLVED IN: biological_process unknown; LOCATED IN: cellular_component unknown; EXPRESSED IN: cultured cell; Has 713 Blast hits to 345 proteins in 122 species: Archae - 2; Bacteria - 262; Metazoa - 138; Fungi - 55; Plants - 39; Viruses - 0; Other Eukaryotes - 217 (source: NCBI BLink).
At2g21640	[35.2.1001] not assigned.unknown	Encodes a protein of unknown function that is a marker for oxidative stress response.
At5g53230	[35.2.1001] not assigned.unknown	Protein of unknown function (DUF295)
At5g57785	[35.2.1001] not assigned.unknown	unknown protein; Has 30201 Blast hits to 17322 proteins in 780 species: Archae - 12; Bacteria - 1396; Metazoa - 17338; Fungi - 3422; Plants - 5037; Viruses - 0; Other Eukaryotes - 2996 (source: NCBI BLink).
At1g69230	[35.2.1001] not assigned.unknown	SP1L2__SPIRAL1-like2
At4g28080	[35.2.1001] not assigned.unknown	Tetratricopeptide repeat (TPR)-like superfamily protein
At3g26960	[35.2.1001] not assigned.unknown	Pollen Ole e 1 allergen and extensin family protein
At1g11220	[35.2.1001] not assigned.unknown	Protein of unknown function (DUF761)
At3g11740	[35.2.1001] not assigned.unknown	Protein of unknown function (DUF567)
At1g34245	[35.2.1001] not assigned.unknown	EPF2__Putative membrane lipoprotein
At4g27010	[35.2.1001] not assigned.unknown	INVOLVED IN: biological_process unknown; LOCATED IN: cellular_component unknown; EXPRESSED IN: 20 plant structures; EXPRESSED DURING: 10 growth stages; CONTAINS InterPro DOMAIN/s: Ribosome 60S biogenesis N-terminal (InterPro:IPR021714); BEST Arabidopsis thaliana protein match is: unknown protein (TAIR:AT1G72270.1); Has 312 Blast hits to 226 proteins in 103 species: Archae - 0; Bacteria - 2; Metaz…
At4g14510	[35.2.1001] not assigned.unknown	ATCFM3B_CFM3B__CRM family member 3B
At1g53870	[35.2.1001] not assigned.unknown	Protein of unknown function (DUF567)
At4g10280	[35.2.1001] not assigned.unknown	RmlC-like cupins superfamily protein
At3g21700	[35.2.1001] not assigned.unknown	ATSGP2_SGP2__Ras-related small GTP-binding family protein
At2g33793	[35.2.1001] not assigned.unknown	unknown protein; Has 35333 Blast hits to 34131 proteins in 2444 species: Archae - 798; Bacteria - 22429; Metazoa - 974; Fungi - 991; Plants - 531; Viruses - 0; Other Eukaryotes - 9610 (source: NCBI BLink).
At2g25270	[35.2.1001] not assigned.unknown	unknown protein; LOCATED IN: plasma membrane; EXPRESSED IN: 18 plant structures; EXPRESSED DURING: 13 growth stages; BEST Arabidopsis thaliana protein match is: unknown protein (TAIR:AT2G12400.1); Has 35333 Blast hits to 34131 proteins in 2444 species: Archae - 798; Bacteria - 22429; Metazoa - 974; Fungi - 991; Plants - 531; Viruses - 0; Other Eukaryotes - 9610 (source: NCBI BLink).
At3g57180	[35.2.1001] not assigned.unknown	BPG2__P-loop containing nucleoside triphosphate hydrolases superfamily protein
At3g23290	[35.2.1001] not assigned.unknown	LSH4__Protein of unknown function (DUF640)
At5g14600	[35.2.1001] not assigned.unknown	S-adenosyl-L-methionine-dependent methyltransferases superfamily protein
At5g16350	[35.2.1001] not assigned.unknown	O-acyltransferase (WSD1-like) family protein
At1g10522	[35.2.1001] not assigned.unknown	unknown protein; FUNCTIONS IN: molecular_function unknown; INVOLVED IN: biological_process unknown; LOCATED IN: chloroplast; EXPRESSED IN: 23 plant structures; EXPRESSED DURING: 13 growth stages; Has 24 Blast hits to 24 proteins in 8 species: Archae - 0; Bacteria - 0; Metazoa - 0; Fungi - 0; Plants - 24; Viruses - 0; Other Eukaryotes - 0 (source: NCBI BLink).
At2g14660	[35.2.1001] not assigned.unknown	unknown protein; CONTAINS InterPro DOMAIN/s: Uncharacterised protein family UPF0310 (InterPro:IPR002740); Has 2761 Blast hits to 2761 proteins in 686 species: Archae - 5; Bacteria - 1143; Metazoa - 73; Fungi - 78; Plants - 42; Viruses - 0; Other Eukaryotes - 1420 (source: NCBI BLink).
At3g17680	[35.2.1001] not assigned.unknown	Kinase interacting (KIP1-like) family protein
At4g00310	[35.2.1001] not assigned.unknown	EDA8_MEE46__Putative membrane lipoprotein
At1g73770	[35.2.1001] not assigned.unknown	FUNCTIONS IN: molecular_function unknown; INVOLVED IN: biological_process unknown; LOCATED IN: mitochondrion; EXPRESSED IN: cultured cell; BEST Arabidopsis thaliana protein match is: Ribosomal protein S24/S35, mitochondrial (TAIR:AT3G18240.2); Has 35333 Blast hits to 34131 proteins in 2444 species: Archae - 798; Bacteria - 22429; Metazoa - 974; Fungi - 991; Plants - 531; Viruses - 0; Other Eukary…
At1g67570	[35.2.1001] not assigned.unknown	Protein of unknown function (DUF3537)
At1g73120	[35.2.1001] not assigned.unknown	unknown protein; FUNCTIONS IN: molecular_function unknown; INVOLVED IN: response to oxidative stress; EXPRESSED IN: root, cultured cell; Has 36 Blast hits to 36 proteins in 8 species: Archae - 0; Bacteria - 0; Metazoa - 0; Fungi - 0; Plants - 36; Viruses - 0; Other Eukaryotes - 0 (source: NCBI BLink).
At3g46990	[35.2.1001] not assigned.unknown	Protein of unknown function (DUF740)
At5g39210	[35.2.1001] not assigned.unknown	CRR7__chlororespiratory reduction 7
At1g67040	[35.2.1001] not assigned.unknown	unknown protein; FUNCTIONS IN: molecular_function unknown; INVOLVED IN: biological_process unknown; LOCATED IN: cellular_component unknown; EXPRESSED IN: 20 plant structures; EXPRESSED DURING: 11 growth stages; BEST Arabidopsis thaliana protein match is: unknown protein (TAIR:AT5G26910.3); Has 89 Blast hits to 84 proteins in 15 species: Archae - 0; Bacteria - 0; Metazoa - 5; Fungi - 2; Plants - 8…
At5g52220	[35.2.1001] not assigned.unknown	FUNCTIONS IN: molecular_function unknown; INVOLVED IN: biological_process unknown; LOCATED IN: cellular_component unknown; EXPRESSED IN: 18 plant structures; EXPRESSED DURING: 13 growth stages; CONTAINS InterPro DOMAIN/s: Chromosome transmission fidelity protein 8 (InterPro:IPR018607).
At1g27780	[28.1.1] DNA.synthesis/chromatin structure.retrotransposon/transposase
At2g19120	[28.1] DNA.synthesis/chromatin structure	P-loop containing nucleoside triphosphate hydrolases superfamily protein
At1g68290	[28.1] DNA.synthesis/chromatin structure	ENDO 2__endonuclease 2
At3g09660	[28.1] DNA.synthesis/chromatin structure	MCM8__minichromosome maintenance 8
At3g57060	[28.1] DNA.synthesis/chromatin structure	binding
At3g10690	[28.1] DNA.synthesis/chromatin structure	GYRA__DNA GYRASE A
At3g24320	[28.2] DNA.repair	ATMSH1_CHM_CHM1_MSH1__MUTL protein homolog 1
At5g44740	[28.2] DNA.repair	POLH__Y-family DNA polymerase H
At1g74390	[28.99] DNA.unspecified	Polynucleotidyl transferase, ribonuclease H-like superfamily protein
At3g50100	[28.99] DNA.unspecified	SDN1__small RNA degrading nuclease 1
At1g27880	[28.99] DNA.unspecified	DEAD/DEAH box RNA helicase family protein
At1g15570	[31.3] cell.cycle	CYCA2;3__CYCLIN A2;3
At2g37560	[31.3] cell.cycle	ATORC2_ORC2__origin recognition complex second largest subunit 2
At1g70210	[31.3] cell.cycle	ATCYCD1;1_CYCD1;1__CYCLIN D1;1
At1g74070	[31.3.1] cell.cycle.peptidylprolyl isomerase	Cyclophilin-like peptidyl-prolyl cis-trans isomerase family protein
At4g15210	[2.2.2.1] major CHO metabolism.degradation.starch.starch cleavage	AT-BETA-AMY_ATBETA-AMY_BAM5_BMY1_RAM1__beta-amylase 5
At2g37770	[3.5] minor CHO metabolism.others	NAD(P)-linked oxidoreductase superfamily protein
At3g61610	[3.5] minor CHO metabolism.others	Galactose mutarotase-like superfamily protein
At2g37760	[3.5] minor CHO metabolism.others	NAD(P)-linked oxidoreductase superfamily protein
At5g36870	[3.6] minor CHO metabolism.callose	ATGSL09_atgsl9_gsl09_GSL09__glucan synthase-like 9
At4g04970	[3.6] minor CHO metabolism.callose	ATGSL01_ATGSL1_GSL01_GSL1__glucan synthase-like 1
At1g50950	[21.1] redox.thioredoxin	Thioredoxin protein with domain of unknown function (DUF1692)
At4g31870	[21.2.2] redox.ascorbate and glutathione.glutathione	ATGPX7_GPX7__glutathione peroxidase 7
At2g28190	[21.6] redox.dismutases and catalases	CSD2_CZSOD2__copper/zinc superoxide dismutase 2
At1g08830	[21.6] redox.dismutases and catalases	CSD1__copper/zinc superoxide dismutase 1
At1g12520	[21.6] redox.dismutases and catalases	ATCCS_CCS__copper chaperone for SOD1
At4g14690	[30.11] signalling.light	ELIP2__Chlorophyll A-B binding family protein
At3g22840	[30.11] signalling.light	ELIP_ELIP1__Chlorophyll A-B binding family protein
At5g28490	[30.11] signalling.light	LSH1__Protein of unknown function (DUF640)
At5g07180	[30.2.13] signalling.receptor kinases.leucine rich repeat XIII	ERL2__ERECTA-like 2
At2g26330	[30.2.13] signalling.receptor kinases.leucine rich repeat XIII	ER_QRP1__Leucine-rich receptor-like protein kinase family protein
At1g66830	[30.2.3] signalling.receptor kinases.leucine rich repeat III	Leucine-rich repeat protein kinase family protein
At4g36180	[30.2.7] signalling.receptor kinases.leucine rich repeat VII	Leucine-rich receptor-like protein kinase family protein
At1g52410	[30.3] signalling.calcium	TSA1__TSK-associating protein 1
At2g33380	[30.3] signalling.calcium	CLO-3_RD20__Caleosin-related family protein
At2g17320	[18.4.5] Co-factor and vitamine metabolism.pantothenate.pantothenate kinase (PANK)	Uncharacterised conserved protein (UCP030210)
At1g66100	[20.1.1001] stress.biotic	Plant thionin
At1g75040	[20.1.1001] stress.biotic	PR-5_PR5__pathogenesis-related gene 5
At2g43530	[20.1.7.6.1] stress.biotic.PR-proteins.proteinase inhibitors.trypsin inhibitor	Scorpion toxin-like knottin superfamily protein
At2g43510	[20.1.7.12] stress.biotic.PR-proteins.plant defensins	ATTI1_TI1__trypsin inhibitor protein 1
At2g43520	[20.1.7.12] stress.biotic.PR-proteins.plant defensins	ATTI2_TI2__trypsin inhibitor protein 2
At5g44420	[20.1.7.12] stress.biotic.PR-proteins.plant defensins	LCR77_PDF1.2_PDF1.2A__plant defensin 1.2
At2g26020	[20.1.7.12] stress.biotic.PR-proteins.plant defensins	PDF1.2b__plant defensin 1.2b
At5g36910	[20.1.2] stress.biotic.receptors	THI2.2__thionin 2.2
At4g14060	[20.2.99] stress.abiotic.unspecified	Polyketide cyclase/dehydrase and lipid transport superfamily protein
At3g21210	[20.2.99] stress.abiotic.unspecified	zinc ion binding
At2g42530	[20.2.2] stress.abiotic.cold	COR15B__cold regulated 15b
At2g42540	[20.2.2] stress.abiotic.cold	COR15_COR15A__cold-regulated 15a
At5g18750	[20.2.1] stress.abiotic.heat	DNAJ heat shock N-terminal domain-containing protein
At3g12170	[20.2.1] stress.abiotic.heat	Chaperone DnaJ-domain superfamily protein
At1g19670	[20.2.4] stress.abiotic.touch/wounding	ATCLH1_ATHCOR1_CLH1_CORI1__chlorophyllase 1
At1g31220	[23.1.2.3] nucleotide metabolism.synthesis.purine.GAR transformylase	Formyl transferase
At4g18440	[23.1.2.8] nucleotide metabolism.synthesis.purine.SAICAR lyase	L-Aspartase-like family protein
At3g46940	[23.5.5] nucleotide metabolism.deoxynucleotide metabolism.dUTP diphosphatase	DUT1__DUTP-PYROPHOSPHATASE-LIKE 1
At3g44300	[17.2.1.1001] hormone metabolism.auxin.synthesis-degradation	AtNIT2_NIT2__nitrilase 2
At5g25980	[17.2.1.1001] hormone metabolism.auxin.synthesis-degradation	BGLU37_TGG2__glucoside glucohydrolase 2
At1g75580	[17.2.3] hormone metabolism.auxin.induced-regulated-responsive-activated	SAUR-like auxin-responsive protein family
At5g13370	[17.2.3] hormone metabolism.auxin.induced-regulated-responsive-activated	Auxin-responsive GH3 family protein
At3g03630	[13.1.5.3.1] amino acid metabolism.synthesis.serine-glycine-cysteine group.cysteine.OASTL	CS26__cysteine synthase 26
At2g39800	[13.1.2.2.1] amino acid metabolism.synthesis.glutamate family.proline.delta 1-pyrroline-5-carboxylate synthetase	ATP5CS_P5CS1__delta1-pyrroline-5-carboxylate synthase 1
At5g05590	[13.1.6.5.3] amino acid metabolism.synthesis.aromatic aa.tryptophan.phosphoribosyanthranilate isomerase	PAI2__phosphoribosylanthranilate isomerase 2
At5g48880	[13.2.4.5] amino acid metabolism.degradation.branched chain group.isoleucine	KAT5_PKT1_PKT2__peroxisomal 3-keto-acyl-CoA thiolase 2
At5g09300	[13.2.4.1] amino acid metabolism.degradation.branched-chain group.shared	Thiamin diphosphate-binding fold (THDP-binding) superfamily protein
At5g25450	[9.5] mitochondrial electron transport / ATP synthesis.cytochrome c reductase	Cytochrome bd ubiquinol oxidase, 14kDa subunit
At5g14580	[27.1] RNA.processing	polyribonucleotide nucleotidyltransferase, putative
At4g38020	[27.1] RNA.processing	tRNA/rRNA methyltransferase (SpoU) family protein
At2g02990	[27.1.19] RNA.processing.ribonucleases	ATRNS1_RNS1__ribonuclease 1
At5g45140	[27.2] RNA.transcription	NRPC2__nuclear RNA polymerase C2
At5g50915	[27.3.6] RNA.regulation of transcription.bHLH,Basic Helix-Loop-Helix family	basic helix-loop-helix (bHLH) DNA-binding superfamily protein
At2g41240	[27.3.6] RNA.regulation of transcription.bHLH,Basic Helix-Loop-Helix family	BHLH100__basic helix-loop-helix protein 100
At3g13960	[27.3.50] RNA.regulation of transcription.General Transcription	AtGRF5_GRF5__growth-regulating factor 5
At2g45480	[27.3.50] RNA.regulation of transcription.General Transcription	AtGRF9_GRF9__growth-regulating factor 9
At3g14740	[27.3.11] RNA.regulation of transcription.C2H2 zinc finger family	RING/FYVE/PHD zinc finger superfamily protein
At1g75520	[27.3.11] RNA.regulation of transcription.C2H2 zinc finger family	SRS5__SHI-related sequence 5
At2g37740	[27.3.11] RNA.regulation of transcription.C2H2 zinc finger family	ATZFP10_ZFP10__zinc-finger protein 10
At3g46090	[27.3.11] RNA.regulation of transcription.C2H2 zinc finger family	ZAT7__C2H2 and C2HC zinc fingers superfamily protein
At4g28820	[27.3.99] RNA.regulation of transcription.unclassified	HIT-type Zinc finger family protein
At2g36000	[27.3.99] RNA.regulation of transcription.unclassified	Mitochondrial transcription termination factor family protein
At5g54180	[27.3.99] RNA.regulation of transcription.unclassified	PTAC15__plastid transcriptionally active 15
At2g28500	[27.3.37] RNA.regulation of transcription.AS2,Lateral Organ Boundaries Gene Family	LBD11__LOB domain-containing protein 11
At4g24540	[27.3.24] RNA.regulation of transcription.MADS box transcription factor family	AGL24__AGAMOUS-like 24
At2g45660	[27.3.24] RNA.regulation of transcription.MADS box transcription factor family	AGL20_ATSOC1_SOC1__AGAMOUS-like 20
At5g13680	[27.3.54] RNA.regulation of transcription.Histone acetyltransferases	ABO1_ELO2__IKI3 family protein
At1g74850	[27.3] RNA.regulation of transcription	PTAC2__plastid transcriptionally active 2
At1g66380	[27.3.25] RNA.regulation of transcription.MYB domain transcription factor family	AtMYB114_MYB114__myb domain protein 114
At1g66390	[27.3.25] RNA.regulation of transcription.MYB domain transcription factor family	ATMYB90_MYB90_PAP2__myb domain protein 90
At3g24310	[27.3.25] RNA.regulation of transcription.MYB domain transcription factor family	ATMYB71_MYB305__myb domain protein 305
At2g24700	[27.3.41] RNA.regulation of transcription.B3 transcription factor family	Transcriptional factor B3 family protein
At5g57180	[27.3.34] RNA.regulation of transcription.Orphan family	CIA2__chloroplast import apparatus 2
At5g66620	[27.3.34] RNA.regulation of transcription.Orphan family	DAR6__DA1-related protein 6
At1g30500	[27.3.14] RNA.regulation of transcription.CCAAT box binding factor family, HAP2	NF-YA7__nuclear factor Y, subunit A7
At1g19850	[27.3.4] RNA.regulation of transcription.ARF, Auxin Response Factor family	ARF5_IAA24_MP__Transcriptional factor B3 family protein / auxin-responsive factor AUX/IAA-related
At4g00250	[27.3.49] RNA.regulation of transcription.GeBP like	DNA-binding storekeeper protein-related transcriptional regulator
At4g29030	[27.3.30] RNA.regulation of transcription.Trihelix, Triple-Helix transcription factor family	Putative membrane lipoprotein

## Sheet: PXVE;NF-YA7 repressed
Dataset S3. Functional classification of differentially expressed transcripts in PXVE:NF-YAs, PXVE:NF-YA2SRDX and PXVE:miR169nm lines
according to MAPMAN categories using the web-based tool Classification Superviewer
The automatically derived functional classifications from The MapMan data as of Dec. 2008 were downloaded from MapMan at http://mapman.gabipd.org/web/guest/mapmanstore (file Ath_AGI_TAIR9_Jan2010.txt).
	PXVE:NF-YA7 repressed genes
ID	MAPMAN Category	Annotation
At3g01500	[8.3] TCA / org. transformation.carbonic anhydrases	ATBCA1_ATSABP3_CA1_SABP3__carbonic anhydrase 1
At3g52720	[8.3] TCA / org. transformation.carbonic anhydrases	ACA1_ATACA1_CAH1__alpha carbonic anhydrase 1
At1g13700	[7.1.2] OPP.oxidative PP.6-phosphogluconolactonase	PGL1__6-phosphogluconolactonase 1
At4g22780	[29.2.4] protein.synthesis.elongation	ACR7__ACT domain repeat 7
At5g16200	[29.2.1.1.3.2.99] protein.synthesis.ribosomal protein.prokaryotic.unknown organellar.50S subunit.unknown	50S ribosomal protein-related
At3g08720	[29.2.2] protein.synthesis.misc ribosomal protein	ATPK19_ATPK2_ATS6K2_S6K2__serine/threonine protein kinase 2
At1g59660	[29.3.1] protein.targeting.nucleus	Nucleoporin autopeptidase
At4g00330	[29.4.1.54] protein.postranslational modification.kinase.receptor like cytoplasmatic kinase IV	CRCK2__calmodulin-binding receptor-like cytoplasmic kinase 2
At5g25440	[29.4.1.52] protein.postranslational modification.kinase.receptor like cytoplasmatic kinase II	Protein kinase superfamily protein
At5g66210	[29.4.1] protein.postranslational modification.kinase	CPK28__calcium-dependent protein kinase 28
At2g47060	[29.4.1.58] protein.postranslational modification.kinase.receptor like cytoplasmatic kinase VIII	Protein kinase superfamily protein
At3g59350	[29.4.1.58] protein.postranslational modification.kinase.receptor like cytoplasmatic kinase VIII	Protein kinase superfamily protein
At2g39110	[29.4.1.57] protein.postranslational modification.kinase.receptor like cytoplasmatic kinase VII	Protein kinase superfamily protein
At1g05000	[29.4] protein.postranslational modification	Phosphotyrosine protein phosphatases superfamily protein
At3g16800	[29.4] protein.postranslational modification	Protein phosphatase 2C family protein
At5g45820	[29.4] protein.postranslational modification	CIPK20_PKS18_SnRK3.6__CBL-interacting protein kinase 20
At3g23000	[29.4] protein.postranslational modification	ATSR2_ATSRPK1_CIPK7_PKS7_SnRK3.10__CBL-interacting protein kinase 7
At5g21170	[29.4] protein.postranslational modification	AKINBETA1__5'-AMP-activated protein kinase beta-2 subunit protein
At4g33920	[29.4] protein.postranslational modification	Protein phosphatase 2C family protein
At5g43380	[29.4] protein.postranslational modification	TOPP6__type one serine/threonine protein phosphatase 6
At5g60320	[29.4] protein.postranslational modification	Concanavalin A-like lectin protein kinase family protein
At3g01490	[29.4] protein.postranslational modification	Protein kinase superfamily protein
At5g63650	[29.4] protein.postranslational modification	SNRK2-5_SNRK2.5_SRK2H__SNF1-related protein kinase 2.5
At5g66080	[29.4] protein.postranslational modification	Protein phosphatase 2C family protein
At3g13670	[29.4] protein.postranslational modification	Protein kinase family protein
At5g26010	[29.4] protein.postranslational modification	Protein phosphatase 2C family protein
At2g17850	[29.4] protein.postranslational modification	Rhodanese/Cell cycle control phosphatase superfamily protein
At1g15100	[29.5.11.4.2] protein.degradation.ubiquitin.E3.RING	RHA2A__RING-H2 finger A2A
At3g60300	[29.5.11.4.2] protein.degradation.ubiquitin.E3.RING	RWD domain-containing protein
At3g07360	[29.5.11.4.2] protein.degradation.ubiquitin.E3.RING	ATPUB9_PUB9__plant U-box 9
At2g47700	[29.5.11.4.2] protein.degradation.ubiquitin.E3.RING	RFI2__RING/U-box superfamily protein
At1g23030	[29.5.11.4.2] protein.degradation.ubiquitin.E3.RING	ARM repeat superfamily protein
At5g42200	[29.5.11.4.2] protein.degradation.ubiquitin.E3.RING	RING/U-box superfamily protein
At5g22920	[29.5.11.4.2] protein.degradation.ubiquitin.E3.RING	CHY-type/CTCHY-type/RING-type Zinc finger protein
At5g19080	[29.5.11.4.2] protein.degradation.ubiquitin.E3.RING	RING/U-box superfamily protein
At2g47560	[29.5.11.4.2] protein.degradation.ubiquitin.E3.RING	RING/U-box superfamily protein
At1g72200	[29.5.11.4.2] protein.degradation.ubiquitin.E3.RING	RING/U-box superfamily protein
At1g14200	[29.5.11.4.2] protein.degradation.ubiquitin.E3.RING	RING/U-box superfamily protein
At1g49200	[29.5.11.4.2] protein.degradation.ubiquitin.E3.RING	RING/U-box superfamily protein
At5g43060	[29.5.3] protein.degradation.cysteine protease	Granulin repeat cysteine protease family protein
At3g19390	[29.5.3] protein.degradation.cysteine protease	Granulin repeat cysteine protease family protein
At2g47720	[29.5.2] protein.degradation.autophagy	FUNCTIONS IN: molecular_function unknown; INVOLVED IN: biological_process unknown; LOCATED IN: chloroplast; EXPRESSED IN: 7 plant structures; EXPRESSED DURING: 4 anthesis, F mature embryo stage, petal differentiation and expansion stage, E expanded cotyledon stage, D bilateral stage; BEST Arabidopsis thaliana protein match is: Transducin/WD40 repeat-like superfamily protein (TAIR:AT3G62770.1); Ha…
At4g16563	[29.5.4] protein.degradation.aspartate protease	Eukaryotic aspartyl protease family protein
At1g66180	[29.5.4] protein.degradation.aspartate protease	Eukaryotic aspartyl protease family protein
At1g03220	[29.5.4] protein.degradation.aspartate protease	Eukaryotic aspartyl protease family protein
At1g26270	[29.5.11] protein.degradation.ubiquitin	Phosphatidylinositol 3- and 4-kinase family protein
At5g17740	[29.5.9] protein.degradation.AAA type	P-loop containing nucleoside triphosphate hydrolases superfamily protein
At3g50930	[29.5.9] protein.degradation.AAA type	BCS1__cytochrome BC1 synthesis
At1g22220	[29.5.11.4.3.2] protein.degradation.ubiquitin.E3.SCF.FBOX	F-box family protein
At2g36090	[29.5.11.4.3.2] protein.degradation.ubiquitin.E3.SCF.FBOX	F-box family protein
At1g52650	[29.5.11.4.3.2] protein.degradation.ubiquitin.E3.SCF.FBOX	F-box/RNI-like superfamily protein
At1g15670	[29.5.11.4.3.2] protein.degradation.ubiquitin.E3.SCF.FBOX	Galactose oxidase/kelch repeat superfamily protein
At2g26390	[29.5.5] protein.degradation.serine protease	Serine protease inhibitor (SERPIN) family protein
At2g35770	[29.5.5] protein.degradation.serine protease	scpl28__serine carboxypeptidase-like 28
At3g61980	[29.5.5] protein.degradation.serine protease	serine protease inhibitor, Kazal-type family protein
At5g36180	[29.5.5] protein.degradation.serine protease	scpl1__serine carboxypeptidase-like 1
At4g25110	[29.5] protein.degradation	AtMC2_MC2__metacaspase 2
At3g48360	[29.5.11.4.5.2] protein.degradation.ubiquitin.E3.BTB/POZ Cullin3.BTB/POZ	ATBT2_BT2__BTB and TAZ domain protein 2
At5g03240	[29.5.11.1] protein.degradation.ubiquitin.ubiquitin	UBQ3__polyubiquitin 3
At1g70170	[29.5.7] protein.degradation.metalloprotease	MMP__matrix metalloproteinase
At5g47950	[16.2] secondary metabolism.phenylpropanoids	HXXXD-type acyl-transferase family protein
At2g41290	[16.4.1.1007] secondary metabolism.N misc.alkaloid-like	SSL2__strictosidine synthase-like 2
At1g18570	[16.5.1.2.3] secondary metabolism.sulfur-containing.glucosinolates.regulation.indole	AtMYB51_BW51A_BW51B_HIG1_MYB51__myb domain protein 51
At1g47600	[16.5.1.3.1] secondary metabolism.sulfur-containing.glucosinolates.degradation.myrosinase	BGLU34_TGG4__beta glucosidase 34
At5g61160	[16.8.1.1001] secondary metabolism.flavonoids.anthocyanins	AACT1__anthocyanin 5-aromatic acyltransferase 1
At2g45400	[16.8.4.1] secondary metabolism.flavonoids.flavonols.dihydrokaempferol 4-reductase	BEN1__NAD(P)-binding Rossmann-fold superfamily protein
At2g29740	[16.8.3] secondary metabolism.flavonoids.dihydroflavonols	UGT71C2__UDP-glucosyl transferase 71C2
At5g19120	[33.1] development.storage proteins	Eukaryotic aspartyl protease family protein
At5g54370	[33.2] development.late embryogenesis abundant	Late embryogenesis abundant (LEA) protein-related
At4g02380	[33.2] development.late embryogenesis abundant	AtLEA5_SAG21__senescence-associated gene 21
At1g29690	[33.99] development.unspecified	CAD1__MAC/Perforin domain-containing protein
At1g61340	[33.99] development.unspecified	F-box family protein
At5g56620	[33.99] development.unspecified	anac099_NAC099__NAC domain containing protein 99
At5g14000	[33.99] development.unspecified	anac084_NAC084__NAC domain containing protein 84
At1g56220	[33.99] development.unspecified	Dormancy/auxin associated family protein
At4g01540	[33.99] development.unspecified	ANAC068_NTM1__NAC with transmembrane motif1
At5g20700	[33.99] development.unspecified	Protein of unknown function (DUF581)
At2g23810	[33.99] development.unspecified	TET8__tetraspanin8
At3g18200	[33.99] development.unspecified	nodulin MtN21 /EamA-like transporter family protein
At5g66040	[33.99] development.unspecified	STR16__sulfurtransferase protein 16
At5g18270	[33.99] development.unspecified	ANAC087__Arabidopsis NAC domain containing protein 87
At4g35985	[33.99] development.unspecified	Senescence/dehydration-associated protein-related
At4g35770	[33.99] development.unspecified	ATSEN1_DIN1_SEN1_SEN1__Rhodanese/Cell cycle control phosphatase superfamily protein
At1g28330	[33.99] development.unspecified	DRM1_DYL1__dormancy-associated protein-like 1
At3g19240	[33.99] development.unspecified	Vacuolar import/degradation, Vid27-related protein
At4g17670	[33.99] development.unspecified	Protein of unknown function (DUF581)
At5g48850	[33.99] development.unspecified	ATSDI1__Tetratricopeptide repeat (TPR)-like superfamily protein
At3g03270	[33.99] development.unspecified	Adenine nucleotide alpha hydrolases-like superfamily protein
At2g39510	[33.99] development.unspecified	nodulin MtN21 /EamA-like transporter family protein
At3g29970	[33.99] development.unspecified	B12D protein
At1g36370	[25.1] C1-metabolism.glycine hydroxymethyltransferase	SHM7__serine hydroxymethyltransferase 7
At4g24230	[11.1.13] lipid metabolism.FA synthesis and FA elongation.acyl-CoA binding protein	ACBP3__acyl-CoA-binding domain 3
At5g27200	[11.1.12] lipid metabolism.FA synthesis and FA elongation.ACP protein	ACP5__acyl carrier protein 5
At2g28630	[11.1.10] lipid metabolism.FA synthesis and FA elongation.beta ketoacyl CoA synthase	KCS12__3-ketoacyl-CoA synthase 12
At1g01120	[11.1.10] lipid metabolism.FA synthesis and FA elongation.beta ketoacyl CoA synthase	KCS1__3-ketoacyl-CoA synthase 1
At3g02620	[11.1.15] lipid metabolism.FA synthesis and FA elongation.ACP desaturase	Plant stearoyl-acyl-carrier-protein desaturase family protein
At1g43800	[11.1.15] lipid metabolism.FA synthesis and FA elongation.ACP desaturase	Plant stearoyl-acyl-carrier-protein desaturase family protein
At1g06520	[11.3] lipid metabolism.Phospholipid synthesis	ATGPAT1_GPAT1__glycerol-3-phosphate acyltransferase 1
At1g73600	[11.3] lipid metabolism.Phospholipid synthesis	S-adenosyl-L-methionine-dependent methyltransferases superfamily protein
At1g64720	[11.6] lipid metabolism.lipid transfer proteins etc	CP5__Polyketide cyclase/dehydrase and lipid transport superfamily protein
At1g13430	[11.8] lipid metabolism.''exotics'' (steroids, squalene etc)	ATST4C_ST4C__sulfotransferase 4C
At3g45070	[11.8] lipid metabolism.''exotics'' (steroids, squalene etc)	P-loop containing nucleoside triphosphate hydrolases superfamily protein
At1g13420	[11.8] lipid metabolism.''exotics'' (steroids, squalene etc)	ATST4B_ST4B__sulfotransferase 4B
At4g26690	[11.9.3.3] lipid metabolism.lipid degradation.lysophospholipases.glycerophosphodiester phosphodiesterase	GPDL2_MRH5_SHV3__PLC-like phosphodiesterase family protein
At5g41080	[11.9.3.3] lipid metabolism.lipid degradation.lysophospholipases.glycerophosphodiester phosphodiesterase	PLC-like phosphodiesterases superfamily protein
At1g52700	[11.9.3.2] lipid metabolism.lipid degradation.lysophospholipases.carboxylesterase	alpha/beta-Hydrolases superfamily protein
At3g15650	[11.9.3.2] lipid metabolism.lipid degradation.lysophospholipases.carboxylesterase	alpha/beta-Hydrolases superfamily protein
At2g30550	[11.9.2.1] lipid metabolism.lipid degradation.lipases.triacylglycerol lipase	alpha/beta-Hydrolases superfamily protein
At4g35790	[11.9.3.1] lipid metabolism.lipid degradation.lysophospholipases.phospholipase D	ATPLDDELTA_PLDDELTA__phospholipase D delta
At4g11850	[11.9.3.1] lipid metabolism.lipid degradation.lysophospholipases.phospholipase D	MEE54_PLDGAMMA1__phospholipase D gamma 1
At4g30440	[10.1.6] cell wall.precursor synthesis.GAE	GAE1__UDP-D-glucuronate 4-epimerase 1
At3g29810	[10.2.2] cell wall.cellulose synthesis.COBRA	COBL2__COBRA-like protein 2 precursor
At2g28110	[10.3.2] cell wall.hemicellulose synthesis.glucuronoxylan	FRA8_IRX7__Exostosin family protein
At2g15390	[10.3] cell wall.hemicellulose synthesis	atfut4_FUT4__fucosyltransferase 4
At3g48530	[10.5] cell wall.cell wall proteins	KING1__SNF1-related protein kinase regulatory subunit gamma 1
At1g26250	[10.5.3] cell wall.cell wall proteins.LRR	Proline-rich extensin-like family protein
At5g12880	[10.5.4] cell wall.cell wall proteins.HRGP	proline-rich family protein
At4g08410	[10.5.4] cell wall.cell wall proteins.HRGP	Proline-rich extensin-like family protein
At4g28300	[10.5.4] cell wall.cell wall proteins.HRGP	Protein of unknown function (DUF1421)
At3g54590	[10.5.4] cell wall.cell wall proteins.HRGP	ATHRGP1_HRGP1__hydroxyproline-rich glycoprotein
At1g54970	[10.5.2] cell wall.cell wall proteins.proline rich proteins	ATPRP1_PRP1_RHS7__proline-rich protein 1
At3g62680	[10.5.2] cell wall.cell wall proteins.proline rich proteins	ATPRP3_PRP3__proline-rich protein 3
At2g23130	[10.5.1] cell wall.cell wall proteins.AGPs	AGP17_ATAGP17__arabinogalactan protein 17
At5g40730	[10.5.1] cell wall.cell wall proteins.AGPs	AGP24_ATAGP24__arabinogalactan protein 24
At2g20520	[10.5.1] cell wall.cell wall proteins.AGPs	FLA6__FASCICLIN-like arabinogalactan 6
At3g26610	[10.6.3] cell wall.degradation.pectate lyases and polygalacturonases	Pectin lyase-like superfamily protein
At4g30270	[10.6.2] cell wall.degradation.mannan-xylose-arabinose-fucose	MERI-5_MERI5B_SEN4_XTH24__xyloglucan endotransglucosylase/hydrolase 24
At5g48070	[10.7] cell wall.modification	ATXTH20_XTH20__xyloglucan endotransglucosylase/hydrolase 20
At1g20190	[10.7] cell wall.modification	ATEXP11_ATEXPA11_ATHEXP ALPHA 1.14_EXP11_EXPA11__expansin 11
At5g56320	[10.7] cell wall.modification	ATEXP14_ATEXPA14_ATHEXP ALPHA 1.5_EXP14_EXPA14__expansin A14
At1g32170	[10.7] cell wall.modification	XTH30_XTR4__xyloglucan endotransglucosylase/hydrolase 30
At5g57530	[10.7] cell wall.modification	AtXTH12_XTH12__xyloglucan endotransglucosylase/hydrolase 12
At4g25810	[10.7] cell wall.modification	XTH23_XTR6__xyloglucan endotransglycosylase 6
At4g25820	[10.7] cell wall.modification	ATXTH14_XTH14_XTR9__xyloglucan endotransglucosylase/hydrolase 14
At1g65310	[10.7] cell wall.modification	ATXTH17_XTH17__xyloglucan endotransglucosylase/hydrolase 17
At2g40610	[10.7] cell wall.modification	ATEXP8_ATEXPA8_ATHEXP ALPHA 1.11_EXP8_EXPA8__expansin A8
At4g30290	[10.7] cell wall.modification	ATXTH19_XTH19__xyloglucan endotransglucosylase/hydrolase 19
At1g10550	[10.7] cell wall.modification	XET_XTH33__xyloglucan:xyloglucosyl transferase 33
At4g30380	[10.7] cell wall.modification	Barwin-related endoglucanase
At3g45970	[10.7] cell wall.modification	ATEXLA1_ATEXPL1_ATHEXP BETA 2.1_EXLA1_EXPL1__expansin-like A1
At4g30280	[10.7] cell wall.modification	ATXTH18_XTH18__xyloglucan endotransglucosylase/hydrolase 18
At4g28850	[10.7] cell wall.modification	ATXTH26_XTH26__xyloglucan endotransglucosylase/hydrolase 26
At2g45220	[10.8.99] cell wall.pectin*esterases.misc	Plant invertase/pectin methylesterase inhibitor superfamily
At1g11580	[10.8.1] cell wall.pectin*esterases.PME	ATPMEPCRA_PMEPCRA__methylesterase PCR A
At3g10710	[10.8.1] cell wall.pectin*esterases.PME	RHS12__root hair specific 12
At5g04960	[10.8.1] cell wall.pectin*esterases.PME	Plant invertase/pectin methylesterase inhibitor superfamily
At3g10720	[10.8.1] cell wall.pectin*esterases.PME	Plant invertase/pectin methylesterase inhibitor superfamily
At3g14610	[26.10] misc.cytochrome P450	CYP72A7__cytochrome P450, family 72, subfamily A, polypeptide 7
At2g42850	[26.10] misc.cytochrome P450	CYP718__cytochrome P450, family 718
At2g27690	[26.10] misc.cytochrome P450	CYP94C1__cytochrome P450, family 94, subfamily C, polypeptide 1
At4g37400	[26.10] misc.cytochrome P450	CYP81F3__cytochrome P450, family 81, subfamily F, polypeptide 3
At5g45340	[26.10] misc.cytochrome P450	CYP707A3__cytochrome P450, family 707, subfamily A, polypeptide 3
At4g22690	[26.10] misc.cytochrome P450	CYP706A1__cytochrome P450, family 706, subfamily A, polypeptide 1
At4g22710	[26.10] misc.cytochrome P450	CYP706A2__cytochrome P450, family 706, subfamily A, polypeptide 2
At2g34500	[26.10] misc.cytochrome P450	CYP710A1__cytochrome P450, family 710, subfamily A, polypeptide 1
At2g25160	[26.10] misc.cytochrome P450	CYP82F1__cytochrome P450, family 82, subfamily F, polypeptide 1
At4g37370	[26.10] misc.cytochrome P450	CYP81D8__cytochrome P450, family 81, subfamily D, polypeptide 8
At1g30870	[26.12] misc.peroxidases	Peroxidase superfamily protein
At5g51890	[26.12] misc.peroxidases	Peroxidase superfamily protein
At5g17820	[26.12] misc.peroxidases	Peroxidase superfamily protein
At2g38380	[26.12] misc.peroxidases	Peroxidase superfamily protein
At5g67400	[26.12] misc.peroxidases	RHS19__root hair specific 19
At5g22410	[26.12] misc.peroxidases	RHS18__root hair specific 18
At1g05250	[26.12] misc.peroxidases	Peroxidase superfamily protein
At1g05240	[26.12] misc.peroxidases	Peroxidase superfamily protein
At4g26010	[26.12] misc.peroxidases	Peroxidase superfamily protein
At1g34510	[26.12] misc.peroxidases	Peroxidase superfamily protein
At5g39580	[26.12] misc.peroxidases	Peroxidase superfamily protein
At1g14700	[26.13] misc.acid and other phosphatases	ATPAP3_PAP3__purple acid phosphatase 3
At1g04040	[26.13] misc.acid and other phosphatases	HAD superfamily, subfamily IIIB acid phosphatase
At5g46410	[26.13] misc.acid and other phosphatases	SSP4__SCP1-like small phosphatase 4
At2g01180	[26.13] misc.acid and other phosphatases	ATLPP1_ATPAP1_LPP1_PAP1__phosphatidic acid phosphatase 1
At5g38550	[26.16] misc.myrosinases-lectin-jacalin	Mannose-binding lectin superfamily protein
At1g51470	[26.16] misc.myrosinases-lectin-jacalin	BGLU35_TGG5__beta glucosidase 35
At1g33790	[26.16] misc.myrosinases-lectin-jacalin	jacalin lectin family protein
At1g78850	[26.16] misc.myrosinases-lectin-jacalin	D-mannose binding lectin protein with Apple-like carbohydrate-binding domain
At5g62360	[26.18] misc.invertase/pectin methylesterase inhibitor family protein	Plant invertase/pectin methylesterase inhibitor superfamily protein
At4g00080	[26.18] misc.invertase/pectin methylesterase inhibitor family protein	UNE11__Plant invertase/pectin methylesterase inhibitor superfamily protein
At1g47960	[26.18] misc.invertase/pectin methylesterase inhibitor family protein	ATC/VIF1_C/VIF1__cell wall / vacuolar inhibitor of fructosidase 1
At3g60280	[26.19] misc.plastocyanin-like	UCC3__uclacyanin 3
At1g07240	[26.2] misc.UDP glucosyl and glucoronyl transferases	UGT71C5__UDP-glucosyl transferase 71C5
At3g62720	[26.2] misc.UDP glucosyl and glucoronyl transferases	ATXT1_XT1_XXT1__xylosyltransferase 1
At4g38310	[26.2] misc.UDP glucosyl and glucoronyl transferases	Galactosyl transferase GMA12/MNN10 family protein
At4g22470	[26.21] misc.protease inhibitor/seed storage/lipid transfer protein (LTP) family protein	protease inhibitor/seed storage/lipid transfer protein (LTP) family protein
At1g62510	[26.21] misc.protease inhibitor/seed storage/lipid transfer protein (LTP) family protein	Bifunctional inhibitor/lipid-transfer protein/seed storage 2S albumin superfamily protein
At4g15160	[26.21] misc.protease inhibitor/seed storage/lipid transfer protein (LTP) family protein	Bifunctional inhibitor/lipid-transfer protein/seed storage 2S albumin superfamily protein
At4g12545	[26.21] misc.protease inhibitor/seed storage/lipid transfer protein (LTP) family protein	Bifunctional inhibitor/lipid-transfer protein/seed storage 2S albumin superfamily protein
At4g12550	[26.21] misc.protease inhibitor/seed storage/lipid transfer protein (LTP) family protein	AIR1__Auxin-Induced in Root cultures 1
At3g29250	[26.22] misc.short chain dehydrogenase/reductase (SDR)	NAD(P)-binding Rossmann-fold superfamily protein
At1g64590	[26.22] misc.short chain dehydrogenase/reductase (SDR)	NAD(P)-binding Rossmann-fold superfamily protein
At5g10050	[26.22] misc.short chain dehydrogenase/reductase (SDR)	NAD(P)-binding Rossmann-fold superfamily protein
At2g32020	[26.24] misc.GCN5-related N-acetyltransferase	Acyl-CoA N-acyltransferases (NAT) superfamily protein
At4g35010	[26.3.2] misc.gluco-, galacto- and mannosidases.beta-galactosidase	BGAL11__beta-galactosidase 11
At2g27500	[26.4.1] misc.beta 1,3 glucan hydrolases.glucan endo-1,3-beta-glucosidase	Glycosyl hydrolase superfamily protein
At1g21110	[26.6] misc.O-methyl transferases	O-methyltransferase family protein
At1g21120	[26.6] misc.O-methyl transferases	O-methyltransferase family protein
At2g32300	[26.7] misc.oxidases - copper, flavone etc.	UCC1__uclacyanin 1
At1g12160	[26.7] misc.oxidases - copper, flavone etc.	Flavin-binding monooxygenase family protein
At4g15760	[26.7] misc.oxidases - copper, flavone etc.	MO1__monooxygenase 1
At5g54960	[5.2] fermentation.PDC	PDC2__pyruvate decarboxylase-2
At4g33070	[5.2] fermentation.PDC	Thiamine pyrophosphate dependent pyruvate decarboxylase family protein
At1g77120	[5.3] fermentation.ADH	ADH_ADH1_ATADH_ATADH1__alcohol dehydrogenase 1
At1g19770	[34.10] transport.nucleotides	ATPUP14_PUP14__purine permease 14
At1g57990	[34.10] transport.nucleotides	ATPUP18_PUP18__purine permease 18
At5g53550	[34.12] transport.metal	ATYSL3_YSL3__YELLOW STRIPE like 3
At1g05300	[34.12] transport.metal	ZIP5__zinc transporter 5 precursor
At5g03570	[34.12] transport.metal	ATIREG2_FPN2_IREG2__iron regulated 2
At5g24380	[34.12] transport.metal	ATYSL2_YSL2__YELLOW STRIPE like 2
At3g46900	[34.12] transport.metal	COPT2__copper transporter 2
At3g45710	[34.13] transport.peptides and oligopeptides	Major facilitator superfamily protein
At3g45690	[34.13] transport.peptides and oligopeptides	Major facilitator superfamily protein
At4g21680	[34.13] transport.peptides and oligopeptides	NRT1.8__NITRATE TRANSPORTER 1.8
At1g16390	[34.14] transport.unspecified cations	3-Oct_ATOCT3__organic cation/carnitine transporter 3
At2g26650	[34.15] transport.potassium	AKT1_ATAKT1_KT1__K+ transporter 1
At1g71960	[34.16] transport.ABC transporters and multidrug resistance systems	ABCG25_ATABCG25__ATP-binding casette family G25
At5g06530	[34.16] transport.ABC transporters and multidrug resistance systems	ABC-2 type transporter family protein
At2g29870	[34.19.99] transport.Major Intrinsic Proteins.unspecified	Aquaporin-like superfamily protein
At4g23400	[34.19.1] transport.Major Intrinsic Proteins.PIP	PIP1;5_PIP1D__plasma membrane intrinsic protein 1;5
At4g10380	[34.19.3] transport.Major Intrinsic Proteins.NIP	NIP5;1_NLM6_NLM8__NOD26-like intrinsic protein 5;1
At2g34390	[34.19.3] transport.Major Intrinsic Proteins.NIP	NIP2;1_NLM4__NOD26-like intrinsic protein 2;1
At4g36670	[34.2] transporter.sugars	Major facilitator superfamily protein
At1g08890	[34.2] transporter.sugars	Major facilitator superfamily protein
At1g08930	[34.2] transporter.sugars	ERD6__Major facilitator superfamily protein
At2g16130	[34.2] transporter.sugars	ATPMT2_PMT2__polyol/monosaccharide transporter 2
At3g51860	[34.21] transport.calcium	ATCAX3_ATHCX1_CAX1-LIKE_CAX3__cation exchanger 3
At2g23980	[34.22] transport.cyclic nucleotide or calcium regulated channels	ATCNGC6_CNGC6_CNGC6__cyclic nucleotide-gated channel 6
At2g46430	[34.22] transport.cyclic nucleotide or calcium regulated channels	ATCNGC3_CNGC3_CNGC3.C__cyclic nucleotide gated channel 3
At5g09220	[34.3] transport.amino acids	AAP2__amino acid permease 2
At1g08090	[34.4] transport.nitrate	ACH1_ATNRT2.1_ATNRT2:1_LIN1_NRT2_NRT2.1_NRT2:1_NRT2;1AT__nitrate transporter 2:1
At4g08620	[34.6] transport.sulphate	SULTR1;1__sulphate transporter 1;1
At1g35350	[34.7] transport.phosphate	EXS (ERD1/XPR1/SYG1) family protein
At1g26730	[34.7] transport.phosphate	EXS (ERD1/XPR1/SYG1) family protein
At5g26200	[34.9] transport.metabolite transporters at the mitochondrial membrane	Mitochondrial substrate carrier family protein
At4g25220	[34.98] transporter.membrane system unknown	RHS15__root hair specific 15
At1g12950	[34.99] transport.misc	RSH2__root hair specific 2
At5g58070	[34.99] transport.misc	ATTIL_TIL__temperature-induced lipocalin
At1g72150	[34.99] transport.misc	PATL1__PATELLIN 1
At4g34580	[34.99] transport.misc	COW1_SRH1__Sec14p-like phosphatidylinositol transfer family protein
At1g22530	[34.99] transport.misc	PATL2__PATELLIN 2
At5g35200	[35.1.21] not assigned.no ontology.epsin N-terminal homology (ENTH) domain-containing protein	ENTH/ANTH/VHS superfamily protein
At1g68110	[35.1.21] not assigned.no ontology.epsin N-terminal homology (ENTH) domain-containing protein	ENTH/ANTH/VHS superfamily protein
At5g44910	[35.1.6] not assigned.no ontology.Toll-Interleukin-Resistance (TIR) domain-containing protein	Toll-Interleukin-Resistance (TIR) domain family protein
At2g02680	[35.1.26] not assigned.no ontology.DC1 domain containing protein	Cysteine/Histidine-rich C1 domain family protein
At4g01350	[35.1.26] not assigned.no ontology.DC1 domain containing protein	Cysteine/Histidine-rich C1 domain family protein
At4g14980	[35.1.26] not assigned.no ontology.DC1 domain containing protein	Cysteine/Histidine-rich C1 domain family protein
At4g02540	[35.1.26] not assigned.no ontology.DC1 domain containing protein	Cysteine/Histidine-rich C1 domain family protein
At5g43040	[35.1.26] not assigned.no ontology.DC1 domain containing protein	Cysteine/Histidine-rich C1 domain family protein
At1g44050	[35.1.26] not assigned.no ontology.DC1 domain containing protein	Cysteine/Histidine-rich C1 domain family protein
At2g23100	[35.1.26] not assigned.no ontology.DC1 domain containing protein	Cysteine/Histidine-rich C1 domain family protein
At2g02610	[35.1.26] not assigned.no ontology.DC1 domain containing protein	Cysteine/Histidine-rich C1 domain family protein
At1g08315	[35.1.3] not assigned.no ontology.armadillo/beta-catenin repeat family protein	ARM repeat superfamily protein
At5g09950	[35.1.5] not assigned.no ontology.pentatricopeptide (PPR) repeat-containing protein	Tetratricopeptide repeat (TPR)-like superfamily protein
At5g49080	[35.1.42] not assigned.no ontology.proline rich family
At5g06630	[35.1.42] not assigned.no ontology.proline rich family	proline-rich extensin-like family protein
At3g28550	[35.1.42] not assigned.no ontology.proline rich family	Proline-rich extensin-like family protein
At5g06640	[35.1.42] not assigned.no ontology.proline rich family	Proline-rich extensin-like family protein
At2g24980	[35.1.42] not assigned.no ontology.proline rich family	Proline-rich extensin-like family protein
At3g54580	[35.1.42] not assigned.no ontology.proline rich family	Proline-rich extensin-like family protein
At5g62720	[35.1.1023] not assigned.no ontology	Integral membrane HPP family protein
At4g02940	[35.1.1023] not assigned.no ontology	oxidoreductase, 2OG-Fe(II) oxygenase family protein
At2g35730	[35.1.1023] not assigned.no ontology	Heavy metal transport/detoxification superfamily protein
At5g64430	[35.1.1023] not assigned.no ontology	Octicosapeptide/Phox/Bem1p family protein
At1g33680	[35.1.1023] not assigned.no ontology	KH domain-containing protein
At5g05440	[35.1.1023] not assigned.no ontology	PYL5_RCAR8__Polyketide cyclase/dehydrase and lipid transport superfamily protein
At5g25100	[35.1.1023] not assigned.no ontology	Endomembrane protein 70 protein family
At3g50440	[35.1.1023] not assigned.no ontology	ATMES10_MES10__methyl esterase 10
At1g07350	[35.1.1023] not assigned.no ontology	RNA-binding (RRM/RBD/RNP motifs) family protein
At2g44500	[35.1.1023] not assigned.no ontology	O-fucosyltransferase family protein
At1g52750	[35.1.1023] not assigned.no ontology	alpha/beta-Hydrolases superfamily protein
At1g16860	[35.1.1023] not assigned.no ontology	Ubiquitin-specific protease family C19-related protein
At4g38350	[35.1.1023] not assigned.no ontology	Patched family protein
At3g01290	[35.1.1023] not assigned.no ontology	SPFH/Band 7/PHB domain-containing membrane-associated protein family
At2g44770	[35.1.1023] not assigned.no ontology	ELMO/CED-12 family protein
At2g21560	[35.1.1023] not assigned.no ontology	unknown protein; BEST Arabidopsis thaliana protein match is: unknown protein (TAIR:AT4G39190.1); Has 3685 Blast hits to 2305 proteins in 270 species: Archae - 0; Bacteria - 156; Metazoa - 1145; Fungi - 322; Plants - 177; Viruses - 6; Other Eukaryotes - 1879 (source: NCBI BLink).
At2g39420	[35.1.1023] not assigned.no ontology	alpha/beta-Hydrolases superfamily protein
At1g14870	[35.1.1023] not assigned.no ontology	PCR2__PLANT CADMIUM RESISTANCE 2
At1g78070	[35.1.1023] not assigned.no ontology	Transducin/WD40 repeat-like superfamily protein
At2g27080	[35.1.1023] not assigned.no ontology	Late embryogenesis abundant (LEA) hydroxyproline-rich glycoprotein family
At1g72800	[35.1.1023] not assigned.no ontology	RNA-binding (RRM/RBD/RNP motifs) family protein
At1g78460	[35.1.1023] not assigned.no ontology	SOUL heme-binding family protein
At5g48657	[35.1.1023] not assigned.no ontology	defense protein-related
At2g26400	[35.1.1023] not assigned.no ontology	ARD_ARD3_ATARD3__acireductone dioxygenase 3
At5g11090	[35.1.1023] not assigned.no ontology	serine-rich protein-related
At1g68450	[35.1.1023] not assigned.no ontology	VQ motif-containing protein
At2g35710	[35.1.1023] not assigned.no ontology	Nucleotide-diphospho-sugar transferases superfamily protein
At4g10265	[35.1.1023] not assigned.no ontology	Wound-responsive family protein
At4g25620	[35.1.41] not assigned.no ontology.hydroxyproline rich proteins	hydroxyproline-rich glycoprotein family protein
At5g19800	[35.1.41] not assigned.no ontology.hydroxyproline rich proteins	hydroxyproline-rich glycoprotein family protein
At1g15130	[35.1.41] not assigned.no ontology.hydroxyproline rich proteins	Endosomal targeting BRO1-like domain-containing protein
At2g05540	[35.1.40] not assigned.no ontology.glycine rich proteins	Glycine-rich protein family
At1g07135	[35.1.40] not assigned.no ontology.glycine rich proteins	glycine-rich protein
At5g28630	[35.1.40] not assigned.no ontology.glycine rich proteins	glycine-rich protein
At3g16510	[35.1.19] not assigned.no ontology.C2 domain-containing protein	Calcium-dependent lipid-binding (CaLB domain) family protein
At3g56230	[35.1.16] not assigned.no ontology.speckle-type POZ protein-related	BTB/POZ domain-containing protein
At1g77150	[35.2.1001] not assigned.unknown	Pentatricopeptide repeat (PPR) superfamily protein
At2g41640	[35.2.1001] not assigned.unknown	Glycosyltransferase family 61 protein
At4g31080	[35.2.1001] not assigned.unknown	Protein of unknown function (DUF2296)
At1g27100	[35.2.1001] not assigned.unknown	Actin cross-linking protein
At2g35880	[35.2.1001] not assigned.unknown	TPX2 (targeting protein for Xklp2) protein family
At5g18130	[35.2.1001] not assigned.unknown	unknown protein; BEST Arabidopsis thaliana protein match is: unknown protein (TAIR:AT3G03870.2); Has 1807 Blast hits to 1807 proteins in 277 species: Archae - 0; Bacteria - 0; Metazoa - 736; Fungi - 347; Plants - 385; Viruses - 0; Other Eukaryotes - 339 (source: NCBI BLink).
At5g40450	[35.2.1001] not assigned.unknown	unknown protein; FUNCTIONS IN: molecular_function unknown; INVOLVED IN: biological_process unknown; LOCATED IN: chloroplast, plasma membrane; EXPRESSED IN: 24 plant structures; EXPRESSED DURING: 13 growth stages; Has 30201 Blast hits to 17322 proteins in 780 species: Archae - 12; Bacteria - 1396; Metazoa - 17338; Fungi - 3422; Plants - 5037; Viruses - 0; Other Eukaryotes - 2996 (source: NCBI BLin…
At4g28840	[35.2.1001] not assigned.unknown	unknown protein; FUNCTIONS IN: molecular_function unknown; INVOLVED IN: biological_process unknown; LOCATED IN: chloroplast; BEST Arabidopsis thaliana protein match is: unknown protein (TAIR:AT2G20080.1); Has 71 Blast hits to 69 proteins in 15 species: Archae - 0; Bacteria - 0; Metazoa - 2; Fungi - 0; Plants - 67; Viruses - 0; Other Eukaryotes - 2 (source: NCBI BLink).
At1g02960	[35.2.1001] not assigned.unknown	unknown protein; LOCATED IN: cellular_component unknown; EXPRESSED IN: 23 plant structures; EXPRESSED DURING: 13 growth stages; BEST Arabidopsis thaliana protein match is: unknown protein (TAIR:AT1G02965.1); Has 35333 Blast hits to 34131 proteins in 2444 species: Archae - 798; Bacteria - 22429; Metazoa - 974; Fungi - 991; Plants - 531; Viruses - 0; Other Eukaryotes - 9610 (source: NCBI BLink).
At1g03610	[35.2.1001] not assigned.unknown	Protein of unknown function (DUF789)
At1g22882	[35.2.1001] not assigned.unknown	Galactose-binding protein
At5g22390	[35.2.1001] not assigned.unknown	Protein of unknown function (DUF3049)
At3g21710	[35.2.1001] not assigned.unknown	unknown protein; Has 35333 Blast hits to 34131 proteins in 2444 species: Archae - 798; Bacteria - 22429; Metazoa - 974; Fungi - 991; Plants - 531; Viruses - 0; Other Eukaryotes - 9610 (source: NCBI BLink).
At5g01610	[35.2.1001] not assigned.unknown	Protein of unknown function, DUF538
At5g58570	[35.2.1001] not assigned.unknown	unknown protein; Has 30201 Blast hits to 17322 proteins in 780 species: Archae - 12; Bacteria - 1396; Metazoa - 17338; Fungi - 3422; Plants - 5037; Viruses - 0; Other Eukaryotes - 2996 (source: NCBI BLink).
At4g12735	[35.2.1001] not assigned.unknown	unknown protein; FUNCTIONS IN: molecular_function unknown; INVOLVED IN: biological_process unknown; LOCATED IN: plasma membrane; EXPRESSED IN: rosette leaf, cultured cell; BEST Arabidopsis thaliana protein match is: unknown protein (TAIR:AT4G12731.1); Has 35333 Blast hits to 34131 proteins in 2444 species: Archae - 798; Bacteria - 22429; Metazoa - 974; Fungi - 991; Plants - 531; Viruses - 0; Othe…
At5g03120	[35.2.1001] not assigned.unknown	unknown protein; FUNCTIONS IN: molecular_function unknown; INVOLVED IN: biological_process unknown; LOCATED IN: endomembrane system; EXPRESSED IN: 21 plant structures; EXPRESSED DURING: 13 growth stages; Has 14 Blast hits to 14 proteins in 4 species: Archae - 0; Bacteria - 0; Metazoa - 0; Fungi - 0; Plants - 14; Viruses - 0; Other Eukaryotes - 0 (source: NCBI BLink).
At5g40980	[35.2.1001] not assigned.unknown	Protein of unknown function (DUF 3339)
At1g61260	[35.2.1001] not assigned.unknown	Protein of unknown function (DUF761)
At2g30990	[35.2.1001] not assigned.unknown	Protein of unknown function (DUF688)
At3g07460	[35.2.1001] not assigned.unknown	Protein of unknown function, DUF538
At1g13480	[35.2.1001] not assigned.unknown	Protein of unknown function (DUF1262)
At1g77145	[35.2.1001] not assigned.unknown	Protein of unknown function (DUF506)
At4g02090	[35.2.1001] not assigned.unknown	unknown protein; FUNCTIONS IN: molecular_function unknown; INVOLVED IN: N-terminal protein myristoylation; LOCATED IN: cellular_component unknown; EXPRESSED IN: root; Has 132 Blast hits to 132 proteins in 12 species: Archae - 0; Bacteria - 0; Metazoa - 0; Fungi - 0; Plants - 132; Viruses - 0; Other Eukaryotes - 0 (source: NCBI BLink).
At2g28570	[35.2.1001] not assigned.unknown	unknown protein; Has 13 Blast hits to 13 proteins in 6 species: Archae - 0; Bacteria - 0; Metazoa - 0; Fungi - 0; Plants - 13; Viruses - 0; Other Eukaryotes - 0 (source: NCBI BLink).
At4g38290	[35.2.1001] not assigned.unknown	Haemolysin-III related integral membrane protein
At3g59910	[35.2.1001] not assigned.unknown	Ankyrin repeat family protein
At5g38200	[35.2.1001] not assigned.unknown	Class I glutamine amidotransferase-like superfamily protein
At3g50640	[35.2.1001] not assigned.unknown	unknown protein; BEST Arabidopsis thaliana protein match is: unknown protein (TAIR:AT5G66800.1); Has 67 Blast hits to 67 proteins in 10 species: Archae - 0; Bacteria - 0; Metazoa - 0; Fungi - 0; Plants - 67; Viruses - 0; Other Eukaryotes - 0 (source: NCBI BLink).
At5g41810	[35.2.1001] not assigned.unknown	unknown protein; BEST Arabidopsis thaliana protein match is: unknown protein (TAIR:AT1G64340.1); Has 514 Blast hits to 437 proteins in 98 species: Archae - 0; Bacteria - 21; Metazoa - 115; Fungi - 53; Plants - 52; Viruses - 5; Other Eukaryotes - 268 (source: NCBI BLink).
At5g60680	[35.2.1001] not assigned.unknown	Protein of unknown function, DUF584
At1g33700	[35.2.1001] not assigned.unknown	Beta-glucosidase, GBA2 type family protein
At3g52710	[35.2.1001] not assigned.unknown	unknown protein; FUNCTIONS IN: molecular_function unknown; INVOLVED IN: biological_process unknown; LOCATED IN: plasma membrane; EXPRESSED IN: 19 plant structures; EXPRESSED DURING: 9 growth stages; BEST Arabidopsis thaliana protein match is: unknown protein (TAIR:AT2G36220.1); Has 64 Blast hits to 64 proteins in 10 species: Archae - 0; Bacteria - 0; Metazoa - 0; Fungi - 0; Plants - 64; Viruses -…
At4g23870	[35.2.1001] not assigned.unknown	unknown protein; BEST Arabidopsis thaliana protein match is: unknown protein (TAIR:AT4G11020.1); Has 12 Blast hits to 12 proteins in 4 species: Archae - 0; Bacteria - 0; Metazoa - 0; Fungi - 0; Plants - 12; Viruses - 0; Other Eukaryotes - 0 (source: NCBI BLink).
At4g05070	[35.2.1001] not assigned.unknown	Wound-responsive family protein
At3g44510	[35.2.1001] not assigned.unknown	alpha/beta-Hydrolases superfamily protein
At2g36220	[35.2.1001] not assigned.unknown	unknown protein; BEST Arabidopsis thaliana protein match is: unknown protein (TAIR:AT3G52710.1); Has 74 Blast hits to 74 proteins in 10 species: Archae - 0; Bacteria - 0; Metazoa - 0; Fungi - 0; Plants - 74; Viruses - 0; Other Eukaryotes - 0 (source: NCBI BLink).
At3g52520	[35.2.1001] not assigned.unknown	unknown protein; BEST Arabidopsis thaliana protein match is: unknown protein (TAIR:AT5G06280.3); Has 24 Blast hits to 24 proteins in 7 species: Archae - 0; Bacteria - 0; Metazoa - 0; Fungi - 0; Plants - 24; Viruses - 0; Other Eukaryotes - 0 (source: NCBI BLink).
At2g18690	[35.2.1001] not assigned.unknown	unknown protein; FUNCTIONS IN: molecular_function unknown; INVOLVED IN: biological_process unknown; LOCATED IN: membrane; EXPRESSED IN: 16 plant structures; EXPRESSED DURING: 9 growth stages; CONTAINS InterPro DOMAIN/s: Protein of unknown function DUF975 (InterPro:IPR010380); BEST Arabidopsis thaliana protein match is: unknown protein (TAIR:AT2G18680.1); Has 186 Blast hits to 184 proteins in 18 s…
At5g21940	[35.2.1001] not assigned.unknown	unknown protein; BEST Arabidopsis thaliana protein match is: unknown protein (TAIR:AT3G43850.1); Has 30201 Blast hits to 17322 proteins in 780 species: Archae - 12; Bacteria - 1396; Metazoa - 17338; Fungi - 3422; Plants - 5037; Viruses - 0; Other Eukaryotes - 2996 (source: NCBI BLink).
At5g11000	[35.2.1001] not assigned.unknown	Plant protein of unknown function (DUF868)
At3g06070	[35.2.1001] not assigned.unknown	unknown protein; BEST Arabidopsis thaliana protein match is: unknown protein (TAIR:AT5G19190.1); Has 33 Blast hits to 33 proteins in 12 species: Archae - 0; Bacteria - 0; Metazoa - 1; Fungi - 0; Plants - 32; Viruses - 0; Other Eukaryotes - 0 (source: NCBI BLink).
At4g30850	[35.2.1001] not assigned.unknown	HHP2__heptahelical transmembrane protein2
At1g64360	[35.2.1001] not assigned.unknown	unknown protein; Has 6 Blast hits to 6 proteins in 2 species: Archae - 0; Bacteria - 0; Metazoa - 0; Fungi - 0; Plants - 6; Viruses - 0; Other Eukaryotes - 0 (source: NCBI BLink).
At3g02140	[35.2.1001] not assigned.unknown	AFP4_TMAC2__AFP2 (ABI five-binding protein 2) family protein
At2g20670	[35.2.1001] not assigned.unknown	Protein of unknown function (DUF506)
At3g19680	[35.2.1001] not assigned.unknown	Protein of unknown function (DUF1005)
At5g01660	[35.2.1001] not assigned.unknown	CONTAINS InterPro DOMAIN/s: Galactose oxidase/kelch, beta-propeller (InterPro:IPR011043), Kelch repeat type 1 (InterPro:IPR006652), Development/cell death domain (InterPro:IPR013989), Kelch related (InterPro:IPR013089), Kelch-type beta propeller (InterPro:IPR015915); BEST Arabidopsis thaliana protein match is: DCD (Development and Cell Death) domain protein (TAIR:AT3G11000.1); Has 16133 Blast hit…
At4g02170	[35.2.1001] not assigned.unknown	unknown protein; BEST Arabidopsis thaliana protein match is: unknown protein (TAIR:AT5G38700.1); Has 53 Blast hits to 53 proteins in 10 species: Archae - 0; Bacteria - 0; Metazoa - 0; Fungi - 0; Plants - 53; Viruses - 0; Other Eukaryotes - 0 (source: NCBI BLink).
At3g60520	[35.2.1001] not assigned.unknown	unknown protein; BEST Arabidopsis thaliana protein match is: unknown protein (TAIR:AT1G02070.1); Has 107 Blast hits to 107 proteins in 14 species: Archae - 0; Bacteria - 0; Metazoa - 0; Fungi - 0; Plants - 107; Viruses - 0; Other Eukaryotes - 0 (source: NCBI BLink).
At1g05340	[35.2.1001] not assigned.unknown	unknown protein; FUNCTIONS IN: molecular_function unknown; INVOLVED IN: biological_process unknown; LOCATED IN: chloroplast; EXPRESSED IN: 14 plant structures; EXPRESSED DURING: 7 growth stages; BEST Arabidopsis thaliana protein match is: unknown protein (TAIR:AT2G32210.1); Has 189 Blast hits to 189 proteins in 27 species: Archae - 0; Bacteria - 0; Metazoa - 0; Fungi - 21; Plants - 168; Viruses -…
At1g61667	[35.2.1001] not assigned.unknown	Protein of unknown function, DUF538
At1g50040	[35.2.1001] not assigned.unknown	Protein of unknown function (DUF1005)
At5g66650	[35.2.1001] not assigned.unknown	Protein of unknown function (DUF607)
At3g45730	[35.2.1001] not assigned.unknown	unknown protein; Has 3 Blast hits to 3 proteins in 1 species: Archae - 0; Bacteria - 0; Metazoa - 0; Fungi - 0; Plants - 3; Viruses - 0; Other Eukaryotes - 0 (source: NCBI BLink).
At3g30760	[35.2.1001] not assigned.unknown
At1g30750	[35.2.1001] not assigned.unknown	unknown protein; FUNCTIONS IN: molecular_function unknown; INVOLVED IN: biological_process unknown; LOCATED IN: endomembrane system; EXPRESSED IN: hypocotyl, root, pollen tube; Has 1177 Blast hits to 607 proteins in 189 species: Archae - 0; Bacteria - 312; Metazoa - 195; Fungi - 185; Plants - 27; Viruses - 16; Other Eukaryotes - 442 (source: NCBI BLink).
At2g30930	[35.2.1001] not assigned.unknown	unknown protein; FUNCTIONS IN: molecular_function unknown; INVOLVED IN: biological_process unknown; LOCATED IN: chloroplast, plasma membrane, membrane; EXPRESSED IN: 24 plant structures; EXPRESSED DURING: 14 growth stages; BEST Arabidopsis thaliana protein match is: unknown protein (TAIR:AT1G06540.1); Has 194 Blast hits to 176 proteins in 78 species: Archae - 0; Bacteria - 101; Metazoa - 15; Fung…
At1g10020	[35.2.1001] not assigned.unknown	Protein of unknown function (DUF1005)
At4g11300	[35.2.1001] not assigned.unknown	Protein of unknown function (DUF793)
At3g13435	[35.2.1001] not assigned.unknown	unknown protein; FUNCTIONS IN: molecular_function unknown; INVOLVED IN: biological_process unknown; LOCATED IN: endomembrane system; Has 4 Blast hits to 4 proteins in 2 species: Archae - 0; Bacteria - 0; Metazoa - 0; Fungi - 0; Plants - 4; Viruses - 0; Other Eukaryotes - 0 (source: NCBI BLink).
At5g04860	[35.2.1001] not assigned.unknown	unknown protein; BEST Arabidopsis thaliana protein match is: unknown protein (TAIR:AT3G11760.1); Has 1807 Blast hits to 1807 proteins in 277 species: Archae - 0; Bacteria - 0; Metazoa - 736; Fungi - 347; Plants - 385; Viruses - 0; Other Eukaryotes - 339 (source: NCBI BLink).
At1g13510	[35.2.1001] not assigned.unknown	Protein of unknown function (DUF1262)
At2g25625	[35.2.1001] not assigned.unknown	unknown protein; FUNCTIONS IN: molecular_function unknown; INVOLVED IN: biological_process unknown; LOCATED IN: chloroplast; EXPRESSED IN: 10 plant structures; EXPRESSED DURING: LP.06 six leaves visible, LP.04 four leaves visible, 4 anthesis, petal differentiation and expansion stage; Has 24 Blast hits to 24 proteins in 9 species: Archae - 0; Bacteria - 0; Metazoa - 0; Fungi - 0; Plants - 24; Vir…
At4g30670	[35.2.1001] not assigned.unknown	Putative membrane lipoprotein
At3g17860	[35.2.1001] not assigned.unknown	JAI3_JAZ3_TIFY6B__jasmonate-zim-domain protein 3
At2g37750	[35.2.1001] not assigned.unknown	unknown protein; Has 21 Blast hits to 21 proteins in 7 species: Archae - 0; Bacteria - 0; Metazoa - 0; Fungi - 0; Plants - 21; Viruses - 0; Other Eukaryotes - 0 (source: NCBI BLink).
At5g24640	[35.2.1001] not assigned.unknown	unknown protein; BEST Arabidopsis thaliana protein match is: unknown protein (TAIR:AT2G41730.1); Has 1807 Blast hits to 1807 proteins in 277 species: Archae - 0; Bacteria - 0; Metazoa - 736; Fungi - 347; Plants - 385; Viruses - 0; Other Eukaryotes - 339 (source: NCBI BLink).
At3g55240	[35.2.1001] not assigned.unknown	Plant protein 1589 of unknown function
At4g37700	[35.2.1001] not assigned.unknown	unknown protein; Has 64 Blast hits to 64 proteins in 11 species: Archae - 0; Bacteria - 0; Metazoa - 0; Fungi - 0; Plants - 64; Viruses - 0; Other Eukaryotes - 0 (source: NCBI BLink).
At4g24275	[35.2.1001] not assigned.unknown	Identified as a screen for stress-responsive genes.
At2g32200	[35.2.1001] not assigned.unknown	unknown protein; BEST Arabidopsis thaliana protein match is: unknown protein (TAIR:AT2G32210.1); Has 131 Blast hits to 131 proteins in 14 species: Archae - 0; Bacteria - 0; Metazoa - 0; Fungi - 1; Plants - 130; Viruses - 0; Other Eukaryotes - 0 (source: NCBI BLink).
At4g30060	[35.2.1001] not assigned.unknown	Core-2/I-branching beta-1,6-N-acetylglucosaminyltransferase family protein
At5g17510	[35.2.1001] not assigned.unknown	unknown protein; BEST Arabidopsis thaliana protein match is: unknown protein (TAIR:AT3G03460.1); Has 1807 Blast hits to 1807 proteins in 277 species: Archae - 0; Bacteria - 0; Metazoa - 736; Fungi - 347; Plants - 385; Viruses - 0; Other Eukaryotes - 339 (source: NCBI BLink).
At1g22890	[35.2.1001] not assigned.unknown	unknown protein; FUNCTIONS IN: molecular_function unknown; INVOLVED IN: biological_process unknown; LOCATED IN: endomembrane system; EXPRESSED IN: 19 plant structures; EXPRESSED DURING: 11 growth stages; Has 17 Blast hits to 17 proteins in 2 species: Archae - 0; Bacteria - 0; Metazoa - 0; Fungi - 0; Plants - 17; Viruses - 0; Other Eukaryotes - 0 (source: NCBI BLink).
At5g64870	[35.2.1001] not assigned.unknown	SPFH/Band 7/PHB domain-containing membrane-associated protein family
At5g28440	[35.2.1001] not assigned.unknown
At5g03545	[35.2.1001] not assigned.unknown	AT4_ATIPS2__Expressed in response to phosphate starvation, this response is enhanced by the presence of IAA.
At3g13950	[35.2.1001] not assigned.unknown	unknown protein; BEST Arabidopsis thaliana protein match is: unknown protein (TAIR:AT4G13266.1); Has 339 Blast hits to 265 proteins in 12 species: Archae - 0; Bacteria - 0; Metazoa - 0; Fungi - 0; Plants - 339; Viruses - 0; Other Eukaryotes - 0 (source: NCBI BLink).
At4g36500	[35.2.1001] not assigned.unknown	unknown protein; FUNCTIONS IN: molecular_function unknown; INVOLVED IN: biological_process unknown; LOCATED IN: mitochondrion; EXPRESSED IN: 22 plant structures; EXPRESSED DURING: 13 growth stages; BEST Arabidopsis thaliana protein match is: unknown protein (TAIR:AT2G18210.1); Has 50 Blast hits to 50 proteins in 7 species: Archae - 0; Bacteria - 0; Metazoa - 0; Fungi - 0; Plants - 50; Viruses - 0…
At1g69890	[35.2.1001] not assigned.unknown	Protein of unknown function (DUF569)
At1g65510	[35.2.1001] not assigned.unknown	unknown protein; FUNCTIONS IN: molecular_function unknown; INVOLVED IN: N-terminal protein myristoylation; LOCATED IN: endomembrane system; EXPRESSED IN: 9 plant structures; EXPRESSED DURING: LP.06 six leaves visible, LP.04 four leaves visible, 4 anthesis, petal differentiation and expansion stage, LP.08 eight leaves visible; BEST Arabidopsis thaliana protein match is: unknown protein (TAIR:AT1G6…
At1g27210	[35.2.1001] not assigned.unknown	ARM repeat superfamily protein
At2g40000	[35.2.1001] not assigned.unknown	ATHSPRO2_HSPRO2__ortholog of sugar beet HS1 PRO-1 2
At1g07500	[35.2.1001] not assigned.unknown	unknown protein; Has 4 Blast hits to 4 proteins in 3 species: Archae - 0; Bacteria - 0; Metazoa - 0; Fungi - 0; Plants - 4; Viruses - 0; Other Eukaryotes - 0 (source: NCBI BLink).
At2g34910	[35.2.1001] not assigned.unknown	BEST Arabidopsis thaliana protein match is: root hair specific 4 (TAIR:AT1G30850.1); Has 43 Blast hits to 43 proteins in 9 species: Archae - 0; Bacteria - 0; Metazoa - 0; Fungi - 0; Plants - 43; Viruses - 0; Other Eukaryotes - 0 (source: NCBI BLink).
At1g80130	[35.2.1001] not assigned.unknown	Tetratricopeptide repeat (TPR)-like superfamily protein
At5g10695	[35.2.1001] not assigned.unknown	unknown protein; INVOLVED IN: biological_process unknown; LOCATED IN: cellular_component unknown; EXPRESSED IN: 23 plant structures; EXPRESSED DURING: 12 growth stages.
At5g17350	[35.2.1001] not assigned.unknown	unknown protein; FUNCTIONS IN: molecular_function unknown; INVOLVED IN: N-terminal protein myristoylation; LOCATED IN: cellular_component unknown; EXPRESSED IN: 15 plant structures; EXPRESSED DURING: 8 growth stages; BEST Arabidopsis thaliana protein match is: unknown protein (TAIR:AT3G03280.1); Has 1807 Blast hits to 1807 proteins in 277 species: Archae - 0; Bacteria - 0; Metazoa - 736; Fungi - …
At2g35290	[35.2.1001] not assigned.unknown	unknown protein; Has 39 Blast hits to 39 proteins in 10 species: Archae - 0; Bacteria - 0; Metazoa - 0; Fungi - 0; Plants - 39; Viruses - 0; Other Eukaryotes - 0 (source: NCBI BLink).
At5g62280	[35.2.1001] not assigned.unknown	Protein of unknown function (DUF1442)
At1g19960	[35.2.1001] not assigned.unknown	BEST Arabidopsis thaliana protein match is: transmembrane receptors (TAIR:AT2G32140.1); Has 41 Blast hits to 41 proteins in 17 species: Archae - 0; Bacteria - 2; Metazoa - 23; Fungi - 0; Plants - 11; Viruses - 0; Other Eukaryotes - 5 (source: NCBI BLink).
At5g41765	[35.2.1001] not assigned.unknown	DNA-binding storekeeper protein-related transcriptional regulator
At3g23170	[35.2.1001] not assigned.unknown	unknown protein; BEST Arabidopsis thaliana protein match is: unknown protein (TAIR:AT4G14450.1); Has 74 Blast hits to 74 proteins in 6 species: Archae - 0; Bacteria - 0; Metazoa - 0; Fungi - 0; Plants - 74; Viruses - 0; Other Eukaryotes - 0 (source: NCBI BLink).
At1g68600	[35.2.1001] not assigned.unknown	Aluminium activated malate transporter family protein
At1g05575	[35.2.1001] not assigned.unknown	unknown protein; FUNCTIONS IN: molecular_function unknown; INVOLVED IN: anaerobic respiration; LOCATED IN: endomembrane system; EXPRESSED IN: 17 plant structures; EXPRESSED DURING: 9 growth stages; BEST Arabidopsis thaliana protein match is: unknown protein (TAIR:AT2G31945.1); Has 63 Blast hits to 63 proteins in 10 species: Archae - 0; Bacteria - 0; Metazoa - 0; Fungi - 0; Plants - 63; Viruses - …
At1g33860	[35.2.1001] not assigned.unknown	unknown protein; FUNCTIONS IN: molecular_function unknown; INVOLVED IN: biological_process unknown.
At4g04330	[35.2.1001] not assigned.unknown	Chaperonin-like RbcX protein
At1g19020	[35.2.1001] not assigned.unknown	unknown protein; BEST Arabidopsis thaliana protein match is: unknown protein (TAIR:AT3G48180.1); Has 88 Blast hits to 88 proteins in 15 species: Archae - 0; Bacteria - 0; Metazoa - 0; Fungi - 0; Plants - 88; Viruses - 0; Other Eukaryotes - 0 (source: NCBI BLink).
At5g57340	[35.2.1001] not assigned.unknown	unknown protein; Has 30201 Blast hits to 17322 proteins in 780 species: Archae - 12; Bacteria - 1396; Metazoa - 17338; Fungi - 3422; Plants - 5037; Viruses - 0; Other Eukaryotes - 2996 (source: NCBI BLink).
At1g76600	[35.2.1001] not assigned.unknown	unknown protein; FUNCTIONS IN: molecular_function unknown; INVOLVED IN: N-terminal protein myristoylation; LOCATED IN: nucleolus, nucleus; EXPRESSED IN: 24 plant structures; EXPRESSED DURING: 15 growth stages; BEST Arabidopsis thaliana protein match is: unknown protein (TAIR:AT1G21010.1); Has 220 Blast hits to 220 proteins in 14 species: Archae - 0; Bacteria - 0; Metazoa - 0; Fungi - 0; Plants - …
At1g27020	[35.2.1001] not assigned.unknown	unknown protein; BEST Arabidopsis thaliana protein match is: unknown protein (TAIR:AT1G27030.1); Has 514 Blast hits to 514 proteins in 175 species: Archae - 0; Bacteria - 311; Metazoa - 0; Fungi - 0; Plants - 65; Viruses - 0; Other Eukaryotes - 138 (source: NCBI BLink).
At1g11655	[35.2.1001] not assigned.unknown	unknown protein; BEST Arabidopsis thaliana protein match is: unknown protein (TAIR:AT4G21902.1); Has 22 Blast hits to 22 proteins in 6 species: Archae - 0; Bacteria - 0; Metazoa - 0; Fungi - 0; Plants - 22; Viruses - 0; Other Eukaryotes - 0 (source: NCBI BLink).
At5g15120	[35.2.1001] not assigned.unknown	Protein of unknown function (DUF1637)
At3g49580	[35.2.1001] not assigned.unknown	LSU1__response to low sulfur 1
At3g29370	[35.2.1001] not assigned.unknown	unknown protein; BEST Arabidopsis thaliana protein match is: unknown protein (TAIR:AT5G39240.1); Has 16 Blast hits to 16 proteins in 5 species: Archae - 0; Bacteria - 0; Metazoa - 0; Fungi - 0; Plants - 16; Viruses - 0; Other Eukaryotes - 0 (source: NCBI BLink).
At3g14260	[35.2.1001] not assigned.unknown	Protein of unknown function (DUF567)
At2g41730	[35.2.1001] not assigned.unknown	unknown protein; BEST Arabidopsis thaliana protein match is: unknown protein (TAIR:AT5G24640.1); Has 25 Blast hits to 25 proteins in 5 species: Archae - 0; Bacteria - 0; Metazoa - 0; Fungi - 0; Plants - 25; Viruses - 0; Other Eukaryotes - 0 (source: NCBI BLink).
At1g33050	[35.2.1001] not assigned.unknown	unknown protein; FUNCTIONS IN: molecular_function unknown; INVOLVED IN: biological_process unknown; LOCATED IN: cellular_component unknown; EXPRESSED IN: 24 plant structures; EXPRESSED DURING: 15 growth stages; BEST Arabidopsis thaliana protein match is: unknown protein (TAIR:AT4G10470.1).
At3g27770	[35.2.1001] not assigned.unknown	unknown protein; FUNCTIONS IN: molecular_function unknown; INVOLVED IN: biological_process unknown; EXPRESSED IN: 22 plant structures; EXPRESSED DURING: 13 growth stages; BEST Arabidopsis thaliana protein match is: unknown protein (TAIR:AT5G62960.1); Has 150 Blast hits to 150 proteins in 21 species: Archae - 0; Bacteria - 0; Metazoa - 13; Fungi - 0; Plants - 133; Viruses - 0; Other Eukaryotes - 4…
At5g40690	[35.2.1001] not assigned.unknown	CONTAINS InterPro DOMAIN/s: EF-Hand 1, calcium-binding site (InterPro:IPR018247); BEST Arabidopsis thaliana protein match is: unknown protein (TAIR:AT2G41730.1); Has 1807 Blast hits to 1807 proteins in 277 species: Archae - 0; Bacteria - 0; Metazoa - 736; Fungi - 347; Plants - 385; Viruses - 0; Other Eukaryotes - 339 (source: NCBI BLink).
At5g66985	[35.2.1001] not assigned.unknown	unknown protein; Has 30201 Blast hits to 17322 proteins in 780 species: Archae - 12; Bacteria - 1396; Metazoa - 17338; Fungi - 3422; Plants - 5037; Viruses - 0; Other Eukaryotes - 2996 (source: NCBI BLink).
At1g63530	[35.2.1001] not assigned.unknown	BEST Arabidopsis thaliana protein match is: hydroxyproline-rich glycoprotein family protein (TAIR:AT1G63540.1); Has 10212 Blast hits to 4024 proteins in 434 species: Archae - 1; Bacteria - 1259; Metazoa - 3608; Fungi - 2247; Plants - 291; Viruses - 90; Other Eukaryotes - 2716 (source: NCBI BLink).
At4g01360	[35.2.1001] not assigned.unknown	unknown protein; BEST Arabidopsis thaliana protein match is: Protein of unknown function (DUF793) (TAIR:AT1G01550.2); Has 99 Blast hits to 99 proteins in 25 species: Archae - 0; Bacteria - 10; Metazoa - 0; Fungi - 0; Plants - 89; Viruses - 0; Other Eukaryotes - 0 (source: NCBI BLink).
At4g08555	[35.2.1001] not assigned.unknown	unknown protein; FUNCTIONS IN: molecular_function unknown; INVOLVED IN: biological_process unknown; LOCATED IN: cellular_component unknown; EXPRESSED IN: cultured cell; Has 4 Blast hits to 4 proteins in 2 species: Archae - 0; Bacteria - 0; Metazoa - 0; Fungi - 0; Plants - 4; Viruses - 0; Other Eukaryotes - 0 (source: NCBI BLink).
At2g20080	[35.2.1001] not assigned.unknown	unknown protein; FUNCTIONS IN: molecular_function unknown; INVOLVED IN: biological_process unknown; LOCATED IN: chloroplast; BEST Arabidopsis thaliana protein match is: unknown protein (TAIR:AT4G28840.1); Has 35333 Blast hits to 34131 proteins in 2444 species: Archae - 798; Bacteria - 22429; Metazoa - 974; Fungi - 991; Plants - 531; Viruses - 0; Other Eukaryotes - 9610 (source: NCBI BLink).
At3g47720	[35.2.1001] not assigned.unknown	SRO4__similar to RCD one 4
At1g12805	[35.2.1001] not assigned.unknown	nucleotide binding
At3g03020	[35.2.1001] not assigned.unknown	unknown protein; FUNCTIONS IN: molecular_function unknown; INVOLVED IN: biological_process unknown; LOCATED IN: chloroplast; EXPRESSED IN: 21 plant structures; EXPRESSED DURING: 13 growth stages; Has 5 Blast hits to 5 proteins in 1 species: Archae - 0; Bacteria - 0; Metazoa - 0; Fungi - 0; Plants - 5; Viruses - 0; Other Eukaryotes - 0 (source: NCBI BLink).
At1g80240	[35.2.1001] not assigned.unknown	Protein of unknown function, DUF642
At3g06435	[35.2.1001] not assigned.unknown	Expressed protein
At2g15890	[35.2.1001] not assigned.unknown	MEE14__maternal effect embryo arrest 14
At1g19530	[35.2.1001] not assigned.unknown	unknown protein; FUNCTIONS IN: molecular_function unknown; INVOLVED IN: N-terminal protein myristoylation, anaerobic respiration; LOCATED IN: cellular_component unknown; EXPRESSED IN: leaf apex, inflorescence meristem, hypocotyl, root, flower; EXPRESSED DURING: petal differentiation and expansion stage; Has 47 Blast hits to 47 proteins in 13 species: Archae - 0; Bacteria - 0; Metazoa - 0; Fungi -…
At1g72060	[35.2.1001] not assigned.unknown	serine-type endopeptidase inhibitors
At5g42900	[35.2.1001] not assigned.unknown	COR27__cold regulated gene 27
At4g24110	[35.2.1001] not assigned.unknown	unknown protein; Has 76 Blast hits to 76 proteins in 13 species: Archae - 0; Bacteria - 0; Metazoa - 1; Fungi - 0; Plants - 75; Viruses - 0; Other Eukaryotes - 0 (source: NCBI BLink).
At4g33560	[35.2.1001] not assigned.unknown	Wound-responsive family protein
At5g65207	[35.2.1001] not assigned.unknown	unknown protein; BEST Arabidopsis thaliana protein match is: unknown protein (TAIR:AT5G10040.1); Has 30201 Blast hits to 17322 proteins in 780 species: Archae - 12; Bacteria - 1396; Metazoa - 17338; Fungi - 3422; Plants - 5037; Viruses - 0; Other Eukaryotes - 2996 (source: NCBI BLink).
At4g32480	[35.2.1001] not assigned.unknown	Protein of unknown function (DUF506)
At2g15960	[35.2.1001] not assigned.unknown	unknown protein; Has 14 Blast hits to 14 proteins in 5 species: Archae - 0; Bacteria - 0; Metazoa - 0; Fungi - 0; Plants - 14; Viruses - 0; Other Eukaryotes - 0 (source: NCBI BLink).
At5g39890	[35.2.1001] not assigned.unknown	Protein of unknown function (DUF1637)
At5g10040	[35.2.1001] not assigned.unknown	unknown protein; BEST Arabidopsis thaliana protein match is: unknown protein (TAIR:AT5G65207.1); Has 1807 Blast hits to 1807 proteins in 277 species: Archae - 0; Bacteria - 0; Metazoa - 736; Fungi - 347; Plants - 385; Viruses - 0; Other Eukaryotes - 339 (source: NCBI BLink).
At1g33055	[35.2.1001] not assigned.unknown	unknown protein; FUNCTIONS IN: molecular_function unknown; INVOLVED IN: anaerobic respiration; LOCATED IN: endomembrane system; EXPRESSED IN: 13 plant structures; EXPRESSED DURING: 6 growth stages; Has 20 Blast hits to 20 proteins in 8 species: Archae - 0; Bacteria - 0; Metazoa - 0; Fungi - 0; Plants - 20; Viruses - 0; Other Eukaryotes - 0 (source: NCBI BLink).
At5g07460	[28.1] DNA.synthesis/chromatin structure	ATMSRA2_PMSR2__peptidemethionine sulfoxide reductase 2
At5g57450	[28.1] DNA.synthesis/chromatin structure	ATXRCC3_XRCC3__homolog of X-ray repair cross complementing 3 (XRCC3)
At3g12710	[28.2] DNA.repair	DNA glycosylase superfamily protein
At5g63190	[28.99] DNA.unspecified	MA3 domain-containing protein
At5g66310	[31.1] cell.organisation	ATP binding microtubule motor family protein
At5g12250	[31.1] cell.organisation	TUB6__beta-6 tubulin
At4g14365	[31.1] cell.organisation	XBAT34__XB3 ortholog 4 in Arabidopsis thaliana
At5g45110	[31.1] cell.organisation	ATNPR3_NPR3__NPR1-like protein 3
At1g56240	[31.1] cell.organisation	AtPP2-B13_PP2-B13__phloem protein 2-B13
At1g56250	[31.1] cell.organisation	AtPP2-B14_PP2-B14__phloem protein 2-B14
At5g48160	[31.1] cell.organisation	OBE2__Protein of unknown function (DUF1423)
At2g24600	[31.1] cell.organisation	Ankyrin repeat family protein
At1g76970	[31.4] cell.vesicle transport	Target of Myb protein 1
At3g14090	[31.4] cell.vesicle transport	ATEXO70D3_EXO70D3__exocyst subunit exo70 family protein D3
At4g32150	[31.4] cell.vesicle transport	ATVAMP711_VAMP711__vesicle-associated membrane protein 711
At4g32760	[31.4] cell.vesicle transport	ENTH/VHS/GAT family protein
At3g11820	[31.4] cell.vesicle transport	AT-SYR1_ATSYP121_ATSYR1_PEN1_SYP121_SYR1__syntaxin of plants 121
At3g52400	[31.4] cell.vesicle transport	ATSYP122_SYP122__syntaxin of plants 122
At5g44610	[31.99] cell.unspecified	MAP18_PCAP2__microtubule-associated protein 18
At3g21720	[6.9] gluconeogenese/ glyoxylate cycle.isocitrate lyase	ICL__isocitrate lyase
At3g52340	[2.1.1.2] major CHO metabolism.synthesis.sucrose.SPP	ATSPP2_SPP2__sucrose-6F-phosphate phosphohydrolase 2
At1g76130	[2.2.2.1] major CHO metabolism.degradation.starch.starch cleavage	AMY2_ATAMY2__alpha-amylase-like 2
At5g20830	[2.2.1.5] major CHO metabolism.degradation.sucrose.Susy	ASUS1_atsus1_SUS1__sucrose synthase 1
At3g43190	[2.2.1.5] major CHO metabolism.degradation.sucrose.Susy	ATSUS4_SUS4__sucrose synthase 4
At5g20250	[3.1.2.2] minor CHO metabolism.raffinose family.raffinose synthases.putative	DIN10__Raffinose synthase family protein
At2g19800	[3.4.4] minor CHO metabolism.myo-inositol.myo inositol oxygenases	MIOX2__myo-inositol oxygenase 2
At3g09940	[21.2.1] redox.ascorbate and glutathione.ascorbate	ATMDAR3_MDAR2_MDAR3_MDHAR__monodehydroascorbate reductase
At2g16060	[21.3] redox.heme	AHB1_ARATH GLB1_ATGLB1_GLB1_HB1_NSHB1__hemoglobin 1
At5g18600	[21.4] redox.glutaredoxins	Thioredoxin superfamily protein
At1g03850	[21.4] redox.glutaredoxins	Glutaredoxin family protein
At1g28480	[21.4] redox.glutaredoxins	GRX480_roxy19__Thioredoxin superfamily protein
At4g25100	[21.6] redox.dismutases and catalases	ATFSD1_FSD1__Fe superoxide dismutase 1
At4g08950	[30.1.1] signalling.in sugar and nutrient physiology	EXO__Phosphate-responsive 1 family protein
At5g64260	[30.1.1] signalling.in sugar and nutrient physiology	EXL2__EXORDIUM like 2
At1g35140	[30.1.1] signalling.in sugar and nutrient physiology	EXL7_PHI-1__Phosphate-responsive 1 family protein
At2g40080	[30.11] signalling.light	ELF4__Protein of unknown function (DUF1313)
At1g14280	[30.11] signalling.light	PKS2__phytochrome kinase substrate 2
At3g19850	[30.11] signalling.light	Phototropic-responsive NPH3 family protein
At3g14840	[30.2.8.2] signalling.receptor kinases.leucine rich repeat VIII-2	Leucine-rich repeat transmembrane protein kinase
At4g04570	[30.2.17] signalling.receptor kinases.DUF 26	CRK40__cysteine-rich RLK (RECEPTOR-like protein kinase) 40
At4g11460	[30.2.17] signalling.receptor kinases.DUF 26	CRK30__cysteine-rich RLK (RECEPTOR-like protein kinase) 30
At4g23290	[30.2.17] signalling.receptor kinases.DUF 26	CRK21__cysteine-rich RLK (RECEPTOR-like protein kinase) 21
At1g51890	[30.2.99] signalling.receptor kinases.misc	Leucine-rich repeat protein kinase family protein
At1g51805	[30.2.99] signalling.receptor kinases.misc	Leucine-rich repeat protein kinase family protein
At5g49770	[30.2.8.1] signalling.receptor kinases.leucine rich repeat VIII-1	Leucine-rich repeat protein kinase family protein
At1g70460	[30.2.22] signalling.receptor kinases.proline extensin like	RHS10__root hair specific 10
At3g54590	[30.2.22] signalling.receptor kinases.proline extensin like	ATHRGP1_HRGP1__hydroxyproline-rich glycoprotein
At1g21230	[30.2.25] signalling.receptor kinases.wall associated kinase	WAK5__wall associated kinase 5
At2g02220	[30.2.10] signalling.receptor kinases.leucine rich repeat X	ATPSKR1_PSKR1__phytosulfokin receptor 1
At2g41010	[30.3] signalling.calcium	ATCAMBP25_CAMBP25__calmodulin (CAM)-binding protein of 25 kDa
At2g15680	[30.3] signalling.calcium	Calcium-binding EF-hand family protein
At3g03000	[30.3] signalling.calcium	EF hand calcium-binding protein family
At5g66210	[30.3] signalling.calcium	CPK28__calcium-dependent protein kinase 28
At3g25600	[30.3] signalling.calcium	Calcium-binding EF-hand family protein
At5g39670	[30.3] signalling.calcium	Calcium-binding EF-hand family protein
At3g10300	[30.3] signalling.calcium	Calcium-binding EF-hand family protein
At5g54490	[30.3] signalling.calcium	PBP1__pinoid-binding protein 1
At4g27280	[30.3] signalling.calcium	Calcium-binding EF-hand family protein
At2g33990	[30.3] signalling.calcium	iqd9__IQ-domain 9
At3g59690	[30.3] signalling.calcium	IQD13__IQ-domain 13
At3g13600	[30.3] signalling.calcium	calmodulin-binding family protein
At4g34150	[30.3] signalling.calcium	Calcium-dependent lipid-binding (CaLB domain) family protein
At2g41100	[30.3] signalling.calcium	ATCAL4_TCH3__Calcium-binding EF hand family protein
At1g76650	[30.3] signalling.calcium	CML38__calmodulin-like 38
At3g02460	[30.5] signalling.G-proteins	Ypt/Rab-GAP domain of gyp1p superfamily protein
At1g08340	[30.5] signalling.G-proteins	Rho GTPase activating protein with PAK-box/P21-Rho-binding domain
At1g01440	[30.5] signalling.G-proteins	Protein of unknown function (DUF3133)
At3g49350	[30.5] signalling.G-proteins	Ypt/Rab-GAP domain of gyp1p superfamily protein
At3g45640	[30.6] signalling.MAP kinases	ATMAPK3_ATMPK3_MPK3__mitogen-activated protein kinase 3
At1g59580	[30.6] signalling.MAP kinases	ATMPK2_MPK2__mitogen-activated protein kinase homolog 2
At1g34760	[30.7] signalling.14-3-3 proteins	GF14 OMICRON_GRF11_RHS5__general regulatory factor 11
At3g05490	[30.8] signalling.misc	RALFL22__ralf-like 22
At4g15800	[30.8] signalling.misc	RALFL33__ralf-like 33
At4g26270	[4.1.5] glycolysis.cytosolic branch.phosphofructokinase (PFK)	PFK3__phosphofructokinase 3
At5g04120	[4.1.13] glycolysis.cytosolic branch.phosphoglycerate mutase	Phosphoglycerate mutase family protein
At3g16860	[15] metal handling	COBL8__COBRA-like protein 8 precursor
At3g23800	[15] metal handling	SBP3__selenium-binding protein 3
At1g01580	[15.1] metal handling.acquisition	ATFRO2_FRD1_FRO2__ferric reduction oxidase 2
At5g44070	[15.2] metal handling.binding, chelation and storage	ARA8_ATPCS1_CAD1_PCS1__phytochelatin synthase 1 (PCS1)
At1g07610	[15.2] metal handling.binding, chelation and storage	MT1C__metallothionein 1C
At3g56240	[15.2] metal handling.binding, chelation and storage	CCH__copper chaperone
At1g10070	[18.4.1] Co-factor and vitamine metabolism.pantothenate.branched-chain amino acid aminotransferase	ATBCAT-2_BCAT-2__branched-chain amino acid transaminase 2
At1g19230	[20.1.1] stress.biotic.respiratory burst	Riboflavin synthase-like superfamily protein
At1g09090	[20.1.1] stress.biotic.respiratory burst	ATRBOHB_ATRBOHB-BETA_RBOHB__respiratory burst oxidase homolog B
At5g47910	[20.1.1] stress.biotic.respiratory burst	ATRBOHD_RBOHD__respiratory burst oxidase homologue D
At1g61560	[20.1.3.1] stress.biotic.signalling.MLO-like	ATMLO6_MLO6__Seven transmembrane MLO family protein
At3g52430	[20.1.1001] stress.biotic	ATPAD4_PAD4__alpha/beta-Hydrolases superfamily protein
At1g75800	[20.1.1001] stress.biotic	Pathogenesis-related thaumatin superfamily protein
At2g19990	[20.1.1001] stress.biotic	PR-1-LIKE__pathogenesis-related protein-1-like
At3g48720	[20.1.1001] stress.biotic	HXXXD-type acyl-transferase family protein
At2g19970	[20.1.1001] stress.biotic	CAP (Cysteine-rich secretory proteins, Antigen 5, and Pathogenesis-related 1 protein) superfamily protein
At4g33730	[20.1.1001] stress.biotic	CAP (Cysteine-rich secretory proteins, Antigen 5, and Pathogenesis-related 1 protein) superfamily protein
At1g02360	[20.1.1001] stress.biotic	Chitinase family protein
At4g33720	[20.1.1001] stress.biotic	CAP (Cysteine-rich secretory proteins, Antigen 5, and Pathogenesis-related 1 protein) superfamily protein
At5g45490	[20.1.7] stress.biotic.PR-proteins	P-loop containing nucleoside triphosphate hydrolases superfamily protein
At4g11210	[20.1.7] stress.biotic.PR-proteins	Disease resistance-responsive (dirigent-like protein) family protein
At4g09420	[20.1.7] stress.biotic.PR-proteins	Disease resistance protein (TIR-NBS class)
At3g13650	[20.1.7] stress.biotic.PR-proteins	Disease resistance-responsive (dirigent-like protein) family protein
At2g39430	[20.1.7] stress.biotic.PR-proteins	Disease resistance-responsive (dirigent-like protein) family protein
At5g33355	[20.1.7.12] stress.biotic.PR-proteins.plant defensins	Defensin-like (DEFL) family protein
At3g59930	[20.1.7.12] stress.biotic.PR-proteins.plant defensins	Encodes a defensin-like (DEFL) family protein.
At5g45080	[20.1.2] stress.biotic.receptors	AtPP2-A6_PP2-A6__phloem protein 2-A6
At4g12400	[20.1003] stress	stress-inducible protein, putative
At1g20440	[20.2.99] stress.abiotic.unspecified	AtCOR47_COR47_RD17__cold-regulated 47
At1g70850	[20.2.99] stress.abiotic.unspecified	MLP34__MLP-like protein 34
At2g03720	[20.2.99] stress.abiotic.unspecified	MRH6__Adenine nucleotide alpha hydrolases-like superfamily protein
At5g05500	[20.2.99] stress.abiotic.unspecified	Pollen Ole e 1 allergen and extensin family protein
At3g09925	[20.2.99] stress.abiotic.unspecified	Pollen Ole e 1 allergen and extensin family protein
At4g25790	[20.2.99] stress.abiotic.unspecified	CAP (Cysteine-rich secretory proteins, Antigen 5, and Pathogenesis-related 1 protein) superfamily protein
At5g57625	[20.2.99] stress.abiotic.unspecified	CAP (Cysteine-rich secretory proteins, Antigen 5, and Pathogenesis-related 1 protein) superfamily protein
At4g30320	[20.2.99] stress.abiotic.unspecified	CAP (Cysteine-rich secretory proteins, Antigen 5, and Pathogenesis-related 1 protein) superfamily protein
At4g02270	[20.2.99] stress.abiotic.unspecified	RHS13__root hair specific 13
At5g39150	[20.2.99] stress.abiotic.unspecified	RmlC-like cupins superfamily protein
At1g70830	[20.2.99] stress.abiotic.unspecified	MLP28__MLP-like protein 28
At1g14960	[20.2.99] stress.abiotic.unspecified	Polyketide cyclase/dehydrase and lipid transport superfamily protein
At1g05260	[20.2.2] stress.abiotic.cold	RCI3_RCI3A__Peroxidase superfamily protein
At2g41010	[20.2.3] stress.abiotic.drought/salt	ATCAMBP25_CAMBP25__calmodulin (CAM)-binding protein of 25 kDa
At1g56280	[20.2.3] stress.abiotic.drought/salt	ATDI19_DI19__drought-induced 19
At2g26150	[20.2.1] stress.abiotic.heat	ATHSFA2_HSFA2__heat shock transcription factor A2
At1g74310	[20.2.1] stress.abiotic.heat	ATHSP101_HOT1_HSP101__heat shock protein 101
At1g54050	[20.2.1] stress.abiotic.heat	HSP20-like chaperones superfamily protein
At2g20560	[20.2.1] stress.abiotic.heat	DNAJ heat shock family protein
At5g47590	[20.2.1] stress.abiotic.heat	Heat shock protein HSP20/alpha crystallin family
At5g37670	[20.2.1] stress.abiotic.heat	HSP20-like chaperones superfamily protein
At5g12030	[20.2.1] stress.abiotic.heat	AT-HSP17.6A_HSP17.6_HSP17.6A__heat shock protein 17.6A
At1g16030	[20.2.1] stress.abiotic.heat	Hsp70b__heat shock protein 70B
At1g71000	[20.2.1] stress.abiotic.heat	Chaperone DnaJ-domain superfamily protein
At2g46240	[20.2.1] stress.abiotic.heat	ATBAG6_BAG6__BCL-2-associated athanogene 6
At1g56300	[20.2.1] stress.abiotic.heat	Chaperone DnaJ-domain superfamily protein
At4g10270	[20.2.4] stress.abiotic.touch/wounding	Wound-responsive family protein
At4g04955	[23.2] nucleotide metabolism.degradation	ALN_ATALN__allantoinase
At5g09290	[23.2] nucleotide metabolism.degradation	Inositol monophosphatase family protein
At1g55810	[23.3.1.3] nucleotide metabolism.salvage.phosphoribosyltransferases.upp	UKL3__uridine kinase-like 3
At4g34810	[17.2.3] hormone metabolism.auxin.induced-regulated-responsive-activated	SAUR-like auxin-responsive protein family
At4g27260	[17.2.3] hormone metabolism.auxin.induced-regulated-responsive-activated	GH3.5_WES1__Auxin-responsive GH3 family protein
At3g15450	[17.2.3] hormone metabolism.auxin.induced-regulated-responsive-activated	Aluminium induced protein with YGL and LRDR motifs
At2g37980	[17.2.3] hormone metabolism.auxin.induced-regulated-responsive-activated	O-fucosyltransferase family protein
At4g34770	[17.2.3] hormone metabolism.auxin.induced-regulated-responsive-activated	SAUR-like auxin-responsive protein family
At5g18080	[17.2.3] hormone metabolism.auxin.induced-regulated-responsive-activated	SAUR-like auxin-responsive protein family
At2g23170	[17.2.3] hormone metabolism.auxin.induced-regulated-responsive-activated	GH3.3__Auxin-responsive GH3 family protein
At1g29500	[17.2.3] hormone metabolism.auxin.induced-regulated-responsive-activated	SAUR-like auxin-responsive protein family
At1g72430	[17.2.3] hormone metabolism.auxin.induced-regulated-responsive-activated	SAUR-like auxin-responsive protein family
At1g29450	[17.2.3] hormone metabolism.auxin.induced-regulated-responsive-activated	SAUR-like auxin-responsive protein family
At1g29420	[17.2.3] hormone metabolism.auxin.induced-regulated-responsive-activated	SAUR-like auxin-responsive protein family
At4g27450	[17.2.3] hormone metabolism.auxin.induced-regulated-responsive-activated	Aluminium induced protein with YGL and LRDR motifs
At2g03760	[17.3.1.1.5] hormone metabolism.brassinosteroid.synthesis-degradation.BRs.metabolic regulation	AtSOT1_AtSOT12_ATST1_RAR047_SOT12_ST_ST1__sulphotransferase 12
At1g17060	[17.3.1.1.5] hormone metabolism.brassinosteroid.synthesis-degradation.BRs.metabolic regulation	CYP72C1_SOB7__cytochrome p450 72c1
At1g75080	[17.3.2.2] hormone metabolism.brassinosteroid.signal transduction.BZR	BZR1__Brassinosteroid signalling positive regulator (BZR1) family protein
At3g11930	[17.5.3] hormone metabolism.ethylene.induced-regulated-responsive-activated	Adenine nucleotide alpha hydrolases-like superfamily protein
At3g24500	[17.5.3] hormone metabolism.ethylene.induced-regulated-responsive-activated	ATMBF1C_MBF1C__multiprotein bridging factor 1C
At2g19590	[17.5.1.2] hormone metabolism.ethylene.synthesis-degradation.1-aminocyclopropane-1-carboxylate oxidase	ACO1_ATACO1__ACC oxidase 1
At1g03410	[17.5.1.1002] hormone metabolism.ethylene.synthesis-degradation	2A6__2-oxoglutarate (2OG) and Fe(II)-dependent oxygenase superfamily protein
At5g61590	[17.5.2] hormone metabolism.ethylene.signal transduction	Integrase-type DNA-binding superfamily protein
At4g17490	[17.5.2] hormone metabolism.ethylene.signal transduction	ATERF6_ERF-6-6_ERF6__ethylene responsive element binding factor 6
At5g14920	[17.6.3] hormone metabolism.gibberelin.induced-regulated-responsive-activated	Gibberellin-regulated family protein
At1g74670	[17.6.3] hormone metabolism.gibberelin.induced-regulated-responsive-activated	Gibberellin-regulated family protein
At1g52100	[17.7.3] hormone metabolism.jasmonate.induced-regulated-responsive-activated	Mannose-binding lectin superfamily protein
At1g67560	[17.7.1.2] hormone metabolism.jasmonate.synthesis-degradation.lipoxygenase	PLAT/LH2 domain-containing lipoxygenase family protein
At1g72520	[17.7.1.2] hormone metabolism.jasmonate.synthesis-degradation.lipoxygenase	PLAT/LH2 domain-containing lipoxygenase family protein
At3g55610	[13.1.2.2.1] amino acid metabolism.synthesis.glutamate family.proline.delta 1-pyrroline-5-carboxylate synthetase	P5CS2__delta 1-pyrroline-5-carboxylate synthase 2
At2g02010	[13.1.1.1.1] amino acid metabolism.synthesis.central amino acid metabolism.GABA.Glutamate decarboxylase	GAD4__glutamate decarboxylase 4
At1g10070	[13.1.4.1.4] amino acid metabolism.synthesis.branched chain group.common.branched-chain amino acid aminotransferase	ATBCAT-2_BCAT-2__branched-chain amino acid transaminase 2
At5g14760	[13.2.1.2] amino acid metabolism.degradation.central amino acid metabolism.aspartate	AO__L-aspartate oxidase
At5g06300	[13.2.3.5.1002] amino acid metabolism.degradation.aspartate family.lysine	Putative lysine decarboxylase family protein
At1g03090	[13.2.4.4] amino acid metabolism.degradation.branched-chain group.leucine	MCCA__methylcrotonyl-CoA carboxylase alpha chain, mitochondrial / 3-methylcrotonyl-CoA carboxylase 1 (MCCA)
At3g30775	[13.2.2.2] amino acid metabolism.degradation.glutamate family.proline	AT-POX_ATPDH_ATPOX_ERD5_PRO1_PRODH__Methylenetetrahydrofolate reductase family protein
At2g07698	[9.9] mitochondrial electron transport / ATP synthesis.F1-ATPase	ATPase, F1 complex, alpha subunit protein
At1g17980	[27.1] RNA.processing	PAPS1__poly(A) polymerase 1
At4g20440	[27.1] RNA.processing	smB__small nuclear ribonucleoprotein associated protein B
At1g79430	[27.3.20] RNA.regulation of transcription.G2-like transcription factor family, GARP	APL_WDY__Homeodomain-like superfamily protein
At2g26150	[27.3.23] RNA.regulation of transcription.HSF,Heat-shock transcription factor family	ATHSFA2_HSFA2__heat shock transcription factor A2
At3g24520	[27.3.23] RNA.regulation of transcription.HSF,Heat-shock transcription factor family	AT-HSFC1_HSFC1__heat shock transcription factor C1
At3g51910	[27.3.23] RNA.regulation of transcription.HSF,Heat-shock transcription factor family	AT-HSFA7A_HSFA7A__heat shock transcription factor A7A
At4g36730	[27.3.35] RNA.regulation of transcription.bZIP transcription factor family	GBF1__G-box binding factor 1
At5g28770	[27.3.35] RNA.regulation of transcription.bZIP transcription factor family	AtbZIP63_BZO2H3__bZIP transcription factor family protein
At2g46270	[27.3.35] RNA.regulation of transcription.bZIP transcription factor family	GBF3__G-box binding factor 3
At4g02640	[27.3.35] RNA.regulation of transcription.bZIP transcription factor family	ATBZIP10_BZO2H1__bZIP transcription factor family protein
At3g58120	[27.3.35] RNA.regulation of transcription.bZIP transcription factor family	ATBZIP61_BZIP61__Basic-leucine zipper (bZIP) transcription factor family protein
At4g01120	[27.3.35] RNA.regulation of transcription.bZIP transcription factor family	ATBZIP54_GBF2__G-box binding factor 2
At1g73830	[27.3.6] RNA.regulation of transcription.bHLH,Basic Helix-Loop-Helix family	BEE3__BR enhanced expression 3
At1g71200	[27.3.6] RNA.regulation of transcription.bHLH,Basic Helix-Loop-Helix family	basic helix-loop-helix (bHLH) DNA-binding superfamily protein
At3g21330	[27.3.6] RNA.regulation of transcription.bHLH,Basic Helix-Loop-Helix family	basic helix-loop-helix (bHLH) DNA-binding superfamily protein
At2g18300	[27.3.6] RNA.regulation of transcription.bHLH,Basic Helix-Loop-Helix family	basic helix-loop-helix (bHLH) DNA-binding superfamily protein
At5g51780	[27.3.6] RNA.regulation of transcription.bHLH,Basic Helix-Loop-Helix family	basic helix-loop-helix (bHLH) DNA-binding superfamily protein
At1g18400	[27.3.6] RNA.regulation of transcription.bHLH,Basic Helix-Loop-Helix family	BEE1__BR enhanced expression 1
At5g58010	[27.3.6] RNA.regulation of transcription.bHLH,Basic Helix-Loop-Helix family	LRL3__LJRHL1-like 3
At1g66160	[27.3.64] RNA.regulation of transcription.PHOR1	ATCMPG1_CMPG1__CYS, MET, PRO, and GLY protein 1
At1g20700	[27.3.22] RNA.regulation of transcription.HB,Homeobox transcription factor family	ATWOX14_WOX14__WUSCHEL related homeobox 14
At5g04340	[27.3.11] RNA.regulation of transcription.C2H2 zinc finger family	C2H2_CZF2_ZAT6__zinc finger of Arabidopsis thaliana 6
At3g19580	[27.3.11] RNA.regulation of transcription.C2H2 zinc finger family	AZF2_ZF2__zinc-finger protein 2
At5g43540	[27.3.11] RNA.regulation of transcription.C2H2 zinc finger family	C2H2 and C2HC zinc fingers superfamily protein
At5g67450	[27.3.11] RNA.regulation of transcription.C2H2 zinc finger family	AZF1_ZF1__zinc-finger protein 1
At5g59820	[27.3.11] RNA.regulation of transcription.C2H2 zinc finger family	RHL41_ZAT12__C2H2-type zinc finger family protein
At5g43170	[27.3.11] RNA.regulation of transcription.C2H2 zinc finger family	AZF3_ZF3__zinc-finger protein 3
At1g68520	[27.3.7] RNA.regulation of transcription.C2C2(Zn) CO-like, Constans-like zinc finger family	B-box type zinc finger protein with CCT domain
At3g21150	[27.3.7] RNA.regulation of transcription.C2C2(Zn) CO-like, Constans-like zinc finger family	BBX32__B-box 32
At5g48250	[27.3.7] RNA.regulation of transcription.C2C2(Zn) CO-like, Constans-like zinc finger family	B-box type zinc finger protein with CCT domain
At5g54470	[27.3.7] RNA.regulation of transcription.C2C2(Zn) CO-like, Constans-like zinc finger family	B-box type zinc finger family protein
At5g56900	[27.3.99] RNA.regulation of transcription.unclassified	CwfJ-like family protein / zinc finger (CCCH-type) family protein
At1g20280	[27.3.99] RNA.regulation of transcription.unclassified	homeobox-leucine zipper protein-related
At1g32540	[27.3.99] RNA.regulation of transcription.unclassified	LOL1__lsd one like 1
At2g30340	[27.3.37] RNA.regulation of transcription.AS2,Lateral Organ Boundaries Gene Family	LBD13__LOB domain-containing protein 13
At3g02550	[27.3.37] RNA.regulation of transcription.AS2,Lateral Organ Boundaries Gene Family	LBD41__LOB domain-containing protein 41
At3g27010	[27.3.29] RNA.regulation of transcription.TCP transcription factor family	AT-TCP20_ATTCP20_PCF1_TCP20__TEOSINTE BRANCHED 1, cycloidea, PCF (TCP)-domain family protein 20
At2g14210	[27.3.24] RNA.regulation of transcription.MADS box transcription factor family	AGL44_ANR1__AGAMOUS-like 44
At1g24260	[27.3.24] RNA.regulation of transcription.MADS box transcription factor family	AGL9_SEP3__K-box region and MADS-box transcription factor family protein
At5g38740	[27.3.24] RNA.regulation of transcription.MADS box transcription factor family	AGL77__AGAMOUS-like 77
At1g56010	[27.3.27] RNA.regulation of transcription.NAC domain transcription factor family	anac021_ANAC022_NAC1__NAC domain containing protein 1
At5g24590	[27.3.27] RNA.regulation of transcription.NAC domain transcription factor family	ANAC091_TIP__TCV-interacting protein
At2g46830	[27.3.26] RNA.regulation of transcription.MYB-related transcription factor family	CCA1__circadian clock associated 1
At1g01060	[27.3.26] RNA.regulation of transcription.MYB-related transcription factor family	LHY_LHY1__Homeodomain-like superfamily protein
At5g37260	[27.3.26] RNA.regulation of transcription.MYB-related transcription factor family	CIR1_RVE2__Homeodomain-like superfamily protein
At4g01250	[27.3.32] RNA.regulation of transcription.WRKY domain transcription factor family	AtWRKY22_WRKY22__WRKY family transcription factor
At1g69810	[27.3.32] RNA.regulation of transcription.WRKY domain transcription factor family	ATWRKY36_WRKY36__WRKY DNA-binding protein 36
At1g13960	[27.3.32] RNA.regulation of transcription.WRKY domain transcription factor family	WRKY4__WRKY DNA-binding protein 4
At2g30250	[27.3.32] RNA.regulation of transcription.WRKY domain transcription factor family	ATWRKY25_WRKY25__WRKY DNA-binding protein 25
At4g31800	[27.3.32] RNA.regulation of transcription.WRKY domain transcription factor family	ATWRKY18_WRKY18__WRKY DNA-binding protein 18
At5g07100	[27.3.32] RNA.regulation of transcription.WRKY domain transcription factor family	WRKY26__WRKY DNA-binding protein 26
At1g80840	[27.3.32] RNA.regulation of transcription.WRKY domain transcription factor family	ATWRKY40_WRKY40__WRKY DNA-binding protein 40
At5g62470	[27.3.25] RNA.regulation of transcription.MYB domain transcription factor family	ATMYB96_MYB96_MYBCOV1__myb domain protein 96
At1g18570	[27.3.25] RNA.regulation of transcription.MYB domain transcription factor family	AtMYB51_BW51A_BW51B_HIG1_MYB51__myb domain protein 51
At3g27220	[27.3.25] RNA.regulation of transcription.MYB domain transcription factor family	Galactose oxidase/kelch repeat superfamily protein
At5g66630	[27.3.34] RNA.regulation of transcription.Orphan family	DAR5__DA1-related protein 5
At3g20810	[27.3.57] RNA.regulation of transcription.JUMONJI family	2-oxoglutarate (2OG) and Fe(II)-dependent oxygenase superfamily protein
At3g61260	[27.3.67] RNA.regulation of transcription.putative transcription regulator	Remorin family protein
At3g26910	[27.3.67] RNA.regulation of transcription.putative transcription regulator	hydroxyproline-rich glycoprotein family protein
At3g54810	[27.3.9] RNA.regulation of transcription.C2C2(Zn) GATA transcription factor family	BME3_BME3-ZF_GATA8__Plant-specific GATA-type zinc finger transcription factor family protein
At1g68840	[27.3.3] RNA.regulation of transcription.AP2/EREBP, APETALA2/Ethylene-responsive element binding protein family	EDF2_RAP2.8_RAV2_TEM2__related to ABI3/VP1 2
At1g21910	[27.3.3] RNA.regulation of transcription.AP2/EREBP, APETALA2/Ethylene-responsive element binding protein family	Integrase-type DNA-binding superfamily protein
At3g16770	[27.3.3] RNA.regulation of transcription.AP2/EREBP, APETALA2/Ethylene-responsive element binding protein family	ATEBP_EBP_ERF72_RAP2.3__ethylene-responsive element binding protein
At1g72360	[27.3.3] RNA.regulation of transcription.AP2/EREBP, APETALA2/Ethylene-responsive element binding protein family	HRE1__Integrase-type DNA-binding superfamily protein
At2g47520	[27.3.3] RNA.regulation of transcription.AP2/EREBP, APETALA2/Ethylene-responsive element binding protein family	HRE2__Integrase-type DNA-binding superfamily protein
At5g52020	[27.3.3] RNA.regulation of transcription.AP2/EREBP, APETALA2/Ethylene-responsive element binding protein family	Integrase-type DNA-binding superfamily protein
At5g14540	[27.3.30] RNA.regulation of transcription.Trihelix, Triple-Helix transcription factor family	Protein of unknown function (DUF1421)
At1g76890	[27.3.30] RNA.regulation of transcription.Trihelix, Triple-Helix transcription factor family	AT-GT2_GT2__Duplicated homeodomain-like superfamily protein
At3g10040	[27.3.30] RNA.regulation of transcription.Trihelix, Triple-Helix transcription factor family	sequence-specific DNA binding transcription factors
At3g23050	[27.3.40] RNA.regulation of transcription.Aux/IAA family	AXR2_IAA7__indole-3-acetic acid 7
At4g14560	[27.3.40] RNA.regulation of transcription.Aux/IAA family	AXR5_IAA1__indole-3-acetic acid inducible
At1g04250	[27.3.40] RNA.regulation of transcription.Aux/IAA family	AXR3_IAA17__AUX/IAA transcriptional regulator family protein
At1g52830	[27.3.40] RNA.regulation of transcription.Aux/IAA family	IAA6_SHY1__indole-3-acetic acid 6
At1g04240	[27.3.40] RNA.regulation of transcription.Aux/IAA family	IAA3_SHY2__AUX/IAA transcriptional regulator family protein
At4g14550	[27.3.40] RNA.regulation of transcription.Aux/IAA family	IAA14_SLR__indole-3-acetic acid inducible 14
At1g15580	[27.3.40] RNA.regulation of transcription.Aux/IAA family	ATAUX2-27_AUX2-27_IAA5__indole-3-acetic acid inducible 5
At3g15540	[27.3.40] RNA.regulation of transcription.Aux/IAA family	IAA19_MSG2__indole-3-acetic acid inducible 19
At3g55980	[27.3.12] RNA.regulation of transcription.C3H zinc finger family	ATSZF1_SZF1__salt-inducible zinc finger 1
At5g24470	[27.3.66] RNA.regulation of transcription.Psudo ARR transcription factor family	APRR5_PRR5__pseudo-response regulator 5
At4g13860	[27.4] RNA.RNA binding	RNA-binding (RRM/RBD/RNP motifs) family protein
At4g18200	[]
ATH-MIR171C	[]
ATH-MIR398B	[]

## Sheet: PXVE;NF-YA10 induced
Dataset S3. Functional classification of differentially expressed transcripts in PXVE:NF-YAs, PXVE:NF-YA2SRDX and PXVE:miR169nm lines
according to MAPMAN categories using the web-based tool Classification Superviewer
The automatically derived functional classifications from The MapMan data as of Dec. 2008 were downloaded from MapMan at http://mapman.gabipd.org/web/guest/mapmanstore (file Ath_AGI_TAIR9_Jan2010.txt).
	PXVE:NF-YA10 induced genes
ID	MAPMAN Category	Annotation
At4g15510	[1.1.1.2] PS.lightreaction.photosystem II.PSII polypeptide subunits	Photosystem II reaction center PsbP family protein
At5g19210	[29.2.3] protein.synthesis.initiation	P-loop containing nucleoside triphosphate hydrolases superfamily protein
At2g19720	[29.2.1.2.1.515] protein.synthesis.ribosomal protein.eukaryotic.40S subunit.S15A	rps15ab__ribosomal protein S15A B
At3g10110	[29.3.2] protein.targeting.mitochondria	MEE67__Mitochondrial import inner membrane translocase subunit Tim17/Tim22/Tim23 family protein
At2g23030	[29.4] protein.postranslational modification	SNRK2-9_SNRK2.9__SNF1-related protein kinase 2.9
At5g02760	[29.4] protein.postranslational modification	Protein phosphatase 2C family protein
At5g41700	[29.5.11.3] protein.degradation.ubiquitin.E2	ATUBC8_UBC8__ubiquitin conjugating enzyme 8
At1g76410	[29.5.11.4.2] protein.degradation.ubiquitin.E3.RING	ATL8__RING/U-box superfamily protein
At1g14200	[29.5.11.4.2] protein.degradation.ubiquitin.E3.RING	RING/U-box superfamily protein
At1g59790	[29.5.11.4.3.3] protein.degradation.ubiquitin.E3.SCF.cullin	Cullin family protein
At2g42720	[29.5.11.4.3.2] protein.degradation.ubiquitin.E3.SCF.FBOX	FBD, F-box, Skp2-like and Leucine Rich Repeat domains containing protein
At2g04660	[29.5.11.4.4] protein.degradation.ubiquitin.E3.APC	APC2__anaphase-promoting complex/cyclosome 2
At4g28680	[16.4.1.1007] secondary metabolism.N misc.alkaloid-like	TYRDC_TYRDC1__L-tyrosine decarboxylase
At1g76420	[33.99] development.unspecified	ANAC031_CUC3_NAC368__NAC (No Apical Meristem) domain transcriptional regulator superfamily protein
At4g26370	[33.99] development.unspecified	antitermination NusB domain-containing protein
At5g08030	[11.9.3.3] lipid metabolism.lipid degradation.lysophospholipases.glycerophosphodiester phosphodiesterase	PLC-like phosphodiesterases superfamily protein
At2g43870	[10.6.3] cell wall.degradation.pectate lyases and polygalacturonases	Pectin lyase-like superfamily protein
At5g26670	[10.8.2] cell wall.pectin*esterases.acetyl esterase	Pectinacetylesterase family protein
At4g31940	[26.10] misc.cytochrome P450	CYP82C4__cytochrome P450, family 82, subfamily C, polypeptide 4
At3g26320	[26.10] misc.cytochrome P450	CYP71B36__cytochrome P450, family 71, subfamily B, polypeptide 36
At2g39920	[26.13] misc.acid and other phosphatases	HAD superfamily, subfamily IIIB acid phosphatase
At4g12500	[26.21] misc.protease inhibitor/seed storage/lipid transfer protein (LTP) family protein	Bifunctional inhibitor/lipid-transfer protein/seed storage 2S albumin superfamily protein
At4g12480	[26.21] misc.protease inhibitor/seed storage/lipid transfer protein (LTP) family protein	pEARLI 1__Bifunctional inhibitor/lipid-transfer protein/seed storage 2S albumin superfamily protein
At4g16230	[26.28] misc.GDSL-motif lipase	GDSL-like Lipase/Acylhydrolase superfamily protein
At3g57240	[26.4.1] misc.beta 1,3 glucan hydrolases.glucan endo-1,3-beta-glucosidase	BG3__beta-1,3-glucanase 3
At2g16230	[26.4.1] misc.beta 1,3 glucan hydrolases.glucan endo-1,3-beta-glucosidase	O-Glycosyl hydrolases family 17 protein
At5g49130	[34.99] transport.misc	MATE efflux family protein
At2g44400	[35.1.26] not assigned.no ontology.DC1 domain containing protein	Cysteine/Histidine-rich C1 domain family protein
At4g19440	[35.1.5] not assigned.no ontology.pentatricopeptide (PPR) repeat-containing protein	Tetratricopeptide repeat (TPR)-like superfamily protein
At5g63730	[35.1.1023] not assigned.no ontology	ARI14_ATARI14__IBR domain-containing protein
At2g40520	[35.1.1023] not assigned.no ontology	Nucleotidyltransferase family protein
At1g31200	[35.1.1023] not assigned.no ontology	ATPP2-A9_PP2-A9__phloem protein 2-A9
At4g12900	[35.1.1023] not assigned.no ontology	Gamma interferon responsive lysosomal thiol (GILT) reductase family protein
At2g29850	[35.2.1001] not assigned.unknown	unknown protein; BEST Arabidopsis thaliana protein match is: Plant protein 1589 of unknown function (TAIR:AT2G29605.1); Has 35333 Blast hits to 34131 proteins in 2444 species: Archae - 798; Bacteria - 22429; Metazoa - 974; Fungi - 991; Plants - 531; Viruses - 0; Other Eukaryotes - 9610 (source: NCBI BLink).
At5g35860	[35.2.1001] not assigned.unknown
At3g31406	[35.2.1001] not assigned.unknown
At4g25990	[35.2.1001] not assigned.unknown	CIL__CCT motif family protein
At4g26960	[35.2.1001] not assigned.unknown	unknown protein; FUNCTIONS IN: molecular_function unknown; INVOLVED IN: biological_process unknown; LOCATED IN: chloroplast; BEST Arabidopsis thaliana protein match is: unknown protein (TAIR:AT5G54970.1); Has 22 Blast hits to 22 proteins in 8 species: Archae - 0; Bacteria - 0; Metazoa - 0; Fungi - 0; Plants - 22; Viruses - 0; Other Eukaryotes - 0 (source: NCBI BLink).
At5g43240	[35.2.1001] not assigned.unknown	Protein of unknown function (DUF674)
At5g62330	[35.2.1001] not assigned.unknown	BEST Arabidopsis thaliana protein match is: Plant invertase/pectin methylesterase inhibitor superfamily protein (TAIR:AT5G62340.1); Has 9 Blast hits to 9 proteins in 2 species: Archae - 0; Bacteria - 0; Metazoa - 0; Fungi - 0; Plants - 9; Viruses - 0; Other Eukaryotes - 0 (source: NCBI BLink).
At2g20150	[35.2.1001] not assigned.unknown	unknown protein; Has 5 Blast hits to 5 proteins in 1 species: Archae - 0; Bacteria - 0; Metazoa - 0; Fungi - 0; Plants - 5; Viruses - 0; Other Eukaryotes - 0 (source: NCBI BLink).
At5g12050	[35.2.1001] not assigned.unknown	unknown protein; BEST Arabidopsis thaliana protein match is: unknown protein (TAIR:AT3G13980.1); Has 1807 Blast hits to 1807 proteins in 277 species: Archae - 0; Bacteria - 0; Metazoa - 736; Fungi - 347; Plants - 385; Viruses - 0; Other Eukaryotes - 339 (source: NCBI BLink).
At1g28100	[35.2.1001] not assigned.unknown	unknown protein; FUNCTIONS IN: molecular_function unknown; INVOLVED IN: biological_process unknown; LOCATED IN: cellular_component unknown; EXPRESSED IN: 22 plant structures; EXPRESSED DURING: 13 growth stages; Has 64 Blast hits to 64 proteins in 27 species: Archae - 0; Bacteria - 14; Metazoa - 0; Fungi - 6; Plants - 42; Viruses - 0; Other Eukaryotes - 2 (source: NCBI BLink).
At3g46880	[35.2.1001] not assigned.unknown	unknown protein; FUNCTIONS IN: molecular_function unknown; INVOLVED IN: biological_process unknown; LOCATED IN: chloroplast; EXPRESSED IN: 14 plant structures; EXPRESSED DURING: 9 growth stages; BEST Arabidopsis thaliana protein match is: unknown protein (TAIR:AT5G59080.1); Has 51 Blast hits to 51 proteins in 8 species: Archae - 0; Bacteria - 0; Metazoa - 0; Fungi - 0; Plants - 51; Viruses - 0; O…
At5g62280	[35.2.1001] not assigned.unknown	Protein of unknown function (DUF1442)
At3g51400	[35.2.1001] not assigned.unknown	Arabidopsis protein of unknown function (DUF241)
At3g48490	[35.2.1001] not assigned.unknown	unknown protein; Has 16 Blast hits to 16 proteins in 7 species: Archae - 0; Bacteria - 0; Metazoa - 0; Fungi - 1; Plants - 15; Viruses - 0; Other Eukaryotes - 0 (source: NCBI BLink).
At5g52900	[35.2.1001] not assigned.unknown	unknown protein; Has 30201 Blast hits to 17322 proteins in 780 species: Archae - 12; Bacteria - 1396; Metazoa - 17338; Fungi - 3422; Plants - 5037; Viruses - 0; Other Eukaryotes - 2996 (source: NCBI BLink).
At3g55240	[35.2.1001] not assigned.unknown	Plant protein 1589 of unknown function
At5g15725	[35.2.1001] not assigned.unknown	unknown protein; FUNCTIONS IN: molecular_function unknown; INVOLVED IN: biological_process unknown; LOCATED IN: endomembrane system; EXPRESSED IN: root; Has 30201 Blast hits to 17322 proteins in 780 species: Archae - 12; Bacteria - 1396; Metazoa - 17338; Fungi - 3422; Plants - 5037; Viruses - 0; Other Eukaryotes - 2996 (source: NCBI BLink).
At3g14760	[35.2.1001] not assigned.unknown	unknown protein; FUNCTIONS IN: molecular_function unknown; INVOLVED IN: biological_process unknown; LOCATED IN: endomembrane system; EXPRESSED IN: 6 plant structures; EXPRESSED DURING: LP.04 four leaves visible, LP.02 two leaves visible; Has 63 Blast hits to 63 proteins in 13 species: Archae - 0; Bacteria - 0; Metazoa - 0; Fungi - 0; Plants - 63; Viruses - 0; Other Eukaryotes - 0 (source: NCBI BL…
At4g19550	[35.2.1001] not assigned.unknown	zinc ion binding;transcription regulators
At5g38060	[35.2.1001] not assigned.unknown	unknown protein; FUNCTIONS IN: molecular_function unknown; INVOLVED IN: biological_process unknown; LOCATED IN: chloroplast; Has 30201 Blast hits to 17322 proteins in 780 species: Archae - 12; Bacteria - 1396; Metazoa - 17338; Fungi - 3422; Plants - 5037; Viruses - 0; Other Eukaryotes - 2996 (source: NCBI BLink).
At2g03310	[35.2.1001] not assigned.unknown	unknown protein; Has 17 Blast hits to 17 proteins in 6 species: Archae - 0; Bacteria - 0; Metazoa - 0; Fungi - 0; Plants - 17; Viruses - 0; Other Eukaryotes - 0 (source: NCBI BLink).
At2g33180	[35.2.1001] not assigned.unknown	unknown protein; FUNCTIONS IN: molecular_function unknown; INVOLVED IN: biological_process unknown; LOCATED IN: chloroplast stroma; EXPRESSED IN: 22 plant structures; EXPRESSED DURING: 13 growth stages; Has 57 Blast hits to 57 proteins in 22 species: Archae - 0; Bacteria - 8; Metazoa - 0; Fungi - 0; Plants - 35; Viruses - 0; Other Eukaryotes - 14 (source: NCBI BLink).
At5g10620	[35.2.1001] not assigned.unknown	methyltransferases
At4g10280	[35.2.1001] not assigned.unknown	RmlC-like cupins superfamily protein
At3g14900	[35.2.1001] not assigned.unknown	unknown protein; FUNCTIONS IN: molecular_function unknown; INVOLVED IN: embryo development; LOCATED IN: chloroplast; EXPRESSED IN: 19 plant structures; EXPRESSED DURING: 13 growth stages; Has 17135 Blast hits to 10204 proteins in 644 species: Archae - 47; Bacteria - 1684; Metazoa - 5536; Fungi - 2506; Plants - 1043; Viruses - 361; Other Eukaryotes - 5958 (source: NCBI BLink).
At3g05410	[35.2.1001] not assigned.unknown	Photosystem II reaction center PsbP family protein
At5g55570	[35.2.1001] not assigned.unknown	unknown protein; LOCATED IN: chloroplast; Has 35333 Blast hits to 34131 proteins in 2444 species: Archae - 798; Bacteria - 22429; Metazoa - 974; Fungi - 991; Plants - 531; Viruses - 0; Other Eukaryotes - 9610 (source: NCBI BLink).
At4g19100	[35.2.1001] not assigned.unknown	Protein of unknown function (DUF3464)
At1g51100	[35.2.1001] not assigned.unknown	unknown protein; FUNCTIONS IN: molecular_function unknown; INVOLVED IN: biological_process unknown; LOCATED IN: chloroplast, chloroplast stroma; EXPRESSED IN: 22 plant structures; EXPRESSED DURING: 13 growth stages; Has 26 Blast hits to 26 proteins in 9 species: Archae - 0; Bacteria - 0; Metazoa - 0; Fungi - 0; Plants - 26; Viruses - 0; Other Eukaryotes - 0 (source: NCBI BLink).
At1g10522	[35.2.1001] not assigned.unknown	unknown protein; FUNCTIONS IN: molecular_function unknown; INVOLVED IN: biological_process unknown; LOCATED IN: chloroplast; EXPRESSED IN: 23 plant structures; EXPRESSED DURING: 13 growth stages; Has 24 Blast hits to 24 proteins in 8 species: Archae - 0; Bacteria - 0; Metazoa - 0; Fungi - 0; Plants - 24; Viruses - 0; Other Eukaryotes - 0 (source: NCBI BLink).
At3g59900	[35.2.1001] not assigned.unknown	ARGOS__auxin-regulated gene involved in organ size
At3g54970	[35.2.1001] not assigned.unknown	D-aminoacid aminotransferase-like PLP-dependent enzymes superfamily protein
At1g11220	[35.2.1001] not assigned.unknown	Protein of unknown function (DUF761)
At5g23480	[35.2.1001] not assigned.unknown	SWIB/MDM2 domain;Plus-3;GYF
At2g32650	[35.2.1001] not assigned.unknown	RmlC-like cupins superfamily protein
At1g68290	[28.1] DNA.synthesis/chromatin structure	ENDO 2__endonuclease 2
At5g06670	[31.1] cell.organisation	P-loop containing nucleoside triphosphate hydrolases superfamily protein
At3g43610	[31.1] cell.organisation	Spc97 / Spc98 family of spindle pole body (SBP) component
At1g74070	[31.3.1] cell.cycle.peptidylprolyl isomerase	Cyclophilin-like peptidyl-prolyl cis-trans isomerase family protein
At1g69720	[19.21] tetrapyrrole synthesis.heme oxygenase	HO3__heme oxygenase 3
At3g54090	[2.2.1.1] major CHO metabolism.degradation.sucrose.fructokinase	FLN1__fructokinase-like 1
At5g14070	[21.4] redox.glutaredoxins	ROXY2__Thioredoxin superfamily protein
At4g15670	[21.4] redox.glutaredoxins	Thioredoxin superfamily protein
At4g15660	[21.4] redox.glutaredoxins	Thioredoxin superfamily protein
At4g15680	[21.4] redox.glutaredoxins	Thioredoxin superfamily protein
At4g15700	[21.4] redox.glutaredoxins	Thioredoxin superfamily protein
At3g62930	[21.4] redox.glutaredoxins	Thioredoxin superfamily protein
At4g15690	[21.4] redox.glutaredoxins	Thioredoxin superfamily protein
At2g02120	[20.1.1001] stress.biotic	LCR70_PDF2.1__Scorpion toxin-like knottin superfamily protein
At1g78780	[20.1.1001] stress.biotic	pathogenesis-related family protein
At1g73620	[20.1.1001] stress.biotic	Pathogenesis-related thaumatin superfamily protein
At3g05950	[20.2.99] stress.abiotic.unspecified	RmlC-like cupins superfamily protein
At2g42540	[20.2.2] stress.abiotic.cold	COR15_COR15A__cold-regulated 15a
At4g28088	[20.2.3] stress.abiotic.drought/salt	Low temperature and salt responsive protein family
At4g30650	[20.2.3] stress.abiotic.drought/salt	Low temperature and salt responsive protein family
At1g75580	[17.2.3] hormone metabolism.auxin.induced-regulated-responsive-activated	SAUR-like auxin-responsive protein family
At2g37030	[17.2.3] hormone metabolism.auxin.induced-regulated-responsive-activated	SAUR-like auxin-responsive protein family
At5g20820	[17.2.3] hormone metabolism.auxin.induced-regulated-responsive-activated	SAUR-like auxin-responsive protein family
At4g34810	[17.2.3] hormone metabolism.auxin.induced-regulated-responsive-activated	SAUR-like auxin-responsive protein family
At3g53250	[17.2.3] hormone metabolism.auxin.induced-regulated-responsive-activated	SAUR-like auxin-responsive protein family
At2g24400	[17.2.3] hormone metabolism.auxin.induced-regulated-responsive-activated	SAUR-like auxin-responsive protein family
At4g34770	[17.2.3] hormone metabolism.auxin.induced-regulated-responsive-activated	SAUR-like auxin-responsive protein family
At3g03630	[13.1.5.3.1] amino acid metabolism.synthesis.serine-glycine-cysteine group.cysteine.OASTL	CS26__cysteine synthase 26
At3g19350	[27.1] RNA.processing	MPC__maternally expressed pab C-terminal
At5g13730	[27.2] RNA.transcription	SIG4_SIGD__sigma factor 4
At3g21330	[27.3.6] RNA.regulation of transcription.bHLH,Basic Helix-Loop-Helix family	basic helix-loop-helix (bHLH) DNA-binding superfamily protein
At5g67060	[27.3.6] RNA.regulation of transcription.bHLH,Basic Helix-Loop-Helix family	HEC1__basic helix-loop-helix (bHLH) DNA-binding superfamily protein
At5g53980	[27.3.22] RNA.regulation of transcription.HB,Homeobox transcription factor family	ATHB52_HB52__homeobox protein 52
At1g49130	[27.3.7] RNA.regulation of transcription.C2C2(Zn) CO-like, Constans-like zinc finger family	B-box type zinc finger protein with CCT domain
At5g38740	[27.3.24] RNA.regulation of transcription.MADS box transcription factor family	AGL77__AGAMOUS-like 77
At3g53200	[27.3.25] RNA.regulation of transcription.MYB domain transcription factor family	AtMYB27_MYB27__myb domain protein 27
At5g06510	[27.3.14] RNA.regulation of transcription.CCAAT box binding factor family, HAP2	NF-YA10__nuclear factor Y, subunit A10
At4g32280	[27.3.40] RNA.regulation of transcription.Aux/IAA family	IAA29__indole-3-acetic acid inducible 29
ATH-MIR169I	[]

## Sheet: PXVE;NF-YA10 repressed
Dataset S3. Functional classification of differentially expressed transcripts in PXVE:NF-YAs, PXVE:NF-YA2SRDX and PXVE:miR169nm lines
according to MAPMAN categories using the web-based tool Classification Superviewer
The automatically derived functional classifications from The MapMan data as of Dec. 2008 were downloaded from MapMan at http://mapman.gabipd.org/web/guest/mapmanstore (file Ath_AGI_TAIR9_Jan2010.txt).
	PXVE:NF-YA10 repressed genes
ID	MAPMAN Category	Annotation
At3g52720	[8.3] TCA / org. transformation.carbonic anhydrases	ACA1_ATACA1_CAH1__alpha carbonic anhydrase 1
At4g22780	[29.2.4] protein.synthesis.elongation	ACR7__ACT domain repeat 7
At5g16200	[29.2.1.1.3.2.99] protein.synthesis.ribosomal protein.prokaryotic.unknown organellar.50S subunit.unknown	50S ribosomal protein-related
At3g51190	[29.2.1.2.2.8] protein.synthesis.ribosomal protein.eukaryotic.60S subunit.L8	Ribosomal protein L2 family
At3g08720	[29.2.2] protein.synthesis.misc ribosomal protein	ATPK19_ATPK2_ATS6K2_S6K2__serine/threonine protein kinase 2
At1g09070	[29.3.4.3] protein.targeting.secretory pathway.vacuole	(AT)SRC2_SRC2__soybean gene regulated by cold-2
At4g32940	[29.3.4.3] protein.targeting.secretory pathway.vacuole	GAMMA-VPE_GAMMAVPE__gamma vacuolar processing enzyme
At3g62290	[29.3.4.99] protein.targeting.secretory pathway.unspecified	ARFA1E_ATARFA1E__ADP-ribosylation factor A1E
At1g59660	[29.3.1] protein.targeting.nucleus	Nucleoporin autopeptidase
At2g40270	[29.4.1.51] protein.postranslational modification.kinase.receptor like cytoplasmatic kinase I	Protein kinase family protein
At4g33950	[29.4.1] protein.postranslational modification.kinase	ATOST1_OST1_P44_SNRK2-6_SNRK2.6_SRK2E__Protein kinase superfamily protein
At3g59350	[29.4.1.58] protein.postranslational modification.kinase.receptor like cytoplasmatic kinase VIII	Protein kinase superfamily protein
At1g67470	[29.4.1.53] protein.postranslational modification.kinase.receptor like cytoplasmatic kinase III	Protein kinase superfamily protein
At2g17220	[29.4.1.57] protein.postranslational modification.kinase.receptor like cytoplasmatic kinase VII	Protein kinase superfamily protein
At1g07870	[29.4.1.57] protein.postranslational modification.kinase.receptor like cytoplasmatic kinase VII	Protein kinase superfamily protein
At2g30360	[29.4] protein.postranslational modification	CIPK11_PKS5_SIP4_SNRK3.22__SOS3-interacting protein 4
At3g17510	[29.4] protein.postranslational modification	CIPK1_SnRK3.16__CBL-interacting protein kinase 1
At3g57760	[29.4] protein.postranslational modification	Protein kinase superfamily protein
At5g45430	[29.4] protein.postranslational modification	Protein kinase superfamily protein
At1g61370	[29.4] protein.postranslational modification	S-locus lectin protein kinase family protein
At3g16800	[29.4] protein.postranslational modification	Protein phosphatase 2C family protein
At5g22840	[29.4] protein.postranslational modification	Protein kinase superfamily protein
At4g33920	[29.4] protein.postranslational modification	Protein phosphatase 2C family protein
At3g62260	[29.4] protein.postranslational modification	Protein phosphatase 2C family protein
At1g72770	[29.4] protein.postranslational modification	HAB1__homology to ABI1
At1g66700	[29.4] protein.postranslational modification	PXMT1__S-adenosyl-L-methionine-dependent methyltransferases superfamily protein
At3g25250	[29.4] protein.postranslational modification	AGC2_AGC2-1_AtOXI1_OXI1__AGC (cAMP-dependent, cGMP-dependent and protein kinase C) kinase family protein
At2g17850	[29.4] protein.postranslational modification	Rhodanese/Cell cycle control phosphatase superfamily protein
At4g27960	[29.5.11.3] protein.degradation.ubiquitin.E2	UBC9__ubiquitin conjugating enzyme 9
At5g41700	[29.5.11.3] protein.degradation.ubiquitin.E2	ATUBC8_UBC8__ubiquitin conjugating enzyme 8
At3g10910	[29.5.11.4.2] protein.degradation.ubiquitin.E3.RING	RING/U-box superfamily protein
At1g27910	[29.5.11.4.2] protein.degradation.ubiquitin.E3.RING	ATPUB45_PUB45__plant U-box 45
At3g07360	[29.5.11.4.2] protein.degradation.ubiquitin.E3.RING	ATPUB9_PUB9__plant U-box 9
At1g15100	[29.5.11.4.2] protein.degradation.ubiquitin.E3.RING	RHA2A__RING-H2 finger A2A
At1g10650	[29.5.11.4.2] protein.degradation.ubiquitin.E3.RING	SBP (S-ribonuclease binding protein) family protein
At5g47610	[29.5.11.4.2] protein.degradation.ubiquitin.E3.RING	RING/U-box superfamily protein
At5g42200	[29.5.11.4.2] protein.degradation.ubiquitin.E3.RING	RING/U-box superfamily protein
At1g62710	[29.5.3] protein.degradation.cysteine protease	BETA-VPE_BETAVPE__beta vacuolar processing enzyme
At3g19390	[29.5.3] protein.degradation.cysteine protease	Granulin repeat cysteine protease family protein
At2g47720	[29.5.2] protein.degradation.autophagy	FUNCTIONS IN: molecular_function unknown; INVOLVED IN: biological_process unknown; LOCATED IN: chloroplast; EXPRESSED IN: 7 plant structures; EXPRESSED DURING: 4 anthesis, F mature embryo stage, petal differentiation and expansion stage, E expanded cotyledon stage, D bilateral stage; BEST Arabidopsis thaliana protein match is: Transducin/WD40 repeat-like superfamily protein (TAIR:AT3G62770.1); Ha…
At1g03220	[29.5.4] protein.degradation.aspartate protease	Eukaryotic aspartyl protease family protein
At1g66180	[29.5.4] protein.degradation.aspartate protease	Eukaryotic aspartyl protease family protein
At2g46500	[29.5.11] protein.degradation.ubiquitin	ATPI4K GAMMA 4_PI4K GAMMA 4_UBDK GAMMA 4__phosphoinositide 4-kinase gamma 4
At5g61950	[29.5.11] protein.degradation.ubiquitin	Ubiquitin carboxyl-terminal hydrolase-related protein
At1g43910	[29.5.9] protein.degradation.AAA type	P-loop containing nucleoside triphosphate hydrolases superfamily protein
At5g17740	[29.5.9] protein.degradation.AAA type	P-loop containing nucleoside triphosphate hydrolases superfamily protein
At3g50930	[29.5.9] protein.degradation.AAA type	BCS1__cytochrome BC1 synthesis
At2g18193	[29.5.9] protein.degradation.AAA type	P-loop containing nucleoside triphosphate hydrolases superfamily protein
At3g27150	[29.5.11.4.3.2] protein.degradation.ubiquitin.E3.SCF.FBOX	Galactose oxidase/kelch repeat superfamily protein
At1g49790	[29.5.11.4.3.2] protein.degradation.ubiquitin.E3.SCF.FBOX	F-box associated ubiquitination effector family protein
At1g22220	[29.5.11.4.3.2] protein.degradation.ubiquitin.E3.SCF.FBOX	F-box family protein
At5g67140	[29.5.11.4.3.2] protein.degradation.ubiquitin.E3.SCF.FBOX	F-box/RNI-like superfamily protein
At2g24540	[29.5.11.4.3.2] protein.degradation.ubiquitin.E3.SCF.FBOX	AFR__Galactose oxidase/kelch repeat superfamily protein
At4g05010	[29.5.11.4.3.2] protein.degradation.ubiquitin.E3.SCF.FBOX	F-box family protein
At5g51070	[29.5.5] protein.degradation.serine protease	CLPD_ERD1_SAG15__Clp ATPase
At5g36180	[29.5.5] protein.degradation.serine protease	scpl1__serine carboxypeptidase-like 1
At4g20070	[29.5] protein.degradation	AAH_ATAAH__allantoate amidohydrolase
At2g31865	[29.5] protein.degradation	PARG2__poly(ADP-ribose) glycohydrolase 2
At3g21860	[29.5.11.4.3.1] protein.degradation.ubiquitin.E3.SCF.SKP	ASK10_SK10__SKP1-like 10
At5g03240	[29.5.11.1] protein.degradation.ubiquitin.ubiquitin	UBQ3__polyubiquitin 3
At1g70170	[29.5.7] protein.degradation.metalloprotease	MMP__matrix metalloproteinase
At1g76490	[16.1.2.3] secondary metabolism.isoprenoids.mevalonate pathway.HMG-CoA reductase	HMG1_HMGR1__hydroxy methylglutaryl CoA reductase 1
At3g09220	[16.10] secondary metabolism.simple phenols	LAC7__laccase 7
At5g47950	[16.2] secondary metabolism.phenylpropanoids	HXXXD-type acyl-transferase family protein
At1g65060	[16.2.1.3] secondary metabolism.phenylpropanoids.lignin biosynthesis.4CL	4CL3__4-coumarate:CoA ligase 3
At3g57020	[16.4.1.1007] secondary metabolism.N misc.alkaloid-like	Calcium-dependent phosphotriesterase superfamily protein
At5g48180	[16.5.1.3.2] secondary metabolism.sulfur-containing.glucosinolates.degradation.nitrilespecifier protein	NSP5__nitrile specifier protein 5
At5g26000	[16.5.1.3.1.1] secondary metabolism.sulfur-containing.glucosinolates.degradation.myrosinase.TGG	BGLU38_TGG1__thioglucoside glucohydrolase 1
At5g25980	[16.5.1.3.1.1] secondary metabolism.sulfur-containing.glucosinolates.degradation.myrosinase.TGG	BGLU37_TGG2__glucoside glucohydrolase 2
At1g34060	[16.5.99.1] secondary metabolism.sulfur-containing.misc.alliinase	Pyridoxal phosphate (PLP)-dependent transferases superfamily protein
At3g21420	[16.8.4] secondary metabolism.flavonoids.flavonols	2-oxoglutarate (2OG) and Fe(II)-dependent oxygenase superfamily protein
At2g45400	[16.8.4.1] secondary metabolism.flavonoids.flavonols.dihydrokaempferol 4-reductase	BEN1__NAD(P)-binding Rossmann-fold superfamily protein
At1g19540	[16.8.5] secondary metabolism.flavonoids.isoflavonols	NmrA-like negative transcriptional regulator family protein
At3g29630	[16.8.3] secondary metabolism.flavonoids.dihydroflavonols	UDP-Glycosyltransferase superfamily protein
At4g01070	[16.8.3] secondary metabolism.flavonoids.dihydroflavonols	GT72B1_UGT72B1__UDP-Glycosyltransferase superfamily protein
At4g27140	[33.1] development.storage proteins	AT2S1_SESA1__seed storage albumin 1
At5g44120	[33.1] development.storage proteins	ATCRA1_CRA1_CRU1__RmlC-like cupins superfamily protein
At1g52690	[33.2] development.late embryogenesis abundant	Late embryogenesis abundant protein (LEA) family protein
At1g69170	[33.3] development.squamosa promoter binding like (SPL)	Squamosa promoter-binding protein-like (SBP domain) transcription factor family protein
At2g33810	[33.3] development.squamosa promoter binding like (SPL)	SPL3__squamosa promoter binding protein-like 3
At5g59920	[33.99] development.unspecified	ULI3__Cysteine/Histidine-rich C1 domain family protein
At1g78020	[33.99] development.unspecified	Protein of unknown function (DUF581)
At3g49530	[33.99] development.unspecified	ANAC062_NAC062_NTL6__NAC domain containing protein 62
At4g35985	[33.99] development.unspecified	Senescence/dehydration-associated protein-related
At5g63790	[33.99] development.unspecified	ANAC102_NAC102__NAC domain containing protein 102
At3g44735	[33.99] development.unspecified	ATPSK3_PSK1_PSK3__PHYTOSULFOKINE 3 PRECURSOR
At3g16640	[33.99] development.unspecified	TCTP__translationally controlled tumor protein
At5g18270	[33.99] development.unspecified	ANAC087__Arabidopsis NAC domain containing protein 87
At1g52540	[33.99] development.unspecified	Protein kinase superfamily protein
At3g11980	[33.99] development.unspecified	FAR2_MS2__Jojoba acyl CoA reductase-related male sterility protein
At3g25655	[33.99] development.unspecified	IDL1__inflorescence deficient in abscission (IDA)-like 1
At3g14770	[33.99] development.unspecified	Nodulin MtN3 family protein
At2g40900	[33.99] development.unspecified	nodulin MtN21 /EamA-like transporter family protein
At1g22160	[33.99] development.unspecified	Protein of unknown function (DUF581)
At3g61190	[33.99] development.unspecified	BAP1__BON association protein 1
At2g41380	[33.99] development.unspecified	S-adenosyl-L-methionine-dependent methyltransferases superfamily protein
At5g15850	[33.99] development.unspecified	ATCOL1_COL1__CONSTANS-like 1
At1g01720	[33.99] development.unspecified	ANAC002_ATAF1__NAC (No Apical Meristem) domain transcriptional regulator superfamily protein
At1g61340	[33.99] development.unspecified	F-box family protein
At1g32870	[33.99] development.unspecified	ANAC013_ANAC13_NAC13__NAC domain protein 13
At3g02380	[33.99] development.unspecified	ATCOL2_COL2__CONSTANS-like 2
At3g19240	[33.99] development.unspecified	Vacuolar import/degradation, Vid27-related protein
At1g04770	[33.99] development.unspecified	Tetratricopeptide repeat (TPR)-like superfamily protein
At1g77450	[33.99] development.unspecified	anac032_NAC032__NAC domain containing protein 32
At4g35770	[33.99] development.unspecified	ATSEN1_DIN1_SEN1_SEN1__Rhodanese/Cell cycle control phosphatase superfamily protein
At5g48850	[33.99] development.unspecified	ATSDI1__Tetratricopeptide repeat (TPR)-like superfamily protein
At2g39510	[33.99] development.unspecified	nodulin MtN21 /EamA-like transporter family protein
At4g17670	[33.99] development.unspecified	Protein of unknown function (DUF581)
At3g03270	[33.99] development.unspecified	Adenine nucleotide alpha hydrolases-like superfamily protein
At3g29970	[33.99] development.unspecified	B12D protein
At1g36370	[25.1] C1-metabolism.glycine hydroxymethyltransferase	SHM7__serine hydroxymethyltransferase 7
At4g24230	[11.1.13] lipid metabolism.FA synthesis and FA elongation.acyl-CoA binding protein	ACBP3__acyl-CoA-binding domain 3
At1g07720	[11.1.10] lipid metabolism.FA synthesis and FA elongation.beta ketoacyl CoA synthase	KCS3__3-ketoacyl-CoA synthase 3
At2g11810	[11.10.1] lipid metabolism.glycolipid synthesis.MGDG synthase	ATMGD3_MGD3_MGDC__monogalactosyldiacylglycerol synthase type C
At1g43800	[11.1.15] lipid metabolism.FA synthesis and FA elongation.ACP desaturase	Plant stearoyl-acyl-carrier-protein desaturase family protein
At3g12120	[11.2.4] lipid metabolism.FA desaturation.omega 6 desaturase	FAD2__fatty acid desaturase 2
At4g01950	[11.3] lipid metabolism.Phospholipid synthesis	ATGPAT3_GPAT3__glycerol-3-phosphate acyltransferase 3
At1g64720	[11.6] lipid metabolism.lipid transfer proteins etc	CP5__Polyketide cyclase/dehydrase and lipid transport superfamily protein
At3g58490	[11.8.1] lipid metabolism.''exotics'' (steroids, squalene etc).sphingolipids	Phosphatidic acid phosphatase (PAP2) family protein
At1g75000	[11.8.1] lipid metabolism.''exotics'' (steroids, squalene etc).sphingolipids	GNS1/SUR4 membrane protein family
At1g07420	[11.8.2] lipid metabolism.''exotics'' (steroids, squalene etc).methylsterol monooxygenase	ATSMO2_SMO2-1__sterol 4-alpha-methyl-oxidase 2-1
At4g26690	[11.9.3.3] lipid metabolism.lipid degradation.lysophospholipases.glycerophosphodiester phosphodiesterase	GPDL2_MRH5_SHV3__PLC-like phosphodiesterase family protein
At1g68620	[11.9.3.2] lipid metabolism.lipid degradation.lysophospholipases.carboxylesterase	alpha/beta-Hydrolases superfamily protein
At2g30550	[11.9.2.1] lipid metabolism.lipid degradation.lipases.triacylglycerol lipase	alpha/beta-Hydrolases superfamily protein
At1g51440	[11.9.2.1] lipid metabolism.lipid degradation.lipases.triacylglycerol lipase	alpha/beta-Hydrolases superfamily protein
At4g35790	[11.9.3.1] lipid metabolism.lipid degradation.lysophospholipases.phospholipase D	ATPLDDELTA_PLDDELTA__phospholipase D delta
At4g30440	[10.1.6] cell wall.precursor synthesis.GAE	GAE1__UDP-D-glucuronate 4-epimerase 1
At2g39770	[10.1.1.1] cell wall.precursor synthesis.NDP sugar pyrophosphorylase.GDP mannose	CYT1_EMB101_GMP1_SOZ1_VTC1__Glucose-1-phosphate adenylyltransferase family protein
At4g23990	[10.2.1] cell wall.cellulose synthesis.cellulose synthase	ATCSLG3_CSLG3__cellulose synthase like G3
At5g06860	[10.6.3] cell wall.degradation.pectate lyases and polygalacturonases	ATPGIP1_PGIP1__polygalacturonase inhibiting protein 1
At1g48100	[10.6.3] cell wall.degradation.pectate lyases and polygalacturonases	Pectin lyase-like superfamily protein
At4g30270	[10.6.2] cell wall.degradation.mannan-xylose-arabinose-fucose	MERI-5_MERI5B_SEN4_XTH24__xyloglucan endotransglucosylase/hydrolase 24
At5g65730	[10.7] cell wall.modification	XTH6__xyloglucan endotransglucosylase/hydrolase 6
At2g40610	[10.7] cell wall.modification	ATEXP8_ATEXPA8_ATHEXP ALPHA 1.11_EXP8_EXPA8__expansin A8
At3g45970	[10.7] cell wall.modification	ATEXLA1_ATEXPL1_ATHEXP BETA 2.1_EXLA1_EXPL1__expansin-like A1
At4g25810	[10.7] cell wall.modification	XTH23_XTR6__xyloglucan endotransglycosylase 6
At4g30290	[10.7] cell wall.modification	ATXTH19_XTH19__xyloglucan endotransglucosylase/hydrolase 19
At4g30280	[10.7] cell wall.modification	ATXTH18_XTH18__xyloglucan endotransglucosylase/hydrolase 18
At4g30380	[10.7] cell wall.modification	Barwin-related endoglucanase
At3g09410	[10.8.2] cell wall.pectin*esterases.acetyl esterase	Pectinacetylesterase family protein
At2g45220	[10.8.99] cell wall.pectin*esterases.misc	Plant invertase/pectin methylesterase inhibitor superfamily
At1g11580	[10.8.1] cell wall.pectin*esterases.PME	ATPMEPCRA_PMEPCRA__methylesterase PCR A
At4g22710	[26.10] misc.cytochrome P450	CYP706A2__cytochrome P450, family 706, subfamily A, polypeptide 2
At2g25160	[26.10] misc.cytochrome P450	CYP82F1__cytochrome P450, family 82, subfamily F, polypeptide 1
At5g36140	[26.10] misc.cytochrome P450	CYP716A2__cytochrome P450, family 716, subfamily A, polypeptide 2
At4g30210	[26.10] misc.cytochrome P450	AR2_ATR2__P450 reductase 2
At5g45340	[26.10] misc.cytochrome P450	CYP707A3__cytochrome P450, family 707, subfamily A, polypeptide 3
At3g28740	[26.10] misc.cytochrome P450	CYP81D1__Cytochrome P450 superfamily protein
At3g03470	[26.10] misc.cytochrome P450	CYP89A9__cytochrome P450, family 87, subfamily A, polypeptide 9
At4g37370	[26.10] misc.cytochrome P450	CYP81D8__cytochrome P450, family 81, subfamily D, polypeptide 8
At5g39580	[26.12] misc.peroxidases	Peroxidase superfamily protein
At2g01180	[26.13] misc.acid and other phosphatases	ATLPP1_ATPAP1_LPP1_PAP1__phosphatidic acid phosphatase 1
At3g17790	[26.13] misc.acid and other phosphatases	ATACP5_ATPAP17_PAP17__purple acid phosphatase 17
At5g26000	[26.16] misc.myrosinases-lectin-jacalin	BGLU38_TGG1__thioglucoside glucohydrolase 1
At1g78850	[26.16] misc.myrosinases-lectin-jacalin	D-mannose binding lectin protein with Apple-like carbohydrate-binding domain
At2g39310	[26.16] misc.myrosinases-lectin-jacalin	JAL22__jacalin-related lectin 22
At1g73040	[26.16] misc.myrosinases-lectin-jacalin	Mannose-binding lectin superfamily protein
At1g47960	[26.18] misc.invertase/pectin methylesterase inhibitor family protein	ATC/VIF1_C/VIF1__cell wall / vacuolar inhibitor of fructosidase 1
At3g21560	[26.2] misc.UDP glucosyl and glucoronyl transferases	UGT84A2__UDP-Glycosyltransferase superfamily protein
At2g23260	[26.2] misc.UDP glucosyl and glucoronyl transferases	UGT84B1__UDP-glucosyl transferase 84B1
At2g26480	[26.2] misc.UDP glucosyl and glucoronyl transferases	UGT76D1__UDP-glucosyl transferase 76D1
At2g15490	[26.2] misc.UDP glucosyl and glucoronyl transferases	UGT73B4__UDP-glycosyltransferase 73B4
At2g30140	[26.2] misc.UDP glucosyl and glucoronyl transferases	UDP-Glycosyltransferase superfamily protein
At3g55700	[26.2] misc.UDP glucosyl and glucoronyl transferases	UDP-Glycosyltransferase superfamily protein
At2g16890	[26.2] misc.UDP glucosyl and glucoronyl transferases	UDP-Glycosyltransferase superfamily protein
At4g34135	[26.2] misc.UDP glucosyl and glucoronyl transferases	UGT73B2__UDP-glucosyltransferase 73B2
At4g34131	[26.2] misc.UDP glucosyl and glucoronyl transferases	UGT73B3__UDP-glucosyl transferase 73B3
At2g36780	[26.2] misc.UDP glucosyl and glucoronyl transferases	UDP-Glycosyltransferase superfamily protein
At4g12545	[26.21] misc.protease inhibitor/seed storage/lipid transfer protein (LTP) family protein	Bifunctional inhibitor/lipid-transfer protein/seed storage 2S albumin superfamily protein
At4g12550	[26.21] misc.protease inhibitor/seed storage/lipid transfer protein (LTP) family protein	AIR1__Auxin-Induced in Root cultures 1
At4g15160	[26.21] misc.protease inhibitor/seed storage/lipid transfer protein (LTP) family protein	Bifunctional inhibitor/lipid-transfer protein/seed storage 2S albumin superfamily protein
At4g13180	[26.22] misc.short chain dehydrogenase/reductase (SDR)	NAD(P)-binding Rossmann-fold superfamily protein
At1g64590	[26.22] misc.short chain dehydrogenase/reductase (SDR)	NAD(P)-binding Rossmann-fold superfamily protein
At5g10050	[26.22] misc.short chain dehydrogenase/reductase (SDR)	NAD(P)-binding Rossmann-fold superfamily protein
At2g32030	[26.24] misc.GCN5-related N-acetyltransferase	Acyl-CoA N-acyltransferases (NAT) superfamily protein
At2g32020	[26.24] misc.GCN5-related N-acetyltransferase	Acyl-CoA N-acyltransferases (NAT) superfamily protein
At1g29660	[26.28] misc.GDSL-motif lipase	GDSL-like Lipase/Acylhydrolase superfamily protein
At1g26560	[26.3] misc.gluco-, galacto- and mannosidases	BGLU40__beta glucosidase 40
At2g44460	[26.3] misc.gluco-, galacto- and mannosidases	BGLU28__beta glucosidase 28
At5g42760	[26.6] misc.O-methyl transferases	Leucine carboxyl methyltransferase
At4g15760	[26.7] misc.oxidases - copper, flavone etc.	MO1__monooxygenase 1
At4g20830	[26.8] misc.nitrilases, *nitrile lyases, berberine bridge enzymes, reticuline oxidases, troponine reductases	FAD-binding Berberine family protein
At1g26380	[26.8] misc.nitrilases, *nitrile lyases, berberine bridge enzymes, reticuline oxidases, troponine reductases	FAD-binding Berberine family protein
At4g19880	[26.9] misc.glutathione S transferases	Glutathione S-transferase family protein
At1g17170	[26.9] misc.glutathione S transferases	ATGSTU24_GST_GSTU24__glutathione S-transferase TAU 24
At5g62480	[26.9] misc.glutathione S transferases	ATGSTU9_GST14_GST14B_GSTU9__glutathione S-transferase tau 9
At1g69930	[26.9] misc.glutathione S transferases	ATGSTU11_GSTU11__glutathione S-transferase TAU 11
At1g14550	[26.9] misc.glutathione S transferases	Peroxidase superfamily protein
At1g14540	[26.9] misc.glutathione S transferases	Peroxidase superfamily protein
At1g54100	[5.10] fermentation.aldehyde dehydrogenase	ALDH7B4__aldehyde dehydrogenase 7B4
At5g54960	[5.2] fermentation.PDC	PDC2__pyruvate decarboxylase-2
At4g33070	[5.2] fermentation.PDC	Thiamine pyrophosphate dependent pyruvate decarboxylase family protein
At1g77120	[5.3] fermentation.ADH	ADH_ADH1_ATADH_ATADH1__alcohol dehydrogenase 1
At5g03555	[34.10] transport.nucleotides	permease, cytosine/purines, uracil, thiamine, allantoin family protein
At1g57990	[34.10] transport.nucleotides	ATPUP18_PUP18__purine permease 18
At2g07671	[34.1.1.2] transport.p- and v-ATPases.H+-transporting two-sector ATPase.subunit C	ATP synthase subunit C family protein
At1g32450	[34.13] transport.peptides and oligopeptides	NRT1.5__nitrate transporter 1.5
At1g72140	[34.13] transport.peptides and oligopeptides	Major facilitator superfamily protein
At5g45380	[34.14] transport.unspecified cations	ATDUR3_DUR3__solute:sodium symporters;urea transmembrane transporters
At5g26220	[34.14] transport.unspecified cations	ChaC-like family protein
At5g44110	[34.16] transport.ABC transporters and multidrug resistance systems	ATNAP2_ATPOP1_POP1__P-loop containing nucleoside triphosphate hydrolases superfamily protein
At1g02520	[34.16] transport.ABC transporters and multidrug resistance systems	PGP11__P-glycoprotein 11
At3g21080	[34.16] transport.ABC transporters and multidrug resistance systems	ABC transporter-related
At5g06530	[34.16] transport.ABC transporters and multidrug resistance systems	ABC-2 type transporter family protein
At3g27170	[34.18] transport.unspecified anions	ATCLC-B_CLC-B__chloride channel B
At2g29870	[34.19.99] transport.Major Intrinsic Proteins.unspecified	Aquaporin-like superfamily protein
At3g53420	[34.19.1] transport.Major Intrinsic Proteins.PIP	PIP2_PIP2;1_PIP2A__plasma membrane intrinsic protein 2A
At2g34390	[34.19.3] transport.Major Intrinsic Proteins.NIP	NIP2;1_NLM4__NOD26-like intrinsic protein 2;1
At1g08930	[34.2] transporter.sugars	ERD6__Major facilitator superfamily protein
At1g79410	[34.2] transporter.sugars	5-Oct_AtOCT5__organic cation/carnitine transporter5
At2g16130	[34.2] transporter.sugars	ATPMT2_PMT2__polyol/monosaccharide transporter 2
At2g46450	[34.22] transport.cyclic nucleotide or calcium regulated channels	ATCNGC12_CNGC12__cyclic nucleotide-gated channel 12
At2g46440	[34.22] transport.cyclic nucleotide or calcium regulated channels	ATCNGC11_CNGC11_CNGC11__cyclic nucleotide-gated channels
At1g58030	[34.3] transport.amino acids	CAT2__cationic amino acid transporter 2
At3g56200	[34.3] transport.amino acids	Transmembrane amino acid transporter family protein
At5g09220	[34.3] transport.amino acids	AAP2__amino acid permease 2
At1g12110	[34.4] transport.nitrate	ATNRT1_B-1_CHL1_CHL1-1_NRT1_NRT1.1__nitrate transporter 1.1
At3g21670	[34.4] transport.nitrate	Major facilitator superfamily protein
At1g12940	[34.4] transport.nitrate	ATNRT2.5_NRT2.5__nitrate transporter2.5
At1g64780	[34.5] transport.ammonium	AMT1;2_ATAMT1;2__ammonium transporter 1;2
At1g72660	[34.5] transport.ammonium	P-loop containing nucleoside triphosphate hydrolases superfamily protein
At4g08620	[34.6] transport.sulphate	SULTR1;1__sulphate transporter 1;1
At3g51895	[34.6] transport.sulphate	AST12_SULTR3;1__sulfate transporter 3;1
At1g26730	[34.7] transport.phosphate	EXS (ERD1/XPR1/SYG1) family protein
At3g01550	[34.8] transport.metabolite transporters at the envelope membrane	ATPPT2_PPT2__phosphoenolpyruvate (pep)/phosphate translocator 2
At1g61800	[34.8] transport.metabolite transporters at the envelope membrane	ATGPT2_GPT2__glucose-6-phosphate/phosphate translocator 2
At2g22500	[34.9] transport.metabolite transporters at the mitochondrial membrane	ATPUMP5_DIC1_UCP5__uncoupling protein 5
At3g47420	[34.98] transporter.membrane system unknown	ATPS3_PS3__phosphate starvation-induced gene 3
At1g33090	[34.99] transport.misc	MATE efflux family protein
At1g22530	[34.99] transport.misc	PATL2__PATELLIN 2
At2g17500	[34.99] transport.misc	Auxin efflux carrier family protein
At1g66760	[34.99] transport.misc	MATE efflux family protein
At1g71870	[34.99] transport.misc	MATE efflux family protein
At2g36950	[34.99] transport.misc	Heavy metal transport/detoxification superfamily protein
At5g58070	[34.99] transport.misc	ATTIL_TIL__temperature-induced lipocalin
At2g04050	[34.99] transport.misc	MATE efflux family protein
At3g20250	[35.1.12] not assigned.no ontology.pumilio/Puf RNA-binding domain-containing protein	APUM5_PUM5__pumilio 5
At4g02180	[35.1.26] not assigned.no ontology.DC1 domain containing protein	DC1 domain-containing protein
At2g19650	[35.1.26] not assigned.no ontology.DC1 domain containing protein	Cysteine/Histidine-rich C1 domain family protein
At3g13760	[35.1.26] not assigned.no ontology.DC1 domain containing protein	Cysteine/Histidine-rich C1 domain family protein
At4g01350	[35.1.26] not assigned.no ontology.DC1 domain containing protein	Cysteine/Histidine-rich C1 domain family protein
At5g43040	[35.1.26] not assigned.no ontology.DC1 domain containing protein	Cysteine/Histidine-rich C1 domain family protein
At1g44050	[35.1.26] not assigned.no ontology.DC1 domain containing protein	Cysteine/Histidine-rich C1 domain family protein
At4g14980	[35.1.26] not assigned.no ontology.DC1 domain containing protein	Cysteine/Histidine-rich C1 domain family protein
At3g45840	[35.1.26] not assigned.no ontology.DC1 domain containing protein	Cysteine/Histidine-rich C1 domain family protein
At2g02680	[35.1.26] not assigned.no ontology.DC1 domain containing protein	Cysteine/Histidine-rich C1 domain family protein
At2g02610	[35.1.26] not assigned.no ontology.DC1 domain containing protein	Cysteine/Histidine-rich C1 domain family protein
At1g66440	[35.1.26] not assigned.no ontology.DC1 domain containing protein	Cysteine/Histidine-rich C1 domain family protein
At5g09950	[35.1.5] not assigned.no ontology.pentatricopeptide (PPR) repeat-containing protein	Tetratricopeptide repeat (TPR)-like superfamily protein
At5g06630	[35.1.42] not assigned.no ontology.proline rich family	proline-rich extensin-like family protein
At2g24980	[35.1.42] not assigned.no ontology.proline rich family	Proline-rich extensin-like family protein
At2g39570	[35.1.1023] not assigned.no ontology	ACT domain-containing protein
At1g67360	[35.1.1023] not assigned.no ontology	Rubber elongation factor protein (REF)
At3g56880	[35.1.1023] not assigned.no ontology	VQ motif-containing protein
At2g44770	[35.1.1023] not assigned.no ontology	ELMO/CED-12 family protein
At2g39420	[35.1.1023] not assigned.no ontology	alpha/beta-Hydrolases superfamily protein
At1g23550	[35.1.1023] not assigned.no ontology	SRO2__similar to RCD one 2
At2g37970	[35.1.1023] not assigned.no ontology	SOUL-1__SOUL heme-binding family protein
At5g64550	[35.1.1023] not assigned.no ontology	loricrin-related
At3g10420	[35.1.1023] not assigned.no ontology	P-loop containing nucleoside triphosphate hydrolases superfamily protein
At2g27080	[35.1.1023] not assigned.no ontology	Late embryogenesis abundant (LEA) hydroxyproline-rich glycoprotein family
At4g02940	[35.1.1023] not assigned.no ontology	oxidoreductase, 2OG-Fe(II) oxygenase family protein
At1g03620	[35.1.1023] not assigned.no ontology	ELMO/CED-12 family protein
At1g22930	[35.1.1023] not assigned.no ontology	T-complex protein 11
At5g11090	[35.1.1023] not assigned.no ontology	serine-rich protein-related
At5g22460	[35.1.1023] not assigned.no ontology	alpha/beta-Hydrolases superfamily protein
At5g52750	[35.1.1023] not assigned.no ontology	Heavy metal transport/detoxification superfamily protein
At5g62130	[35.1.1023] not assigned.no ontology	Per1-like family protein
At1g68450	[35.1.1023] not assigned.no ontology	VQ motif-containing protein
At1g14870	[35.1.1023] not assigned.no ontology	PCR2__PLANT CADMIUM RESISTANCE 2
At3g50440	[35.1.1023] not assigned.no ontology	ATMES10_MES10__methyl esterase 10
At2g41250	[35.1.1023] not assigned.no ontology	Haloacid dehalogenase-like hydrolase (HAD) superfamily protein
At2g35710	[35.1.1023] not assigned.no ontology	Nucleotide-diphospho-sugar transferases superfamily protein
At2g32870	[35.1.1023] not assigned.no ontology	TRAF-like family protein
At5g38100	[35.1.1023] not assigned.no ontology	S-adenosyl-L-methionine-dependent methyltransferases superfamily protein
At4g15610	[35.1.1023] not assigned.no ontology	Uncharacterised protein family (UPF0497)
At5g11650	[35.1.1023] not assigned.no ontology	alpha/beta-Hydrolases superfamily protein
At1g49405	[35.1.1023] not assigned.no ontology	Uncharacterised protein family (UPF0497)
At1g72800	[35.1.1023] not assigned.no ontology	RNA-binding (RRM/RBD/RNP motifs) family protein
At1g78070	[35.1.1023] not assigned.no ontology	Transducin/WD40 repeat-like superfamily protein
At4g10265	[35.1.1023] not assigned.no ontology	Wound-responsive family protein
At2g26400	[35.1.1023] not assigned.no ontology	ARD_ARD3_ATARD3__acireductone dioxygenase 3
At5g58770	[35.1.1023] not assigned.no ontology	Undecaprenyl pyrophosphate synthetase family protein
At5g49280	[35.1.41] not assigned.no ontology.hydroxyproline rich proteins	hydroxyproline-rich glycoprotein family protein
At1g70985	[35.1.41] not assigned.no ontology.hydroxyproline rich proteins	hydroxyproline-rich glycoprotein family protein
At2g05540	[35.1.40] not assigned.no ontology.glycine rich proteins	Glycine-rich protein family
At5g28630	[35.1.40] not assigned.no ontology.glycine rich proteins	glycine-rich protein
At1g07135	[35.1.40] not assigned.no ontology.glycine rich proteins	glycine-rich protein
At5g24660	[35.2.1001] not assigned.unknown	LSU2__response to low sulfur 2
At1g70700	[35.2.1001] not assigned.unknown	JAZ9_TIFY7__TIFY domain/Divergent CCT motif family protein
At5g12010	[35.2.1001] not assigned.unknown	unknown protein; INVOLVED IN: response to salt stress; LOCATED IN: chloroplast, plasma membrane, membrane; EXPRESSED IN: 23 plant structures; EXPRESSED DURING: 13 growth stages; BEST Arabidopsis thaliana protein match is: unknown protein (TAIR:AT4G29780.1); Has 1807 Blast hits to 1807 proteins in 277 species: Archae - 0; Bacteria - 0; Metazoa - 736; Fungi - 347; Plants - 385; Viruses - 0; Other E…
At5g64850	[35.2.1001] not assigned.unknown	FUNCTIONS IN: molecular_function unknown; INVOLVED IN: biological_process unknown; LOCATED IN: plasma membrane; EXPRESSED IN: 22 plant structures; EXPRESSED DURING: 13 growth stages; CONTAINS InterPro DOMAIN/s: RPM1-interacting protein 4, defence response (InterPro:IPR008700); BEST Arabidopsis thaliana protein match is: unknown protein (TAIR:AT5G09960.1); Has 30201 Blast hits to 17322 proteins in…
At3g16330	[35.2.1001] not assigned.unknown	unknown protein; BEST Arabidopsis thaliana protein match is: unknown protein (TAIR:AT1G52140.1); Has 109 Blast hits to 109 proteins in 16 species: Archae - 0; Bacteria - 0; Metazoa - 0; Fungi - 0; Plants - 109; Viruses - 0; Other Eukaryotes - 0 (source: NCBI BLink).
At1g77150	[35.2.1001] not assigned.unknown	Pentatricopeptide repeat (PPR) superfamily protein
At2g16900	[35.2.1001] not assigned.unknown	Arabidopsis phospholipase-like protein (PEARLI 4) family
At1g25400	[35.2.1001] not assigned.unknown	unknown protein; FUNCTIONS IN: molecular_function unknown; INVOLVED IN: biological_process unknown; LOCATED IN: cellular_component unknown; EXPRESSED IN: 20 plant structures; EXPRESSED DURING: 10 growth stages; BEST Arabidopsis thaliana protein match is: unknown protein (TAIR:AT1G68440.1).
At1g10990	[35.2.1001] not assigned.unknown	unknown protein; Has 6 Blast hits to 6 proteins in 2 species: Archae - 0; Bacteria - 0; Metazoa - 0; Fungi - 0; Plants - 6; Viruses - 0; Other Eukaryotes - 0 (source: NCBI BLink).
At1g28760	[35.2.1001] not assigned.unknown	Uncharacterized conserved protein (DUF2215)
At5g15190	[35.2.1001] not assigned.unknown	unknown protein; FUNCTIONS IN: molecular_function unknown; INVOLVED IN: biological_process unknown; LOCATED IN: chloroplast; EXPRESSED IN: 17 plant structures; EXPRESSED DURING: LP.04 four leaves visible, 4 anthesis, petal differentiation and expansion stage, E expanded cotyledon stage, D bilateral stage; Has 7 Blast hits to 7 proteins in 3 species: Archae - 0; Bacteria - 0; Metazoa - 0; Fungi - …
At4g27030	[35.2.1001] not assigned.unknown	FAD4_FADA__fatty acid desaturase A
At3g19370	[35.2.1001] not assigned.unknown	Plant protein of unknown function (DUF869)
At3g50780	[35.2.1001] not assigned.unknown	BEST Arabidopsis thaliana protein match is: BTB/POZ domain-containing protein (TAIR:AT1G63850.1); Has 298 Blast hits to 298 proteins in 22 species: Archae - 0; Bacteria - 0; Metazoa - 10; Fungi - 0; Plants - 287; Viruses - 0; Other Eukaryotes - 1 (source: NCBI BLink).
At3g50800	[35.2.1001] not assigned.unknown	unknown protein; FUNCTIONS IN: molecular_function unknown; INVOLVED IN: N-terminal protein myristoylation; LOCATED IN: cellular_component unknown; BEST Arabidopsis thaliana protein match is: unknown protein (TAIR:AT5G66580.1); Has 249 Blast hits to 249 proteins in 14 species: Archae - 0; Bacteria - 0; Metazoa - 0; Fungi - 0; Plants - 249; Viruses - 0; Other Eukaryotes - 0 (source: NCBI BLink).
At3g54500	[35.2.1001] not assigned.unknown	FUNCTIONS IN: molecular_function unknown; INVOLVED IN: biological_process unknown; LOCATED IN: cellular_component unknown; EXPRESSED IN: 22 plant structures; EXPRESSED DURING: 13 growth stages; BEST Arabidopsis thaliana protein match is: dentin sialophosphoprotein-related (TAIR:AT5G64170.2).
At5g40450	[35.2.1001] not assigned.unknown	unknown protein; FUNCTIONS IN: molecular_function unknown; INVOLVED IN: biological_process unknown; LOCATED IN: chloroplast, plasma membrane; EXPRESSED IN: 24 plant structures; EXPRESSED DURING: 13 growth stages; Has 30201 Blast hits to 17322 proteins in 780 species: Archae - 12; Bacteria - 1396; Metazoa - 17338; Fungi - 3422; Plants - 5037; Viruses - 0; Other Eukaryotes - 2996 (source: NCBI BLin…
At3g54000	[35.2.1001] not assigned.unknown	CONTAINS InterPro DOMAIN/s: Uncharacterised conserved protein UCP022260 (InterPro:IPR016802); Has 94 Blast hits to 94 proteins in 14 species: Archae - 0; Bacteria - 0; Metazoa - 0; Fungi - 0; Plants - 94; Viruses - 0; Other Eukaryotes - 0 (source: NCBI BLink).
At3g02800	[35.2.1001] not assigned.unknown	Tyrosine phosphatase family protein
At1g54575	[35.2.1001] not assigned.unknown	unknown protein; Has 35333 Blast hits to 34131 proteins in 2444 species: Archae - 798; Bacteria - 22429; Metazoa - 974; Fungi - 991; Plants - 531; Viruses - 0; Other Eukaryotes - 9610 (source: NCBI BLink).
At5g66005	[35.2.1001] not assigned.unknown	Expressed protein
At5g10745	[35.2.1001] not assigned.unknown	unknown protein; FUNCTIONS IN: molecular_function unknown; INVOLVED IN: biological_process unknown; LOCATED IN: endomembrane system; BEST Arabidopsis thaliana protein match is: unknown protein (TAIR:AT5G24980.1); Has 35333 Blast hits to 34131 proteins in 2444 species: Archae - 798; Bacteria - 22429; Metazoa - 974; Fungi - 991; Plants - 531; Viruses - 0; Other Eukaryotes - 9610 (source: NCBI BLink…
At1g19330	[35.2.1001] not assigned.unknown	unknown protein; FUNCTIONS IN: molecular_function unknown; INVOLVED IN: biological_process unknown; LOCATED IN: cellular_component unknown; EXPRESSED IN: 22 plant structures; EXPRESSED DURING: 13 growth stages; BEST Arabidopsis thaliana protein match is: unknown protein (TAIR:AT1G75060.1).
At2g25735	[35.2.1001] not assigned.unknown	unknown protein; Has 31 Blast hits to 31 proteins in 9 species: Archae - 0; Bacteria - 0; Metazoa - 0; Fungi - 0; Plants - 31; Viruses - 0; Other Eukaryotes - 0 (source: NCBI BLink).
At2g34655	[35.2.1001] not assigned.unknown	unknown protein; FUNCTIONS IN: molecular_function unknown; INVOLVED IN: biological_process unknown; LOCATED IN: endomembrane system; EXPRESSED IN: stem, root, inflorescence, cultured cell, leaf; Has 35333 Blast hits to 34131 proteins in 2444 species: Archae - 798; Bacteria - 22429; Metazoa - 974; Fungi - 991; Plants - 531; Viruses - 0; Other Eukaryotes - 9610 (source: NCBI BLink).
At2g17550	[35.2.1001] not assigned.unknown	unknown protein; FUNCTIONS IN: molecular_function unknown; INVOLVED IN: biological_process unknown; LOCATED IN: cellular_component unknown; EXPRESSED IN: 22 plant structures; EXPRESSED DURING: 13 growth stages; Has 215 Blast hits to 205 proteins in 55 species: Archae - 5; Bacteria - 0; Metazoa - 50; Fungi - 10; Plants - 99; Viruses - 0; Other Eukaryotes - 51 (source: NCBI BLink).
At2g26530	[35.2.1001] not assigned.unknown	AR781__Protein of unknown function (DUF1645)
At4g28310	[35.2.1001] not assigned.unknown	unknown protein; BEST Arabidopsis thaliana protein match is: unknown protein (TAIR:AT1G52270.1); Has 30201 Blast hits to 17322 proteins in 780 species: Archae - 12; Bacteria - 1396; Metazoa - 17338; Fungi - 3422; Plants - 5037; Viruses - 0; Other Eukaryotes - 2996 (source: NCBI BLink).
At3g12320	[35.2.1001] not assigned.unknown	unknown protein; BEST Arabidopsis thaliana protein match is: unknown protein (TAIR:AT5G06980.4); Has 102 Blast hits to 102 proteins in 16 species: Archae - 0; Bacteria - 0; Metazoa - 0; Fungi - 0; Plants - 98; Viruses - 0; Other Eukaryotes - 4 (source: NCBI BLink).
At1g16850	[35.2.1001] not assigned.unknown	unknown protein; FUNCTIONS IN: molecular_function unknown; INVOLVED IN: response to salt stress; LOCATED IN: endomembrane system; EXPRESSED IN: leaf apex, leaf whorl, male gametophyte, flower, leaf; EXPRESSED DURING: LP.06 six leaves visible, LP.04 four leaves visible, LP.10 ten leaves visible, petal differentiation and expansion stage, LP.08 eight leaves visible; BEST Arabidopsis thaliana protei…
At2g32210	[35.2.1001] not assigned.unknown	unknown protein; BEST Arabidopsis thaliana protein match is: unknown protein (TAIR:AT2G32190.1); Has 214 Blast hits to 214 proteins in 21 species: Archae - 0; Bacteria - 0; Metazoa - 1; Fungi - 10; Plants - 203; Viruses - 0; Other Eukaryotes - 0 (source: NCBI BLink).
At5g66052	[35.2.1001] not assigned.unknown	unknown protein; Has 30201 Blast hits to 17322 proteins in 780 species: Archae - 12; Bacteria - 1396; Metazoa - 17338; Fungi - 3422; Plants - 5037; Viruses - 0; Other Eukaryotes - 2996 (source: NCBI BLink).
At1g69890	[35.2.1001] not assigned.unknown	Protein of unknown function (DUF569)
At2g14560	[35.2.1001] not assigned.unknown	LURP1__Protein of unknown function (DUF567)
At5g14730	[35.2.1001] not assigned.unknown	unknown protein; CONTAINS InterPro DOMAIN/s: Protein of unknown function DUF1645 (InterPro:IPR012442); BEST Arabidopsis thaliana protein match is: unknown protein (TAIR:AT3G01513.1); Has 85 Blast hits to 83 proteins in 14 species: Archae - 0; Bacteria - 9; Metazoa - 0; Fungi - 0; Plants - 76; Viruses - 0; Other Eukaryotes - 0 (source: NCBI BLink).
At1g32920	[35.2.1001] not assigned.unknown	unknown protein; FUNCTIONS IN: molecular_function unknown; INVOLVED IN: response to wounding; LOCATED IN: endomembrane system; EXPRESSED IN: 23 plant structures; EXPRESSED DURING: 13 growth stages; BEST Arabidopsis thaliana protein match is: unknown protein (TAIR:AT1G32928.1); Has 42 Blast hits to 42 proteins in 8 species: Archae - 0; Bacteria - 0; Metazoa - 0; Fungi - 0; Plants - 42; Viruses - 0…
At3g60990	[35.2.1001] not assigned.unknown	Domain of unknown function (DUF23)
At1g27200	[35.2.1001] not assigned.unknown	Domain of unknown function (DUF23)
At3g29450	[35.2.1001] not assigned.unknown	General transcription factor 2-related zinc finger protein
At3g52740	[35.2.1001] not assigned.unknown	unknown protein; BEST Arabidopsis thaliana protein match is: unknown protein (TAIR:AT3G44450.1); Has 65 Blast hits to 65 proteins in 13 species: Archae - 0; Bacteria - 0; Metazoa - 0; Fungi - 0; Plants - 65; Viruses - 0; Other Eukaryotes - 0 (source: NCBI BLink).
At5g06980	[35.2.1001] not assigned.unknown	unknown protein; FUNCTIONS IN: molecular_function unknown; INVOLVED IN: response to karrikin; LOCATED IN: cellular_component unknown; EXPRESSED IN: 21 plant structures; EXPRESSED DURING: 11 growth stages; BEST Arabidopsis thaliana protein match is: unknown protein (TAIR:AT3G12320.1).
At5g36925	[35.2.1001] not assigned.unknown	unknown protein; BEST Arabidopsis thaliana protein match is: unknown protein (TAIR:AT5G36920.1); Has 9 Blast hits to 9 proteins in 2 species: Archae - 0; Bacteria - 0; Metazoa - 0; Fungi - 0; Plants - 9; Viruses - 0; Other Eukaryotes - 0 (source: NCBI BLink).
At1g03610	[35.2.1001] not assigned.unknown	Protein of unknown function (DUF789)
At2g40000	[35.2.1001] not assigned.unknown	ATHSPRO2_HSPRO2__ortholog of sugar beet HS1 PRO-1 2
At2g32200	[35.2.1001] not assigned.unknown	unknown protein; BEST Arabidopsis thaliana protein match is: unknown protein (TAIR:AT2G32210.1); Has 131 Blast hits to 131 proteins in 14 species: Archae - 0; Bacteria - 0; Metazoa - 0; Fungi - 1; Plants - 130; Viruses - 0; Other Eukaryotes - 0 (source: NCBI BLink).
At5g46295	[35.2.1001] not assigned.unknown	unknown protein; BEST Arabidopsis thaliana protein match is: unknown protein (TAIR:AT1G06475.1); Has 30201 Blast hits to 17322 proteins in 780 species: Archae - 12; Bacteria - 1396; Metazoa - 17338; Fungi - 3422; Plants - 5037; Viruses - 0; Other Eukaryotes - 2996 (source: NCBI BLink).
At2g07777	[35.2.1001] not assigned.unknown	ATP synthase 9 mitochondrial
At4g20060	[35.2.1001] not assigned.unknown	EMB1895__ARM repeat superfamily protein
At2g36220	[35.2.1001] not assigned.unknown	unknown protein; BEST Arabidopsis thaliana protein match is: unknown protein (TAIR:AT3G52710.1); Has 74 Blast hits to 74 proteins in 10 species: Archae - 0; Bacteria - 0; Metazoa - 0; Fungi - 0; Plants - 74; Viruses - 0; Other Eukaryotes - 0 (source: NCBI BLink).
At3g16900	[35.2.1001] not assigned.unknown	Protein of unknown function (DUF567)
At1g23710	[35.2.1001] not assigned.unknown	Protein of unknown function (DUF1645)
At3g07380	[35.2.1001] not assigned.unknown	Domain of unknown function (DUF23)
At5g60350	[35.2.1001] not assigned.unknown	unknown protein; Has 110 Blast hits to 97 proteins in 36 species: Archae - 0; Bacteria - 10; Metazoa - 39; Fungi - 2; Plants - 5; Viruses - 0; Other Eukaryotes - 54 (source: NCBI BLink).
At3g10020	[35.2.1001] not assigned.unknown	unknown protein; FUNCTIONS IN: molecular_function unknown; INVOLVED IN: response to oxidative stress, anaerobic respiration; LOCATED IN: cellular_component unknown; EXPRESSED IN: 23 plant structures; EXPRESSED DURING: 13 growth stages; Has 30201 Blast hits to 17322 proteins in 780 species: Archae - 12; Bacteria - 1396; Metazoa - 17338; Fungi - 3422; Plants - 5037; Viruses - 0; Other Eukaryotes - …
At1g62840	[35.2.1001] not assigned.unknown	Protein of unknown function (DUF1442)
At3g02140	[35.2.1001] not assigned.unknown	AFP4_TMAC2__AFP2 (ABI five-binding protein 2) family protein
At4g26950	[35.2.1001] not assigned.unknown	Protein of unknown function, DUF584
At5g61820	[35.2.1001] not assigned.unknown	FUNCTIONS IN: molecular_function unknown; INVOLVED IN: biological_process unknown; LOCATED IN: vacuole; EXPRESSED IN: 24 plant structures; EXPRESSED DURING: 15 growth stages; CONTAINS InterPro DOMAIN/s: Stress up-regulated Nod 19 (InterPro:IPR011692); Has 30201 Blast hits to 17322 proteins in 780 species: Archae - 12; Bacteria - 1396; Metazoa - 17338; Fungi - 3422; Plants - 5037; Viruses - 0; Oth…
At3g45730	[35.2.1001] not assigned.unknown	unknown protein; Has 3 Blast hits to 3 proteins in 1 species: Archae - 0; Bacteria - 0; Metazoa - 0; Fungi - 0; Plants - 3; Viruses - 0; Other Eukaryotes - 0 (source: NCBI BLink).
At1g17400	[35.2.1001] not assigned.unknown	unknown protein; BEST Arabidopsis thaliana protein match is: unknown protein (TAIR:AT1G72490.1); Has 30201 Blast hits to 17322 proteins in 780 species: Archae - 12; Bacteria - 1396; Metazoa - 17338; Fungi - 3422; Plants - 5037; Viruses - 0; Other Eukaryotes - 2996 (source: NCBI BLink).
At5g19875	[35.2.1001] not assigned.unknown	unknown protein; FUNCTIONS IN: molecular_function unknown; INVOLVED IN: response to oxidative stress; LOCATED IN: endomembrane system; EXPRESSED IN: 21 plant structures; EXPRESSED DURING: 13 growth stages; BEST Arabidopsis thaliana protein match is: unknown protein (TAIR:AT2G31940.1); Has 30201 Blast hits to 17322 proteins in 780 species: Archae - 12; Bacteria - 1396; Metazoa - 17338; Fungi - 342…
At1g72510	[35.2.1001] not assigned.unknown	Protein of unknown function (DUF1677)
At1g70270	[35.2.1001] not assigned.unknown	unknown protein; BEST Arabidopsis thaliana protein match is: unknown protein (TAIR:AT1G23965.1); Has 20 Blast hits to 20 proteins in 7 species: Archae - 0; Bacteria - 0; Metazoa - 0; Fungi - 0; Plants - 20; Viruses - 0; Other Eukaryotes - 0 (source: NCBI BLink).
At2g14247	[35.2.1001] not assigned.unknown	Expressed protein
At4g06603	[35.2.1001] not assigned.unknown
At1g58520	[35.2.1001] not assigned.unknown	RXW8__lipases;hydrolases, acting on ester bonds
At5g44565	[35.2.1001] not assigned.unknown	unknown protein; FUNCTIONS IN: molecular_function unknown; INVOLVED IN: biological_process unknown; LOCATED IN: endomembrane system; Has 35333 Blast hits to 34131 proteins in 2444 species: Archae - 798; Bacteria - 22429; Metazoa - 974; Fungi - 991; Plants - 531; Viruses - 0; Other Eukaryotes - 9610 (source: NCBI BLink).
At5g20670	[35.2.1001] not assigned.unknown	Protein of unknown function (DUF1677)
At3g02910	[35.2.1001] not assigned.unknown	AIG2-like (avirulence induced gene) family protein
At5g38200	[35.2.1001] not assigned.unknown	Class I glutamine amidotransferase-like superfamily protein
At1g72240	[35.2.1001] not assigned.unknown	unknown protein; BEST Arabidopsis thaliana protein match is: unknown protein (TAIR:AT1G22470.1); Has 65 Blast hits to 63 proteins in 13 species: Archae - 0; Bacteria - 0; Metazoa - 1; Fungi - 0; Plants - 64; Viruses - 0; Other Eukaryotes - 0 (source: NCBI BLink).
At4g12000	[35.2.1001] not assigned.unknown	SNARE associated Golgi protein family
At1g61260	[35.2.1001] not assigned.unknown	Protein of unknown function (DUF761)
At1g07500	[35.2.1001] not assigned.unknown	unknown protein; Has 4 Blast hits to 4 proteins in 3 species: Archae - 0; Bacteria - 0; Metazoa - 0; Fungi - 0; Plants - 4; Viruses - 0; Other Eukaryotes - 0 (source: NCBI BLink).
At5g28690	[35.2.1001] not assigned.unknown	Protein of unknown function (DUF1685)
At5g60260	[35.2.1001] not assigned.unknown	unknown protein; Has 1807 Blast hits to 1807 proteins in 277 species: Archae - 0; Bacteria - 0; Metazoa - 736; Fungi - 347; Plants - 385; Viruses - 0; Other Eukaryotes - 339 (source: NCBI BLink).
At1g33860	[35.2.1001] not assigned.unknown	unknown protein; FUNCTIONS IN: molecular_function unknown; INVOLVED IN: biological_process unknown.
At4g24700	[35.2.1001] not assigned.unknown	unknown protein; Has 20 Blast hits to 20 proteins in 7 species: Archae - 0; Bacteria - 0; Metazoa - 0; Fungi - 0; Plants - 20; Viruses - 0; Other Eukaryotes - 0 (source: NCBI BLink).
At1g79270	[35.2.1001] not assigned.unknown	ECT8__evolutionarily conserved C-terminal region 8
At2g18100	[35.2.1001] not assigned.unknown	Protein of unknown function (DUF726)
At1g19960	[35.2.1001] not assigned.unknown	BEST Arabidopsis thaliana protein match is: transmembrane receptors (TAIR:AT2G32140.1); Has 41 Blast hits to 41 proteins in 17 species: Archae - 0; Bacteria - 2; Metazoa - 23; Fungi - 0; Plants - 11; Viruses - 0; Other Eukaryotes - 5 (source: NCBI BLink).
At4g29780	[35.2.1001] not assigned.unknown	unknown protein; BEST Arabidopsis thaliana protein match is: unknown protein (TAIR:AT5G12010.1); Has 945 Blast hits to 944 proteins in 87 species: Archae - 0; Bacteria - 0; Metazoa - 519; Fungi - 43; Plants - 365; Viruses - 0; Other Eukaryotes - 18 (source: NCBI BLink).
At5g65300	[35.2.1001] not assigned.unknown	unknown protein; Has 30201 Blast hits to 17322 proteins in 780 species: Archae - 12; Bacteria - 1396; Metazoa - 17338; Fungi - 3422; Plants - 5037; Viruses - 0; Other Eukaryotes - 2996 (source: NCBI BLink).
At1g67860	[35.2.1001] not assigned.unknown	unknown protein; BEST Arabidopsis thaliana protein match is: unknown protein (TAIR:AT1G67865.1); Has 13 Blast hits to 13 proteins in 2 species: Archae - 0; Bacteria - 0; Metazoa - 0; Fungi - 0; Plants - 13; Viruses - 0; Other Eukaryotes - 0 (source: NCBI BLink).
At1g68440	[35.2.1001] not assigned.unknown	unknown protein; BEST Arabidopsis thaliana protein match is: unknown protein (TAIR:AT1G25400.2); Has 86 Blast hits to 86 proteins in 29 species: Archae - 0; Bacteria - 6; Metazoa - 27; Fungi - 11; Plants - 24; Viruses - 0; Other Eukaryotes - 18 (source: NCBI BLink).
At4g36500	[35.2.1001] not assigned.unknown	unknown protein; FUNCTIONS IN: molecular_function unknown; INVOLVED IN: biological_process unknown; LOCATED IN: mitochondrion; EXPRESSED IN: 22 plant structures; EXPRESSED DURING: 13 growth stages; BEST Arabidopsis thaliana protein match is: unknown protein (TAIR:AT2G18210.1); Has 50 Blast hits to 50 proteins in 7 species: Archae - 0; Bacteria - 0; Metazoa - 0; Fungi - 0; Plants - 50; Viruses - 0…
At1g65490	[35.2.1001] not assigned.unknown	unknown protein; FUNCTIONS IN: molecular_function unknown; INVOLVED IN: biological_process unknown; LOCATED IN: endomembrane system; EXPRESSED IN: 22 plant structures; EXPRESSED DURING: 13 growth stages; BEST Arabidopsis thaliana protein match is: unknown protein (TAIR:AT1G65486.1); Has 23 Blast hits to 23 proteins in 2 species: Archae - 0; Bacteria - 0; Metazoa - 0; Fungi - 0; Plants - 23; Virus…
At4g11211	[35.2.1001] not assigned.unknown	unknown protein; Has 35333 Blast hits to 34131 proteins in 2444 species: Archae - 798; Bacteria - 22429; Metazoa - 974; Fungi - 991; Plants - 531; Viruses - 0; Other Eukaryotes - 9610 (source: NCBI BLink).
At5g24640	[35.2.1001] not assigned.unknown	unknown protein; BEST Arabidopsis thaliana protein match is: unknown protein (TAIR:AT2G41730.1); Has 1807 Blast hits to 1807 proteins in 277 species: Archae - 0; Bacteria - 0; Metazoa - 736; Fungi - 347; Plants - 385; Viruses - 0; Other Eukaryotes - 339 (source: NCBI BLink).
At1g80240	[35.2.1001] not assigned.unknown	Protein of unknown function, DUF642
At1g05340	[35.2.1001] not assigned.unknown	unknown protein; FUNCTIONS IN: molecular_function unknown; INVOLVED IN: biological_process unknown; LOCATED IN: chloroplast; EXPRESSED IN: 14 plant structures; EXPRESSED DURING: 7 growth stages; BEST Arabidopsis thaliana protein match is: unknown protein (TAIR:AT2G32210.1); Has 189 Blast hits to 189 proteins in 27 species: Archae - 0; Bacteria - 0; Metazoa - 0; Fungi - 21; Plants - 168; Viruses -…
At5g66650	[35.2.1001] not assigned.unknown	Protein of unknown function (DUF607)
At4g33560	[35.2.1001] not assigned.unknown	Wound-responsive family protein
At5g56980	[35.2.1001] not assigned.unknown	unknown protein; FUNCTIONS IN: molecular_function unknown; INVOLVED IN: biological_process unknown; LOCATED IN: endomembrane system; EXPRESSED IN: 18 plant structures; EXPRESSED DURING: 12 growth stages; BEST Arabidopsis thaliana protein match is: unknown protein (TAIR:AT4G26130.1); Has 30201 Blast hits to 17322 proteins in 780 species: Archae - 12; Bacteria - 1396; Metazoa - 17338; Fungi - 3422;…
At4g35190	[35.2.1001] not assigned.unknown	Putative lysine decarboxylase family protein
At4g28840	[35.2.1001] not assigned.unknown	unknown protein; FUNCTIONS IN: molecular_function unknown; INVOLVED IN: biological_process unknown; LOCATED IN: chloroplast; BEST Arabidopsis thaliana protein match is: unknown protein (TAIR:AT2G20080.1); Has 71 Blast hits to 69 proteins in 15 species: Archae - 0; Bacteria - 0; Metazoa - 2; Fungi - 0; Plants - 67; Viruses - 0; Other Eukaryotes - 2 (source: NCBI BLink).
At1g79770	[35.2.1001] not assigned.unknown	Protein of unknown function (DUF1677)
At3g19680	[35.2.1001] not assigned.unknown	Protein of unknown function (DUF1005)
At3g56290	[35.2.1001] not assigned.unknown	unknown protein; Has 39 Blast hits to 39 proteins in 15 species: Archae - 0; Bacteria - 0; Metazoa - 0; Fungi - 0; Plants - 39; Viruses - 0; Other Eukaryotes - 0 (source: NCBI BLink).
At3g49570	[35.2.1001] not assigned.unknown	LSU3__response to low sulfur 3
At3g27770	[35.2.1001] not assigned.unknown	unknown protein; FUNCTIONS IN: molecular_function unknown; INVOLVED IN: biological_process unknown; EXPRESSED IN: 22 plant structures; EXPRESSED DURING: 13 growth stages; BEST Arabidopsis thaliana protein match is: unknown protein (TAIR:AT5G62960.1); Has 150 Blast hits to 150 proteins in 21 species: Archae - 0; Bacteria - 0; Metazoa - 13; Fungi - 0; Plants - 133; Viruses - 0; Other Eukaryotes - 4…
At5g48480	[35.2.1001] not assigned.unknown	Lactoylglutathione lyase / glyoxalase I family protein
At5g10695	[35.2.1001] not assigned.unknown	unknown protein; INVOLVED IN: biological_process unknown; LOCATED IN: cellular_component unknown; EXPRESSED IN: 23 plant structures; EXPRESSED DURING: 12 growth stages.
At3g55840	[35.2.1001] not assigned.unknown	Hs1pro-1 protein
At5g40690	[35.2.1001] not assigned.unknown	CONTAINS InterPro DOMAIN/s: EF-Hand 1, calcium-binding site (InterPro:IPR018247); BEST Arabidopsis thaliana protein match is: unknown protein (TAIR:AT2G41730.1); Has 1807 Blast hits to 1807 proteins in 277 species: Archae - 0; Bacteria - 0; Metazoa - 736; Fungi - 347; Plants - 385; Viruses - 0; Other Eukaryotes - 339 (source: NCBI BLink).
At2g20080	[35.2.1001] not assigned.unknown	unknown protein; FUNCTIONS IN: molecular_function unknown; INVOLVED IN: biological_process unknown; LOCATED IN: chloroplast; BEST Arabidopsis thaliana protein match is: unknown protein (TAIR:AT4G28840.1); Has 35333 Blast hits to 34131 proteins in 2444 species: Archae - 798; Bacteria - 22429; Metazoa - 974; Fungi - 991; Plants - 531; Viruses - 0; Other Eukaryotes - 9610 (source: NCBI BLink).
At1g22890	[35.2.1001] not assigned.unknown	unknown protein; FUNCTIONS IN: molecular_function unknown; INVOLVED IN: biological_process unknown; LOCATED IN: endomembrane system; EXPRESSED IN: 19 plant structures; EXPRESSED DURING: 11 growth stages; Has 17 Blast hits to 17 proteins in 2 species: Archae - 0; Bacteria - 0; Metazoa - 0; Fungi - 0; Plants - 17; Viruses - 0; Other Eukaryotes - 0 (source: NCBI BLink).
At3g59910	[35.2.1001] not assigned.unknown	Ankyrin repeat family protein
At5g42900	[35.2.1001] not assigned.unknown	COR27__cold regulated gene 27
At5g12900	[35.2.1001] not assigned.unknown	unknown protein; FUNCTIONS IN: molecular_function unknown; INVOLVED IN: biological_process unknown; LOCATED IN: chloroplast; EXPRESSED IN: 21 plant structures; EXPRESSED DURING: 13 growth stages; BEST Arabidopsis thaliana protein match is: unknown protein (TAIR:AT1G12330.1); Has 1807 Blast hits to 1807 proteins in 277 species: Archae - 0; Bacteria - 0; Metazoa - 736; Fungi - 347; Plants - 385; Vi…
At4g37030	[35.2.1001] not assigned.unknown	unknown protein; FUNCTIONS IN: molecular_function unknown; INVOLVED IN: biological_process unknown; LOCATED IN: endomembrane system; BEST Arabidopsis thaliana protein match is: unknown protein (TAIR:AT4G12680.1); Has 101 Blast hits to 99 proteins in 12 species: Archae - 0; Bacteria - 0; Metazoa - 0; Fungi - 0; Plants - 101; Viruses - 0; Other Eukaryotes - 0 (source: NCBI BLink).
At5g57340	[35.2.1001] not assigned.unknown	unknown protein; Has 30201 Blast hits to 17322 proteins in 780 species: Archae - 12; Bacteria - 1396; Metazoa - 17338; Fungi - 3422; Plants - 5037; Viruses - 0; Other Eukaryotes - 2996 (source: NCBI BLink).
At1g33050	[35.2.1001] not assigned.unknown	unknown protein; FUNCTIONS IN: molecular_function unknown; INVOLVED IN: biological_process unknown; LOCATED IN: cellular_component unknown; EXPRESSED IN: 24 plant structures; EXPRESSED DURING: 15 growth stages; BEST Arabidopsis thaliana protein match is: unknown protein (TAIR:AT4G10470.1).
At1g13340	[35.2.1001] not assigned.unknown	Regulator of Vps4 activity in the MVB pathway protein
At2g35290	[35.2.1001] not assigned.unknown	unknown protein; Has 39 Blast hits to 39 proteins in 10 species: Archae - 0; Bacteria - 0; Metazoa - 0; Fungi - 0; Plants - 39; Viruses - 0; Other Eukaryotes - 0 (source: NCBI BLink).
At1g13480	[35.2.1001] not assigned.unknown	Protein of unknown function (DUF1262)
At1g53625	[35.2.1001] not assigned.unknown	unknown protein; Has 29996 Blast hits to 6987 proteins in 655 species: Archae - 23; Bacteria - 6686; Metazoa - 10521; Fungi - 1178; Plants - 7439; Viruses - 681; Other Eukaryotes - 3468 (source: NCBI BLink).
At2g25460	[35.2.1001] not assigned.unknown	CONTAINS InterPro DOMAIN/s: C2 calcium-dependent membrane targeting (InterPro:IPR000008); BEST Arabidopsis thaliana protein match is: unknown protein (TAIR:AT5G04860.1); Has 108 Blast hits to 69 proteins in 11 species: Archae - 0; Bacteria - 0; Metazoa - 0; Fungi - 0; Plants - 108; Viruses - 0; Other Eukaryotes - 0 (source: NCBI BLink).
At1g12805	[35.2.1001] not assigned.unknown	nucleotide binding
At1g77160	[35.2.1001] not assigned.unknown	Protein of unknown function (DUF506)
At1g19020	[35.2.1001] not assigned.unknown	unknown protein; BEST Arabidopsis thaliana protein match is: unknown protein (TAIR:AT3G48180.1); Has 88 Blast hits to 88 proteins in 15 species: Archae - 0; Bacteria - 0; Metazoa - 0; Fungi - 0; Plants - 88; Viruses - 0; Other Eukaryotes - 0 (source: NCBI BLink).
At3g23170	[35.2.1001] not assigned.unknown	unknown protein; BEST Arabidopsis thaliana protein match is: unknown protein (TAIR:AT4G14450.1); Has 74 Blast hits to 74 proteins in 6 species: Archae - 0; Bacteria - 0; Metazoa - 0; Fungi - 0; Plants - 74; Viruses - 0; Other Eukaryotes - 0 (source: NCBI BLink).
At1g07970	[35.2.1001] not assigned.unknown	CONTAINS InterPro DOMAIN/s: Cytochrome B561-related, N-terminal (InterPro:IPR019176); Has 215 Blast hits to 213 proteins in 79 species: Archae - 0; Bacteria - 6; Metazoa - 131; Fungi - 22; Plants - 42; Viruses - 0; Other Eukaryotes - 14 (source: NCBI BLink).
At1g72060	[35.2.1001] not assigned.unknown	serine-type endopeptidase inhibitors
At3g03020	[35.2.1001] not assigned.unknown	unknown protein; FUNCTIONS IN: molecular_function unknown; INVOLVED IN: biological_process unknown; LOCATED IN: chloroplast; EXPRESSED IN: 21 plant structures; EXPRESSED DURING: 13 growth stages; Has 5 Blast hits to 5 proteins in 1 species: Archae - 0; Bacteria - 0; Metazoa - 0; Fungi - 0; Plants - 5; Viruses - 0; Other Eukaryotes - 0 (source: NCBI BLink).
At4g32480	[35.2.1001] not assigned.unknown	Protein of unknown function (DUF506)
At5g17350	[35.2.1001] not assigned.unknown	unknown protein; FUNCTIONS IN: molecular_function unknown; INVOLVED IN: N-terminal protein myristoylation; LOCATED IN: cellular_component unknown; EXPRESSED IN: 15 plant structures; EXPRESSED DURING: 8 growth stages; BEST Arabidopsis thaliana protein match is: unknown protein (TAIR:AT3G03280.1); Has 1807 Blast hits to 1807 proteins in 277 species: Archae - 0; Bacteria - 0; Metazoa - 736; Fungi - …
At5g03210	[35.2.1001] not assigned.unknown	unknown protein; FUNCTIONS IN: molecular_function unknown; INVOLVED IN: biological_process unknown; LOCATED IN: endomembrane system; EXPRESSED IN: 11 plant structures; EXPRESSED DURING: 7 growth stages; Has 6 Blast hits to 6 proteins in 2 species: Archae - 0; Bacteria - 0; Metazoa - 0; Fungi - 0; Plants - 6; Viruses - 0; Other Eukaryotes - 0 (source: NCBI BLink).
At3g06435	[35.2.1001] not assigned.unknown	Expressed protein
At5g39890	[35.2.1001] not assigned.unknown	Protein of unknown function (DUF1637)
At4g37700	[35.2.1001] not assigned.unknown	unknown protein; Has 64 Blast hits to 64 proteins in 11 species: Archae - 0; Bacteria - 0; Metazoa - 0; Fungi - 0; Plants - 64; Viruses - 0; Other Eukaryotes - 0 (source: NCBI BLink).
At5g65207	[35.2.1001] not assigned.unknown	unknown protein; BEST Arabidopsis thaliana protein match is: unknown protein (TAIR:AT5G10040.1); Has 30201 Blast hits to 17322 proteins in 780 species: Archae - 12; Bacteria - 1396; Metazoa - 17338; Fungi - 3422; Plants - 5037; Viruses - 0; Other Eukaryotes - 2996 (source: NCBI BLink).
At4g24110	[35.2.1001] not assigned.unknown	unknown protein; Has 76 Blast hits to 76 proteins in 13 species: Archae - 0; Bacteria - 0; Metazoa - 1; Fungi - 0; Plants - 75; Viruses - 0; Other Eukaryotes - 0 (source: NCBI BLink).
At1g68600	[35.2.1001] not assigned.unknown	Aluminium activated malate transporter family protein
At1g19530	[35.2.1001] not assigned.unknown	unknown protein; FUNCTIONS IN: molecular_function unknown; INVOLVED IN: N-terminal protein myristoylation, anaerobic respiration; LOCATED IN: cellular_component unknown; EXPRESSED IN: leaf apex, inflorescence meristem, hypocotyl, root, flower; EXPRESSED DURING: petal differentiation and expansion stage; Has 47 Blast hits to 47 proteins in 13 species: Archae - 0; Bacteria - 0; Metazoa - 0; Fungi -…
At3g13950	[35.2.1001] not assigned.unknown	unknown protein; BEST Arabidopsis thaliana protein match is: unknown protein (TAIR:AT4G13266.1); Has 339 Blast hits to 265 proteins in 12 species: Archae - 0; Bacteria - 0; Metazoa - 0; Fungi - 0; Plants - 339; Viruses - 0; Other Eukaryotes - 0 (source: NCBI BLink).
At5g66985	[35.2.1001] not assigned.unknown	unknown protein; Has 30201 Blast hits to 17322 proteins in 780 species: Archae - 12; Bacteria - 1396; Metazoa - 17338; Fungi - 3422; Plants - 5037; Viruses - 0; Other Eukaryotes - 2996 (source: NCBI BLink).
At2g41640	[35.2.1001] not assigned.unknown	Glycosyltransferase family 61 protein
At5g64870	[35.2.1001] not assigned.unknown	SPFH/Band 7/PHB domain-containing membrane-associated protein family
At2g15020	[35.2.1001] not assigned.unknown	unknown protein; BEST Arabidopsis thaliana protein match is: unknown protein (TAIR:AT5G64190.1); Has 72 Blast hits to 72 proteins in 10 species: Archae - 0; Bacteria - 0; Metazoa - 0; Fungi - 0; Plants - 72; Viruses - 0; Other Eukaryotes - 0 (source: NCBI BLink).
At4g02170	[35.2.1001] not assigned.unknown	unknown protein; BEST Arabidopsis thaliana protein match is: unknown protein (TAIR:AT5G38700.1); Has 53 Blast hits to 53 proteins in 10 species: Archae - 0; Bacteria - 0; Metazoa - 0; Fungi - 0; Plants - 53; Viruses - 0; Other Eukaryotes - 0 (source: NCBI BLink).
At5g20790	[35.2.1001] not assigned.unknown	unknown protein; FUNCTIONS IN: molecular_function unknown; INVOLVED IN: biological_process unknown; LOCATED IN: endomembrane system; EXPRESSED IN: 11 plant structures; EXPRESSED DURING: LP.04 four leaves visible, 4 anthesis, petal differentiation and expansion stage; BEST Arabidopsis thaliana protein match is: unknown protein (TAIR:AT3G43110.1).
At1g67865	[35.2.1001] not assigned.unknown	unknown protein; BEST Arabidopsis thaliana protein match is: unknown protein (TAIR:AT1G67860.1); Has 13 Blast hits to 13 proteins in 2 species: Archae - 0; Bacteria - 0; Metazoa - 0; Fungi - 0; Plants - 13; Viruses - 0; Other Eukaryotes - 0 (source: NCBI BLink).
At1g33055	[35.2.1001] not assigned.unknown	unknown protein; FUNCTIONS IN: molecular_function unknown; INVOLVED IN: anaerobic respiration; LOCATED IN: endomembrane system; EXPRESSED IN: 13 plant structures; EXPRESSED DURING: 6 growth stages; Has 20 Blast hits to 20 proteins in 8 species: Archae - 0; Bacteria - 0; Metazoa - 0; Fungi - 0; Plants - 20; Viruses - 0; Other Eukaryotes - 0 (source: NCBI BLink).
At4g01360	[35.2.1001] not assigned.unknown	unknown protein; BEST Arabidopsis thaliana protein match is: Protein of unknown function (DUF793) (TAIR:AT1G01550.2); Has 99 Blast hits to 99 proteins in 25 species: Archae - 0; Bacteria - 10; Metazoa - 0; Fungi - 0; Plants - 89; Viruses - 0; Other Eukaryotes - 0 (source: NCBI BLink).
At2g41730	[35.2.1001] not assigned.unknown	unknown protein; BEST Arabidopsis thaliana protein match is: unknown protein (TAIR:AT5G24640.1); Has 25 Blast hits to 25 proteins in 5 species: Archae - 0; Bacteria - 0; Metazoa - 0; Fungi - 0; Plants - 25; Viruses - 0; Other Eukaryotes - 0 (source: NCBI BLink).
At1g63530	[35.2.1001] not assigned.unknown	BEST Arabidopsis thaliana protein match is: hydroxyproline-rich glycoprotein family protein (TAIR:AT1G63540.1); Has 10212 Blast hits to 4024 proteins in 434 species: Archae - 1; Bacteria - 1259; Metazoa - 3608; Fungi - 2247; Plants - 291; Viruses - 90; Other Eukaryotes - 2716 (source: NCBI BLink).
At1g76600	[35.2.1001] not assigned.unknown	unknown protein; FUNCTIONS IN: molecular_function unknown; INVOLVED IN: N-terminal protein myristoylation; LOCATED IN: nucleolus, nucleus; EXPRESSED IN: 24 plant structures; EXPRESSED DURING: 15 growth stages; BEST Arabidopsis thaliana protein match is: unknown protein (TAIR:AT1G21010.1); Has 220 Blast hits to 220 proteins in 14 species: Archae - 0; Bacteria - 0; Metazoa - 0; Fungi - 0; Plants - …
At3g49580	[35.2.1001] not assigned.unknown	LSU1__response to low sulfur 1
At1g64360	[35.2.1001] not assigned.unknown	unknown protein; Has 6 Blast hits to 6 proteins in 2 species: Archae - 0; Bacteria - 0; Metazoa - 0; Fungi - 0; Plants - 6; Viruses - 0; Other Eukaryotes - 0 (source: NCBI BLink).
At3g47720	[35.2.1001] not assigned.unknown	SRO4__similar to RCD one 4
At1g32160	[35.2.1001] not assigned.unknown	Protein of unknown function (DUF760)
At5g10040	[35.2.1001] not assigned.unknown	unknown protein; BEST Arabidopsis thaliana protein match is: unknown protein (TAIR:AT5G65207.1); Has 1807 Blast hits to 1807 proteins in 277 species: Archae - 0; Bacteria - 0; Metazoa - 736; Fungi - 347; Plants - 385; Viruses - 0; Other Eukaryotes - 339 (source: NCBI BLink).
At4g12735	[35.2.1001] not assigned.unknown	unknown protein; FUNCTIONS IN: molecular_function unknown; INVOLVED IN: biological_process unknown; LOCATED IN: plasma membrane; EXPRESSED IN: rosette leaf, cultured cell; BEST Arabidopsis thaliana protein match is: unknown protein (TAIR:AT4G12731.1); Has 35333 Blast hits to 34131 proteins in 2444 species: Archae - 798; Bacteria - 22429; Metazoa - 974; Fungi - 991; Plants - 531; Viruses - 0; Othe…
At4g08555	[35.2.1001] not assigned.unknown	unknown protein; FUNCTIONS IN: molecular_function unknown; INVOLVED IN: biological_process unknown; LOCATED IN: cellular_component unknown; EXPRESSED IN: cultured cell; Has 4 Blast hits to 4 proteins in 2 species: Archae - 0; Bacteria - 0; Metazoa - 0; Fungi - 0; Plants - 4; Viruses - 0; Other Eukaryotes - 0 (source: NCBI BLink).
At2g18050	[28.1.3] DNA.synthesis/chromatin structure.histone	HIS1-3__histone H1-3
At2g47680	[28.1] DNA.synthesis/chromatin structure	zinc finger (CCCH type) helicase family protein
At1g49450	[28.1] DNA.synthesis/chromatin structure	Transducin/WD40 repeat-like superfamily protein
At5g57450	[28.1] DNA.synthesis/chromatin structure	ATXRCC3_XRCC3__homolog of X-ray repair cross complementing 3 (XRCC3)
At5g63190	[28.99] DNA.unspecified	MA3 domain-containing protein
At5g15950	[22.1.2] polyamine metabolism.synthesis.SAM decarboxylase	Adenosylmethionine decarboxylase family protein
At5g13700	[22.2.1] polyamine metabolism.degradation.polyamin oxidase	APAO_ATPAO1_PAO1__polyamine oxidase 1
At2g24600	[31.1] cell.organisation	Ankyrin repeat family protein
At1g42550	[31.1] cell.organisation	PMI1__plastid movement impaired1
At2g46250	[31.1] cell.organisation	myosin heavy chain-related
At5g45110	[31.1] cell.organisation	ATNPR3_NPR3__NPR1-like protein 3
At4g14365	[31.1] cell.organisation	XBAT34__XB3 ortholog 4 in Arabidopsis thaliana
At3g04140	[31.1] cell.organisation	Ankyrin repeat family protein
At4g27360	[31.1] cell.organisation	Dynein light chain type 1 family protein
At3g47430	[31.1] cell.organisation	PEX11B__peroxin 11B
At1g63090	[31.1] cell.organisation	AtPP2-A11_PP2-A11__phloem protein 2-A11
At1g56250	[31.1] cell.organisation	AtPP2-B14_PP2-B14__phloem protein 2-B14
At1g56240	[31.1] cell.organisation	AtPP2-B13_PP2-B13__phloem protein 2-B13
At3g52400	[31.4] cell.vesicle transport	ATSYP122_SYP122__syntaxin of plants 122
At1g64180	[31.4] cell.vesicle transport	intracellular protein transport protein USO1-related
At4g32150	[31.4] cell.vesicle transport	ATVAMP711_VAMP711__vesicle-associated membrane protein 711
At5g44610	[31.99] cell.unspecified	MAP18_PCAP2__microtubule-associated protein 18
At4g37870	[6.4] gluconeogenese/ glyoxylate cycle.PEPCK	PCK1_PEPCK__phosphoenolpyruvate carboxykinase 1
At1g32900	[2.1.2.2] major CHO metabolism.synthesis.starch.starch synthase	UDP-Glycosyltransferase superfamily protein
At5g11110	[2.1.1.1] major CHO metabolism.synthesis.sucrose.SPS	ATSPS2F_KNS2_SPS1_SPS2F__sucrose phosphate synthase 2F
At3g30720	[2.1.2.1004] major CHO metabolism.synthesis.starch	QQS__qua-quine starch
At5g18670	[2.2.2.1] major CHO metabolism.degradation.starch.starch cleavage	BAM9_BMY3__beta-amylase 3
At1g76130	[2.2.2.1] major CHO metabolism.degradation.starch.starch cleavage	AMY2_ATAMY2__alpha-amylase-like 2
At4g17090	[2.2.2.1] major CHO metabolism.degradation.starch.starch cleavage	BAM3_BMY8_CT-BMY__chloroplast beta-amylase
At5g20830	[2.2.1.5] major CHO metabolism.degradation.sucrose.Susy	ASUS1_atsus1_SUS1__sucrose synthase 1
At3g43190	[2.2.1.5] major CHO metabolism.degradation.sucrose.Susy	ATSUS4_SUS4__sucrose synthase 4
At2g47180	[3.1.1.1] minor CHO metabolism.raffinose family.galactinol synthases.known	AtGolS1_GolS1__galactinol synthase 1
At1g09350	[3.1.1.1] minor CHO metabolism.raffinose family.galactinol synthases.known	AtGolS3_GolS3__galactinol synthase 3
At5g51460	[3.2.2] minor CHO metabolism.trehalose.TPP	ATTPPA__Haloacid dehalogenase-like hydrolase (HAD) superfamily protein
At1g35910	[3.2.2] minor CHO metabolism.trehalose.TPP	Haloacid dehalogenase-like hydrolase (HAD) superfamily protein
At4g26850	[21.2.1.2] redox.ascorbate and glutathione.ascorbate.GDP-L-galactose-hexose-1-phosphate guanyltransferase	VTC2__mannose-1-phosphate guanylyltransferase (GDP)s;GDP-galactose:mannose-1-phosphate guanylyltransferases;GDP-galactose:glucose-1-phosphate guanylyltransferases;GDP-galactose:myoinositol-1-phosphate guanylyltransferases;glucose-1-phosphate guanylyltransferase
At3g09940	[21.2.1] redox.ascorbate and glutathione.ascorbate	ATMDAR3_MDAR2_MDAR3_MDHAR__monodehydroascorbate reductase
At2g16060	[21.3] redox.heme	AHB1_ARATH GLB1_ATGLB1_GLB1_HB1_NSHB1__hemoglobin 1
At4g33040	[21.4] redox.glutaredoxins	Thioredoxin superfamily protein
At3g62960	[21.4] redox.glutaredoxins	Thioredoxin superfamily protein
At5g11930	[21.4] redox.glutaredoxins	Thioredoxin superfamily protein
At1g64500	[21.4] redox.glutaredoxins	Glutaredoxin family protein
At1g28480	[21.4] redox.glutaredoxins	GRX480_roxy19__Thioredoxin superfamily protein
At5g64260	[30.1.1] signalling.in sugar and nutrient physiology	EXL2__EXORDIUM like 2
At4g08950	[30.1.1] signalling.in sugar and nutrient physiology	EXO__Phosphate-responsive 1 family protein
At1g35140	[30.1.1] signalling.in sugar and nutrient physiology	EXL7_PHI-1__Phosphate-responsive 1 family protein
At3g16360	[30.10] signalling.phosphorelay	AHP4__HPT phosphotransmitter 4
At5g59920	[30.11] signalling.light	ULI3__Cysteine/Histidine-rich C1 domain family protein
At1g53090	[30.11] signalling.light	SPA4__SPA1-related 4
At2g46340	[30.11] signalling.light	SPA1__SPA (suppressor of phyA-105) protein family
At2g30520	[30.11] signalling.light	RPT2__Phototropic-responsive NPH3 family protein
At2g31880	[30.2.11] signalling.receptor kinases.leucine rich repeat XI	EVR_SOBIR1__Leucine-rich repeat protein kinase family protein
At1g73080	[30.2.11] signalling.receptor kinases.leucine rich repeat XI	ATPEPR1_PEPR1__PEP1 receptor 1
At5g38990	[30.2.16] signalling.receptor kinases.Catharanthus roseus-like RLK1	Malectin/receptor-like protein kinase family protein
At5g54380	[30.2.16] signalling.receptor kinases.Catharanthus roseus-like RLK1	THE1__protein kinase family protein
At1g51805	[30.2.99] signalling.receptor kinases.misc	Leucine-rich repeat protein kinase family protein
At3g19320	[30.2.99] signalling.receptor kinases.misc	Leucine-rich repeat (LRR) family protein
At1g60630	[30.2.3] signalling.receptor kinases.leucine rich repeat III	Leucine-rich repeat protein kinase family protein
At4g08850	[30.2.12] signalling.receptor kinases.leucine rich repeat XII	Leucine-rich repeat receptor-like protein kinase family protein
At1g52290	[30.2.22] signalling.receptor kinases.proline extensin like	Protein kinase superfamily protein
At1g72300	[30.2.10] signalling.receptor kinases.leucine rich repeat X	Leucine-rich receptor-like protein kinase family protein
At2g43680	[30.3] signalling.calcium	IQD14__IQ-domain 14
At3g57530	[30.3] signalling.calcium	ATCPK32_CDPK32_CPK32__calcium-dependent protein kinase 32
At1g35670	[30.3] signalling.calcium	ATCDPK2_ATCPK11_CDPK2_CPK11__calcium-dependent protein kinase 2
At5g49480	[30.3] signalling.calcium	ATCP1_CP1__Ca2+-binding protein 1
At2g43290	[30.3] signalling.calcium	MSS3__Calcium-binding EF-hand family protein
At2g38800	[30.3] signalling.calcium	Plant calmodulin-binding protein-related
At4g33050	[30.3] signalling.calcium	EDA39__calmodulin-binding family protein
At3g29000	[30.3] signalling.calcium	Calcium-binding EF-hand family protein
At4g27280	[30.3] signalling.calcium	Calcium-binding EF-hand family protein
At5g39670	[30.3] signalling.calcium	Calcium-binding EF-hand family protein
At2g41100	[30.3] signalling.calcium	ATCAL4_TCH3__Calcium-binding EF hand family protein
At5g54130	[30.3] signalling.calcium	Calcium-binding endonuclease/exonuclease/phosphatase family
At2g33380	[30.3] signalling.calcium	CLO-3_RD20__Caleosin-related family protein
At4g34150	[30.3] signalling.calcium	Calcium-dependent lipid-binding (CaLB domain) family protein
At1g76650	[30.3] signalling.calcium	CML38__calmodulin-like 38
At3g47220	[30.4.4] signalling.phosphinositides.phosphoinositide phospholipase C	ATPLC9_PLC9__phosphatidylinositol-speciwc phospholipase C9
At5g20010	[30.5] signalling.G-proteins	ATRAN1_RAN-1_RAN1__RAS-related nuclear protein-1
At4g35750	[30.5] signalling.G-proteins	SEC14 cytosolic factor family protein / phosphoglyceride transfer family protein
At4g15800	[30.8] signalling.misc	RALFL33__ralf-like 33
At1g55960	[30.9] signalling.lipids	Polyketide cyclase/dehydrase and lipid transport superfamily protein
At4g26270	[4.1.5] glycolysis.cytosolic branch.phosphofructokinase (PFK)	PFK3__phosphofructokinase 3
At5g04120	[4.1.13] glycolysis.cytosolic branch.phosphoglycerate mutase	Phosphoglycerate mutase family protein
At2g36580	[4.1.15] glycolysis.cytosolic branch.pyruvate kinase (PK)	Pyruvate kinase family protein
At3g49160	[4.1.15] glycolysis.cytosolic branch.pyruvate kinase (PK)	pyruvate kinase family protein
At5g19140	[15] metal handling	AILP1_ATAILP1__Aluminium induced protein with YGL and LRDR motifs
At3g16860	[15] metal handling	COBL8__COBRA-like protein 8 precursor
At3g15353	[15.2] metal handling.binding, chelation and storage	ATMT3_MT3__metallothionein 3
At5g16570	[12.2.2] N-metabolism.ammonia metabolism.glutamine synthase	GLN1;4__glutamine synthetase 1;4
At3g14990	[18.2] Co-factor and vitamine metabolism.thiamine	Class I glutamine amidotransferase-like superfamily protein
At1g10070	[18.4.1] Co-factor and vitamine metabolism.pantothenate.branched-chain amino acid aminotransferase	ATBCAT-2_BCAT-2__branched-chain amino acid transaminase 2
At1g67810	[18.7] Co-factor and vitamine metabolism.iron-sulphur clusters	SUFE2__sulfur E2
At5g47910	[20.1.1] stress.biotic.respiratory burst	ATRBOHD_RBOHD__respiratory burst oxidase homologue D
At2g39200	[20.1.3.1] stress.biotic.signalling.MLO-like	ATMLO12_MLO12__Seven transmembrane MLO family protein
At1g02360	[20.1.1001] stress.biotic	Chitinase family protein
At2g36800	[20.1.1001] stress.biotic	DOGT1_UGT73C5__don-glucosyltransferase 1
At3g22231	[20.1.1001] stress.biotic	PCC1__pathogen and circadian controlled 1
At1g72920	[20.1.7] stress.biotic.PR-proteins	Toll-Interleukin-Resistance (TIR) domain family protein
At4g19510	[20.1.7] stress.biotic.PR-proteins	Disease resistance protein (TIR-NBS-LRR class)
At1g56510	[20.1.7] stress.biotic.PR-proteins	ADR2_WRR4__Disease resistance protein (TIR-NBS-LRR class)
At3g13650	[20.1.7] stress.biotic.PR-proteins	Disease resistance-responsive (dirigent-like protein) family protein
At5g41740	[20.1.7] stress.biotic.PR-proteins	Disease resistance protein (TIR-NBS-LRR class) family
At4g19515	[20.1.7] stress.biotic.PR-proteins
At5g22690	[20.1.7] stress.biotic.PR-proteins	Disease resistance protein (TIR-NBS-LRR class) family
At3g05360	[20.1.7] stress.biotic.PR-proteins	AtRLP30_RLP30__receptor like protein 30
At1g72940	[20.1.7] stress.biotic.PR-proteins	Toll-Interleukin-Resistance (TIR) domain-containing protein
At3g44630	[20.1.7] stress.biotic.PR-proteins	Disease resistance protein (TIR-NBS-LRR class) family
At1g72910	[20.1.7] stress.biotic.PR-proteins	Toll-Interleukin-Resistance (TIR) domain-containing protein
At5g41750	[20.1.7] stress.biotic.PR-proteins	Disease resistance protein (TIR-NBS-LRR class) family
At3g04210	[20.1.7] stress.biotic.PR-proteins	Disease resistance protein (TIR-NBS class)
At1g72840	[20.1.2] stress.biotic.receptors	Disease resistance protein (TIR-NBS-LRR class)
At1g73330	[20.1.7.6] stress.biotic.PR-proteins.proteinase inhibitors	ATDR4_DR4__drought-repressed 4
At4g12400	[20.1003] stress	stress-inducible protein, putative
At2g01520	[20.2.99] stress.abiotic.unspecified	MLP328__MLP-like protein 328
At1g70850	[20.2.99] stress.abiotic.unspecified	MLP34__MLP-like protein 34
At1g70830	[20.2.99] stress.abiotic.unspecified	MLP28__MLP-like protein 28
At1g14960	[20.2.99] stress.abiotic.unspecified	Polyketide cyclase/dehydrase and lipid transport superfamily protein
At1g23130	[20.2.99] stress.abiotic.unspecified	Polyketide cyclase/dehydrase and lipid transport superfamily protein
At1g75100	[20.2.5] stress.abiotic.light	JAC1__J-domain protein required for chloroplast accumulation response 1
At1g56280	[20.2.3] stress.abiotic.drought/salt	ATDI19_DI19__drought-induced 19
At4g15430	[20.2.3] stress.abiotic.drought/salt	ERD (early-responsive to dehydration stress) family protein
At2g47770	[20.2.1001] stress.abiotic	ATTSPO__TSPO(outer membrane tryptophan-rich sensory protein)-related
At5g20150	[20.2.1001] stress.abiotic	ATSPX1_SPX1__SPX domain gene 1
At4g30350	[20.2.1] stress.abiotic.heat	Double Clp-N motif-containing P-loop nucleoside triphosphate hydrolases superfamily protein
At5g37670	[20.2.1] stress.abiotic.heat	HSP20-like chaperones superfamily protein
At5g51440	[20.2.1] stress.abiotic.heat	HSP20-like chaperones superfamily protein
At4g29920	[20.2.1] stress.abiotic.heat	Double Clp-N motif-containing P-loop nucleoside triphosphate hydrolases superfamily protein
At5g59720	[20.2.1] stress.abiotic.heat	HSP18.2__heat shock protein 18.2
At1g74310	[20.2.1] stress.abiotic.heat	ATHSP101_HOT1_HSP101__heat shock protein 101
At2g32120	[20.2.1] stress.abiotic.heat	HSP70T-2__heat-shock protein 70T-2
At5g52640	[20.2.1] stress.abiotic.heat	ATHS83_AtHsp90-1_ATHSP90.1_HSP81-1_HSP81.1_HSP83_HSP90.1__heat shock protein 90.1
At2g46240	[20.2.1] stress.abiotic.heat	ATBAG6_BAG6__BCL-2-associated athanogene 6
At5g12020	[20.2.1] stress.abiotic.heat	HSP17.6II__17.6 kDa class II heat shock protein
At1g52560	[20.2.1] stress.abiotic.heat	HSP20-like chaperones superfamily protein
At1g07400	[20.2.1] stress.abiotic.heat	HSP20-like chaperones superfamily protein
At1g54050	[20.2.1] stress.abiotic.heat	HSP20-like chaperones superfamily protein
At1g16030	[20.2.1] stress.abiotic.heat	Hsp70b__heat shock protein 70B
At1g53540	[20.2.1] stress.abiotic.heat	HSP20-like chaperones superfamily protein
At1g71000	[20.2.1] stress.abiotic.heat	Chaperone DnaJ-domain superfamily protein
At4g25200	[20.2.1] stress.abiotic.heat	ATHSP23.6-MITO_HSP23.6-MITO__mitochondrion-localized small heat shock protein 23.6
At4g10250	[20.2.1] stress.abiotic.heat	ATHSP22.0__HSP20-like chaperones superfamily protein
At4g27670	[20.2.1] stress.abiotic.heat	HSP21__heat shock protein 21
At5g12030	[20.2.1] stress.abiotic.heat	AT-HSP17.6A_HSP17.6_HSP17.6A__heat shock protein 17.6A
At5g42050	[20.2.4] stress.abiotic.touch/wounding	DCD (Development and Cell Death) domain protein
At4g10270	[20.2.4] stress.abiotic.touch/wounding	Wound-responsive family protein
At4g04955	[23.2] nucleotide metabolism.degradation	ALN_ATALN__allantoinase
At1g55810	[23.3.1.3] nucleotide metabolism.salvage.phosphoribosyltransferases.upp	UKL3__uridine kinase-like 3
At2g47770	[17.1.3] hormone metabolism.abscisic acid.induced-regulated-responsive-activated	ATTSPO__TSPO(outer membrane tryptophan-rich sensory protein)-related
At4g19230	[17.1.1.2.1] hormone metabolism.abscisic acid.synthesis-degradation.degradation.8-hydroxylase	CYP707A1__cytochrome P450, family 707, subfamily A, polypeptide 1
At4g32810	[17.1.1.1002] hormone metabolism.abscisic acid.synthesis-degradation	ATCCD8_CCD8_MAX4__carotenoid cleavage dioxygenase 8
At4g34000	[17.1.2] hormone metabolism.abscisic acid.signal transduction	ABF3_DPBF5__abscisic acid responsive elements-binding factor 3
At5g25980	[17.2.1.1001] hormone metabolism.auxin.synthesis-degradation	BGLU37_TGG2__glucoside glucohydrolase 2
At1g05560	[17.2.1.1001] hormone metabolism.auxin.synthesis-degradation	UGT1_UGT75B1__UDP-glucosyltransferase 75B1
At3g61750	[17.2.3] hormone metabolism.auxin.induced-regulated-responsive-activated	Cytochrome b561/ferric reductase transmembrane with DOMON related domain
At1g60730	[17.2.3] hormone metabolism.auxin.induced-regulated-responsive-activated	NAD(P)-linked oxidoreductase superfamily protein
At4g03400	[17.2.3] hormone metabolism.auxin.induced-regulated-responsive-activated	DFL2_GH3-10__Auxin-responsive GH3 family protein
At1g72430	[17.2.3] hormone metabolism.auxin.induced-regulated-responsive-activated	SAUR-like auxin-responsive protein family
At1g20470	[17.2.3] hormone metabolism.auxin.induced-regulated-responsive-activated	SAUR-like auxin-responsive protein family
At4g27450	[17.2.3] hormone metabolism.auxin.induced-regulated-responsive-activated	Aluminium induced protein with YGL and LRDR motifs
At1g74360	[17.3.2.1] hormone metabolism.brassinosteroid.signal transduction.BRI	Leucine-rich repeat protein kinase family protein
At1g17060	[17.3.1.1.5] hormone metabolism.brassinosteroid.synthesis-degradation.BRs.metabolic regulation	CYP72C1_SOB7__cytochrome p450 72c1
At2g03760	[17.3.1.1.5] hormone metabolism.brassinosteroid.synthesis-degradation.BRs.metabolic regulation	AtSOT1_AtSOT12_ATST1_RAR047_SOT12_ST_ST1__sulphotransferase 12
At4g37760	[17.3.1.2.99] hormone metabolism.brassinosteroid.synthesis-degradation.sterols.other	SQE3__squalene epoxidase 3
At3g11930	[17.5.3] hormone metabolism.ethylene.induced-regulated-responsive-activated	Adenine nucleotide alpha hydrolases-like superfamily protein
At4g11280	[17.5.1.1] hormone metabolism.ethylene.synthesis-degradation.1-aminocyclopropane-1-carboxylate synthase	ACS6_ATACS6__1-aminocyclopropane-1-carboxylic acid (acc) synthase 6
At2g19590	[17.5.1.2] hormone metabolism.ethylene.synthesis-degradation.1-aminocyclopropane-1-carboxylate oxidase	ACO1_ATACO1__ACC oxidase 1
At5g43450	[17.5.1.1002] hormone metabolism.ethylene.synthesis-degradation	2-oxoglutarate (2OG) and Fe(II)-dependent oxygenase superfamily protein
At4g34410	[17.5.2] hormone metabolism.ethylene.signal transduction	RRTF1__redox responsive transcription factor 1
At4g17490	[17.5.2] hormone metabolism.ethylene.signal transduction	ATERF6_ERF-6-6_ERF6__ethylene responsive element binding factor 6
At5g51190	[17.5.2] hormone metabolism.ethylene.signal transduction	Integrase-type DNA-binding superfamily protein
At1g52820	[17.6.1.1001] hormone metabolism.gibberelin.synthesis-degradation	2-oxoglutarate (2OG) and Fe(II)-dependent oxygenase superfamily protein
At5g48180	[17.7.3] hormone metabolism.jasmonate.induced-regulated-responsive-activated	NSP5__nitrile specifier protein 5
At1g72520	[17.7.1.2] hormone metabolism.jasmonate.synthesis-degradation.lipoxygenase	PLAT/LH2 domain-containing lipoxygenase family protein
At5g38780	[17.8.1001] hormone metabolism.salicylic acid.synthesis-degradation	S-adenosyl-L-methionine-dependent methyltransferases superfamily protein
At1g05680	[17.8.1001] hormone metabolism.salicylic acid.synthesis-degradation	UGT74E2__Uridine diphosphate glycosyltransferase 74E2
At5g19550	[13.1.1.2.1] amino acid metabolism.synthesis.central amino acid metabolism.aspartate.aspartate aminotransferase	AAT2_ASP2__aspartate aminotransferase 2
At1g17290	[13.1.1.3.1] amino acid metabolism.synthesis.central amino acid metabolism.alanine.alanine aminotransferase	AlaAT1__alanine aminotransferas
At3g55610	[13.1.2.2.1] amino acid metabolism.synthesis.glutamate family.proline.delta 1-pyrroline-5-carboxylate synthetase	P5CS2__delta 1-pyrroline-5-carboxylate synthase 2
At3g47340	[13.1.3.1.1] amino acid metabolism.synthesis.aspartate family.asparagine.asparagine synthetase	ASN1_AT-ASN1_DIN6__glutamine-dependent asparagine synthase 1
At5g17990	[13.1.6.5.2] amino acid metabolism.synthesis.aromatic aa.tryptophan.anthranilate phosphoribosyltransferase	pat1_TRP1__tryptophan biosynthesis 1
At2g02010	[13.1.1.1.1] amino acid metabolism.synthesis.central amino acid metabolism.GABA.Glutamate decarboxylase	GAD4__glutamate decarboxylase 4
At1g10070	[13.1.4.1.4] amino acid metabolism.synthesis.branched chain group.common.branched-chain amino acid aminotransferase	ATBCAT-2_BCAT-2__branched-chain amino acid transaminase 2
At5g14760	[13.2.1.2] amino acid metabolism.degradation.central amino acid metabolism.aspartate	AO__L-aspartate oxidase
At1g08630	[13.2.5.2] amino acid metabolism.degradation.serine-glycine-cysteine group.glycine	THA1__threonine aldolase 1
At3g30775	[13.2.2.2] amino acid metabolism.degradation.glutamate family.proline	AT-POX_ATPDH_ATPOX_ERD5_PRO1_PRODH__Methylenetetrahydrofolate reductase family protein
At3g08860	[13.2.4.1] amino acid metabolism.degradation.branched-chain group.shared	PYD4__PYRIMIDINE 4
At1g64660	[13.2.3.4.1] amino acid metabolism.degradation.aspartate family.methionine.methionine gamma-lyase	ATMGL_MGL__methionine gamma-lyase
At3g22370	[9.4] mitochondrial electron transport / ATP synthesis.alternative oxidase	AOX1A_ATAOX1A__alternative oxidase 1A
At4g24570	[9.8] mitochondrial electron transport / ATP synthesis.uncoupling protein	DIC2__dicarboxylate carrier 2
At2g07698	[9.9] mitochondrial electron transport / ATP synthesis.F1-ATPase	ATPase, F1 complex, alpha subunit protein
At1g80670	[27.1] RNA.processing	Transducin/WD40 repeat-like superfamily protein
At5g24120	[27.2] RNA.transcription	ATSIG5_SIG5_SIGE__sigma factor E
At5g03720	[27.3.23] RNA.regulation of transcription.HSF,Heat-shock transcription factor family	AT-HSFA3_HSFA3__heat shock transcription factor A3
At3g24520	[27.3.23] RNA.regulation of transcription.HSF,Heat-shock transcription factor family	AT-HSFC1_HSFC1__heat shock transcription factor C1
At1g13600	[27.3.35] RNA.regulation of transcription.bZIP transcription factor family	AtbZIP58_bZIP58__basic leucine-zipper 58
At1g19490	[27.3.35] RNA.regulation of transcription.bZIP transcription factor family	Basic-leucine zipper (bZIP) transcription factor family protein
At1g42990	[27.3.35] RNA.regulation of transcription.bZIP transcription factor family	ATBZIP60_BZIP60_BZIP60__basic region/leucine zipper motif 60
At3g17609	[27.3.35] RNA.regulation of transcription.bZIP transcription factor family	HYH__HY5-homolog
At2g46270	[27.3.35] RNA.regulation of transcription.bZIP transcription factor family	GBF3__G-box binding factor 3
At4g01120	[27.3.35] RNA.regulation of transcription.bZIP transcription factor family	ATBZIP54_GBF2__G-box binding factor 2
At3g05800	[27.3.6] RNA.regulation of transcription.bHLH,Basic Helix-Loop-Helix family	AIF1__AtBS1(activation-tagged BRI1 suppressor 1)-interacting factor 1
At4g00050	[27.3.6] RNA.regulation of transcription.bHLH,Basic Helix-Loop-Helix family	UNE10__basic helix-loop-helix (bHLH) DNA-binding superfamily protein
At4g01460	[27.3.6] RNA.regulation of transcription.bHLH,Basic Helix-Loop-Helix family	basic helix-loop-helix (bHLH) DNA-binding superfamily protein
At4g25400	[27.3.6] RNA.regulation of transcription.bHLH,Basic Helix-Loop-Helix family	basic helix-loop-helix (bHLH) DNA-binding superfamily protein
At3g11840	[27.3.64] RNA.regulation of transcription.PHOR1	PUB24__plant U-box 24
At1g66160	[27.3.64] RNA.regulation of transcription.PHOR1	ATCMPG1_CMPG1__CYS, MET, PRO, and GLY protein 1
At5g67450	[27.3.11] RNA.regulation of transcription.C2H2 zinc finger family	AZF1_ZF1__zinc-finger protein 1
At1g67030	[27.3.11] RNA.regulation of transcription.C2H2 zinc finger family	ZFP6__zinc finger protein 6
At3g19580	[27.3.11] RNA.regulation of transcription.C2H2 zinc finger family	AZF2_ZF2__zinc-finger protein 2
At3g52800	[27.3.11] RNA.regulation of transcription.C2H2 zinc finger family	A20/AN1-like zinc finger family protein
At1g27730	[27.3.11] RNA.regulation of transcription.C2H2 zinc finger family	STZ_ZAT10__salt tolerance zinc finger
At3g28210	[27.3.11] RNA.regulation of transcription.C2H2 zinc finger family	PMZ_SAP12__zinc finger (AN1-like) family protein
At5g59820	[27.3.11] RNA.regulation of transcription.C2H2 zinc finger family	RHL41_ZAT12__C2H2-type zinc finger family protein
At2g21320	[27.3.7] RNA.regulation of transcription.C2C2(Zn) CO-like, Constans-like zinc finger family	B-box zinc finger family protein
At2g31380	[27.3.7] RNA.regulation of transcription.C2C2(Zn) CO-like, Constans-like zinc finger family	STH__salt tolerance homologue
At1g73870	[27.3.7] RNA.regulation of transcription.C2C2(Zn) CO-like, Constans-like zinc finger family	B-box type zinc finger protein with CCT domain
At3g21150	[27.3.7] RNA.regulation of transcription.C2C2(Zn) CO-like, Constans-like zinc finger family	BBX32__B-box 32
At5g54470	[27.3.7] RNA.regulation of transcription.C2C2(Zn) CO-like, Constans-like zinc finger family	B-box type zinc finger family protein
At3g21890	[27.3.7] RNA.regulation of transcription.C2C2(Zn) CO-like, Constans-like zinc finger family	B-box type zinc finger family protein
At1g29160	[27.3.8] RNA.regulation of transcription.C2C2(Zn) DOF zinc finger family	Dof-type zinc finger DNA-binding family protein
At1g69570	[27.3.8] RNA.regulation of transcription.C2C2(Zn) DOF zinc finger family	Dof-type zinc finger DNA-binding family protein
At5g39660	[27.3.8] RNA.regulation of transcription.C2C2(Zn) DOF zinc finger family	CDF2__cycling DOF factor 2
At1g26790	[27.3.8] RNA.regulation of transcription.C2C2(Zn) DOF zinc finger family	Dof-type zinc finger DNA-binding family protein
At1g30320	[27.3.99] RNA.regulation of transcription.unclassified	Remorin family protein
At3g51180	[27.3.99] RNA.regulation of transcription.unclassified	Zinc finger C-x8-C-x5-C-x3-H type family protein
At3g02550	[27.3.37] RNA.regulation of transcription.AS2,Lateral Organ Boundaries Gene Family	LBD41__LOB domain-containing protein 41
At2g43500	[27.3.60] RNA.regulation of transcription.NIN-like bZIP-related family	Plant regulator RWP-RK family protein
At5g47640	[27.3.15] RNA.regulation of transcription.CCAAT box binding factor family, HAP3	NF-YB2__nuclear factor Y, subunit B2
At2g14210	[27.3.24] RNA.regulation of transcription.MADS box transcription factor family	AGL44_ANR1__AGAMOUS-like 44
At1g32870	[27.3.27] RNA.regulation of transcription.NAC domain transcription factor family	ANAC013_ANAC13_NAC13__NAC domain protein 13
At5g24590	[27.3.27] RNA.regulation of transcription.NAC domain transcription factor family	ANAC091_TIP__TCV-interacting protein
At3g11580	[27.3.1] RNA.regulation of transcription.ABI3/VP1-related B3-domain-containing transcription factor family	AP2/B3-like transcriptional factor family protein
At5g52660	[27.3.26] RNA.regulation of transcription.MYB-related transcription factor family	Homeodomain-like superfamily protein
At1g70000	[27.3.26] RNA.regulation of transcription.MYB-related transcription factor family	myb-like transcription factor family protein
At5g02840	[27.3.26] RNA.regulation of transcription.MYB-related transcription factor family	LCL1__LHY/CCA1-like 1
At3g09600	[27.3.26] RNA.regulation of transcription.MYB-related transcription factor family	Homeodomain-like superfamily protein
At5g37260	[27.3.26] RNA.regulation of transcription.MYB-related transcription factor family	CIR1_RVE2__Homeodomain-like superfamily protein
At2g46830	[27.3.26] RNA.regulation of transcription.MYB-related transcription factor family	CCA1__circadian clock associated 1
At5g17300	[27.3.26] RNA.regulation of transcription.MYB-related transcription factor family	RVE1__Homeodomain-like superfamily protein
At1g01060	[27.3.26] RNA.regulation of transcription.MYB-related transcription factor family	LHY_LHY1__Homeodomain-like superfamily protein
At2g38470	[27.3.32] RNA.regulation of transcription.WRKY domain transcription factor family	ATWRKY33_WRKY33__WRKY DNA-binding protein 33
At4g31550	[27.3.32] RNA.regulation of transcription.WRKY domain transcription factor family	ATWRKY11_WRKY11__WRKY DNA-binding protein 11
At4g01250	[27.3.32] RNA.regulation of transcription.WRKY domain transcription factor family	AtWRKY22_WRKY22__WRKY family transcription factor
At3g56400	[27.3.32] RNA.regulation of transcription.WRKY domain transcription factor family	ATWRKY70_WRKY70__WRKY DNA-binding protein 70
At2g46400	[27.3.32] RNA.regulation of transcription.WRKY domain transcription factor family	ATWRKY46_WRKY46__WRKY DNA-binding protein 46
At1g62300	[27.3.32] RNA.regulation of transcription.WRKY domain transcription factor family	ATWRKY6_WRKY6__WRKY family transcription factor
At1g66600	[27.3.32] RNA.regulation of transcription.WRKY domain transcription factor family	ABO3_ATWRKY63_WRKY63__ABA overly sensitive mutant 3
At1g80840	[27.3.32] RNA.regulation of transcription.WRKY domain transcription factor family	ATWRKY40_WRKY40__WRKY DNA-binding protein 40
At1g57560	[27.3.25] RNA.regulation of transcription.MYB domain transcription factor family	AtMYB50_MYB50__myb domain protein 50
At3g50060	[27.3.25] RNA.regulation of transcription.MYB domain transcription factor family	MYB77__myb domain protein 77
At5g62470	[27.3.25] RNA.regulation of transcription.MYB domain transcription factor family	ATMYB96_MYB96_MYBCOV1__myb domain protein 96
At2g36960	[27.3.25] RNA.regulation of transcription.MYB domain transcription factor family	TKI1__TSL-kinase interacting protein 1
At1g19510	[27.3.25] RNA.regulation of transcription.MYB domain transcription factor family	ATRL5_RL5_RSM4__RAD-like 5
At3g27220	[27.3.25] RNA.regulation of transcription.MYB domain transcription factor family	Galactose oxidase/kelch repeat superfamily protein
At5g66620	[27.3.34] RNA.regulation of transcription.Orphan family	DAR6__DA1-related protein 6
At3g20810	[27.3.57] RNA.regulation of transcription.JUMONJI family	2-oxoglutarate (2OG) and Fe(II)-dependent oxygenase superfamily protein
At3g26910	[27.3.67] RNA.regulation of transcription.putative transcription regulator	hydroxyproline-rich glycoprotein family protein
At1g10170	[27.3.67] RNA.regulation of transcription.putative transcription regulator	ATNFXL1_NFXL1__NF-X-like 1
At5g12840	[27.3.14] RNA.regulation of transcription.CCAAT box binding factor family, HAP2	ATHAP2A_EMB2220_HAP2A_NF-YA1__nuclear factor Y, subunit A1
At1g30500	[27.3.14] RNA.regulation of transcription.CCAAT box binding factor family, HAP2	NF-YA7__nuclear factor Y, subunit A7
At3g05690	[27.3.14] RNA.regulation of transcription.CCAAT box binding factor family, HAP2	ATHAP2B_HAP2B_NF-YA2_UNE8__nuclear factor Y, subunit A2
At3g54810	[27.3.9] RNA.regulation of transcription.C2C2(Zn) GATA transcription factor family	BME3_BME3-ZF_GATA8__Plant-specific GATA-type zinc finger transcription factor family protein
At1g19220	[27.3.4] RNA.regulation of transcription.ARF, Auxin Response Factor family	ARF11_ARF19_IAA22__auxin response factor 19
At2g41710	[27.3.3] RNA.regulation of transcription.AP2/EREBP, APETALA2/Ethylene-responsive element binding protein family	Integrase-type DNA-binding superfamily protein
At5g64750	[27.3.3] RNA.regulation of transcription.AP2/EREBP, APETALA2/Ethylene-responsive element binding protein family	ABR1__Integrase-type DNA-binding superfamily protein
At1g72360	[27.3.3] RNA.regulation of transcription.AP2/EREBP, APETALA2/Ethylene-responsive element binding protein family	HRE1__Integrase-type DNA-binding superfamily protein
At2g40340	[27.3.3] RNA.regulation of transcription.AP2/EREBP, APETALA2/Ethylene-responsive element binding protein family	AtERF48_DREB2C__Integrase-type DNA-binding superfamily protein
At4g25470	[27.3.3] RNA.regulation of transcription.AP2/EREBP, APETALA2/Ethylene-responsive element binding protein family	ATCBF2_CBF2_DREB1C_FTQ4__C-repeat/DRE binding factor 2
At5g52020	[27.3.3] RNA.regulation of transcription.AP2/EREBP, APETALA2/Ethylene-responsive element binding protein family	Integrase-type DNA-binding superfamily protein
At2g47520	[27.3.3] RNA.regulation of transcription.AP2/EREBP, APETALA2/Ethylene-responsive element binding protein family	HRE2__Integrase-type DNA-binding superfamily protein
At3g10040	[27.3.30] RNA.regulation of transcription.Trihelix, Triple-Helix transcription factor family	sequence-specific DNA binding transcription factors
At1g04240	[27.3.40] RNA.regulation of transcription.Aux/IAA family	IAA3_SHY2__AUX/IAA transcriptional regulator family protein
At3g04730	[27.3.40] RNA.regulation of transcription.Aux/IAA family	IAA16__indoleacetic acid-induced protein 16
At4g14550	[27.3.40] RNA.regulation of transcription.Aux/IAA family	IAA14_SLR__indole-3-acetic acid inducible 14
At3g15540	[27.3.40] RNA.regulation of transcription.Aux/IAA family	IAA19_MSG2__indole-3-acetic acid inducible 19
At1g52830	[27.3.40] RNA.regulation of transcription.Aux/IAA family	IAA6_SHY1__indole-3-acetic acid 6
At2g40140	[27.3.12] RNA.regulation of transcription.C3H zinc finger family	ATSZF2_CZF1_SZF2_ZFAR1__zinc finger (CCCH-type) family protein
At5g43630	[27.3.12] RNA.regulation of transcription.C3H zinc finger family	TZP__zinc knuckle (CCHC-type) family protein
At3g55980	[27.3.12] RNA.regulation of transcription.C3H zinc finger family	ATSZF1_SZF1__salt-inducible zinc finger 1
At4g18020	[27.3.66] RNA.regulation of transcription.Psudo ARR transcription factor family	APRR2_PRR2__CheY-like two-component responsive regulator family protein
At2g46790	[27.3.66] RNA.regulation of transcription.Psudo ARR transcription factor family	APRR9_PRR9_TL1__pseudo-response regulator 9
At2g42890	[27.4] RNA.RNA binding	AML2_ML2__MEI2-like 2
At5g37720	[27.4] RNA.RNA binding	ALY4__ALWAYS EARLY 4
At1g62180	[14.2] S-assimilation.APR	APR2_APSR_ATAPR2_PRH_PRH43__5'adenylylphosphosulfate reductase 2
At4g21990	[14.2] S-assimilation.APR	APR3_ATAPR3_PRH-26_PRH26__APS reductase 3
At4g18200	[]
ATH-MIR171C	[]
ATH-MIR163	[]
At1g18380	[]
ATH-MIR171B	[]
At5g54120	[]

## Sheet: PXVE;NF-YAs induced
Dataset S3. Functional classification of differentially expressed transcripts in PXVE:NF-YAs, PXVE:NF-YA2SRDX and PXVE:miR169nm lines
according to MAPMAN categories using the web-based tool Classification Superviewer
The automatically derived functional classifications from The MapMan data as of Dec. 2008 were downloaded from MapMan at http://mapman.gabipd.org/web/guest/mapmanstore (file Ath_AGI_TAIR9_Jan2010.txt).
	PXVE:NF-YAs induced genes
ID	MAPMAN Category	Annotation
At5g19210	[29.2.3] protein.synthesis.initiation	P-loop containing nucleoside triphosphate hydrolases superfamily protein
At5g08030	[11.9.3.3] lipid metabolism.lipid degradation.lysophospholipases.glycerophosphodiester phosphodiesterase	PLC-like phosphodiesterases superfamily protein
At1g74070	[31.3.1] cell.cycle.peptidylprolyl isomerase	Cyclophilin-like peptidyl-prolyl cis-trans isomerase family protein
At2g42540	[20.2.2] stress.abiotic.cold	COR15_COR15A__cold-regulated 15a

## Sheet: PXVE;NF-YAs repressed
Dataset S3. Functional classification of differentially expressed transcripts in PXVE:NF-YAs, PXVE:NF-YA2SRDX and PXVE:miR169nm lines
according to MAPMAN categories using the web-based tool Classification Superviewer
The automatically derived functional classifications from The MapMan data as of Dec. 2008 were downloaded from MapMan at http://mapman.gabipd.org/web/guest/mapmanstore (file Ath_AGI_TAIR9_Jan2010.txt).
	PXVE:NF-YAs repressed genes
ID	MAPMAN Category	Annotation
At5g16200	[29.2.1.1.3.2.99] protein.synthesis.ribosomal protein.prokaryotic.unknown organellar.50S subunit.unknown	50S ribosomal protein-related
At1g59660	[29.3.1] protein.targeting.nucleus	Nucleoporin autopeptidase
At3g59350	[29.4.1.58] protein.postranslational modification.kinase.receptor like cytoplasmatic kinase VIII	Protein kinase superfamily protein
At2g17850	[29.4] protein.postranslational modification	Rhodanese/Cell cycle control phosphatase superfamily protein
At1g15100	[29.5.11.4.2] protein.degradation.ubiquitin.E3.RING	RHA2A__RING-H2 finger A2A
At2g47720	[29.5.2] protein.degradation.autophagy	FUNCTIONS IN: molecular_function unknown; INVOLVED IN: biological_process unknown; LOCATED IN: chloroplast; EXPRESSED IN: 7 plant structures; EXPRESSED DURING: 4 anthesis, F mature embryo stage, petal differentiation and expansion stage, E expanded cotyledon stage, D bilateral stage; BEST Arabidopsis thaliana protein match is: Transducin/WD40 repeat-like superfamily protein (TAIR:AT3G62770.1); Ha…
At1g03220	[29.5.4] protein.degradation.aspartate protease	Eukaryotic aspartyl protease family protein
At3g50930	[29.5.9] protein.degradation.AAA type	BCS1__cytochrome BC1 synthesis
At5g03240	[29.5.11.1] protein.degradation.ubiquitin.ubiquitin	UBQ3__polyubiquitin 3
At5g47950	[16.2] secondary metabolism.phenylpropanoids	HXXXD-type acyl-transferase family protein
At2g39510	[33.99] development.unspecified	nodulin MtN21 /EamA-like transporter family protein
At3g03270	[33.99] development.unspecified	Adenine nucleotide alpha hydrolases-like superfamily protein
At3g29970	[33.99] development.unspecified	B12D protein
At4g17670	[33.99] development.unspecified	Protein of unknown function (DUF581)
At1g43800	[11.1.15] lipid metabolism.FA synthesis and FA elongation.ACP desaturase	Plant stearoyl-acyl-carrier-protein desaturase family protein
At3g45970	[10.7] cell wall.modification	ATEXLA1_ATEXPL1_ATHEXP BETA 2.1_EXLA1_EXPL1__expansin-like A1
At4g25810	[10.7] cell wall.modification	XTH23_XTR6__xyloglucan endotransglycosylase 6
At4g30280	[10.7] cell wall.modification	ATXTH18_XTH18__xyloglucan endotransglucosylase/hydrolase 18
At4g30290	[10.7] cell wall.modification	ATXTH19_XTH19__xyloglucan endotransglucosylase/hydrolase 19
At4g30380	[10.7] cell wall.modification	Barwin-related endoglucanase
At5g39580	[26.12] misc.peroxidases	Peroxidase superfamily protein
At2g01180	[26.13] misc.acid and other phosphatases	ATLPP1_ATPAP1_LPP1_PAP1__phosphatidic acid phosphatase 1
At5g10050	[26.22] misc.short chain dehydrogenase/reductase (SDR)	NAD(P)-binding Rossmann-fold superfamily protein
At2g32020	[26.24] misc.GCN5-related N-acetyltransferase	Acyl-CoA N-acyltransferases (NAT) superfamily protein
At4g33070	[5.2] fermentation.PDC	Thiamine pyrophosphate dependent pyruvate decarboxylase family protein
At5g54960	[5.2] fermentation.PDC	PDC2__pyruvate decarboxylase-2
At1g77120	[5.3] fermentation.ADH	ADH_ADH1_ATADH_ATADH1__alcohol dehydrogenase 1
At5g06530	[34.16] transport.ABC transporters and multidrug resistance systems	ABC-2 type transporter family protein
At2g29870	[34.19.99] transport.Major Intrinsic Proteins.unspecified	Aquaporin-like superfamily protein
At2g34390	[34.19.3] transport.Major Intrinsic Proteins.NIP	NIP2;1_NLM4__NOD26-like intrinsic protein 2;1
At1g22530	[34.99] transport.misc	PATL2__PATELLIN 2
At5g58070	[34.99] transport.misc	ATTIL_TIL__temperature-induced lipocalin
At2g02680	[35.1.26] not assigned.no ontology.DC1 domain containing protein	Cysteine/Histidine-rich C1 domain family protein
At5g09950	[35.1.5] not assigned.no ontology.pentatricopeptide (PPR) repeat-containing protein	Tetratricopeptide repeat (TPR)-like superfamily protein
At2g24980	[35.1.42] not assigned.no ontology.proline rich family	Proline-rich extensin-like family protein
At5g06630	[35.1.42] not assigned.no ontology.proline rich family	proline-rich extensin-like family protein
At1g68450	[35.1.1023] not assigned.no ontology	VQ motif-containing protein
At1g72800	[35.1.1023] not assigned.no ontology	RNA-binding (RRM/RBD/RNP motifs) family protein
At1g78070	[35.1.1023] not assigned.no ontology	Transducin/WD40 repeat-like superfamily protein
At2g26400	[35.1.1023] not assigned.no ontology	ARD_ARD3_ATARD3__acireductone dioxygenase 3
At2g27080	[35.1.1023] not assigned.no ontology	Late embryogenesis abundant (LEA) hydroxyproline-rich glycoprotein family
At4g02940	[35.1.1023] not assigned.no ontology	oxidoreductase, 2OG-Fe(II) oxygenase family protein
At5g11090	[35.1.1023] not assigned.no ontology	serine-rich protein-related
At1g07135	[35.1.40] not assigned.no ontology.glycine rich proteins	glycine-rich protein
At5g28630	[35.1.40] not assigned.no ontology.glycine rich proteins	glycine-rich protein
At1g05340	[35.2.1001] not assigned.unknown	unknown protein; FUNCTIONS IN: molecular_function unknown; INVOLVED IN: biological_process unknown; LOCATED IN: chloroplast; EXPRESSED IN: 14 plant structures; EXPRESSED DURING: 7 growth stages; BEST Arabidopsis thaliana protein match is: unknown protein (TAIR:AT2G32210.1); Has 189 Blast hits to 189 proteins in 27 species: Archae - 0; Bacteria - 0; Metazoa - 0; Fungi - 21; Plants - 168; Viruses -…
At1g13480	[35.2.1001] not assigned.unknown	Protein of unknown function (DUF1262)
At1g19020	[35.2.1001] not assigned.unknown	unknown protein; BEST Arabidopsis thaliana protein match is: unknown protein (TAIR:AT3G48180.1); Has 88 Blast hits to 88 proteins in 15 species: Archae - 0; Bacteria - 0; Metazoa - 0; Fungi - 0; Plants - 88; Viruses - 0; Other Eukaryotes - 0 (source: NCBI BLink).
At1g19530	[35.2.1001] not assigned.unknown	unknown protein; FUNCTIONS IN: molecular_function unknown; INVOLVED IN: N-terminal protein myristoylation, anaerobic respiration; LOCATED IN: cellular_component unknown; EXPRESSED IN: leaf apex, inflorescence meristem, hypocotyl, root, flower; EXPRESSED DURING: petal differentiation and expansion stage; Has 47 Blast hits to 47 proteins in 13 species: Archae - 0; Bacteria - 0; Metazoa - 0; Fungi -…
At1g19960	[35.2.1001] not assigned.unknown	BEST Arabidopsis thaliana protein match is: transmembrane receptors (TAIR:AT2G32140.1); Has 41 Blast hits to 41 proteins in 17 species: Archae - 0; Bacteria - 2; Metazoa - 23; Fungi - 0; Plants - 11; Viruses - 0; Other Eukaryotes - 5 (source: NCBI BLink).
At1g33055	[35.2.1001] not assigned.unknown	unknown protein; FUNCTIONS IN: molecular_function unknown; INVOLVED IN: anaerobic respiration; LOCATED IN: endomembrane system; EXPRESSED IN: 13 plant structures; EXPRESSED DURING: 6 growth stages; Has 20 Blast hits to 20 proteins in 8 species: Archae - 0; Bacteria - 0; Metazoa - 0; Fungi - 0; Plants - 20; Viruses - 0; Other Eukaryotes - 0 (source: NCBI BLink).
At1g33860	[35.2.1001] not assigned.unknown	unknown protein; FUNCTIONS IN: molecular_function unknown; INVOLVED IN: biological_process unknown.
At1g63530	[35.2.1001] not assigned.unknown	BEST Arabidopsis thaliana protein match is: hydroxyproline-rich glycoprotein family protein (TAIR:AT1G63540.1); Has 10212 Blast hits to 4024 proteins in 434 species: Archae - 1; Bacteria - 1259; Metazoa - 3608; Fungi - 2247; Plants - 291; Viruses - 90; Other Eukaryotes - 2716 (source: NCBI BLink).
At1g64360	[35.2.1001] not assigned.unknown	unknown protein; Has 6 Blast hits to 6 proteins in 2 species: Archae - 0; Bacteria - 0; Metazoa - 0; Fungi - 0; Plants - 6; Viruses - 0; Other Eukaryotes - 0 (source: NCBI BLink).
At1g72060	[35.2.1001] not assigned.unknown	serine-type endopeptidase inhibitors
At1g76600	[35.2.1001] not assigned.unknown	unknown protein; FUNCTIONS IN: molecular_function unknown; INVOLVED IN: N-terminal protein myristoylation; LOCATED IN: nucleolus, nucleus; EXPRESSED IN: 24 plant structures; EXPRESSED DURING: 15 growth stages; BEST Arabidopsis thaliana protein match is: unknown protein (TAIR:AT1G21010.1); Has 220 Blast hits to 220 proteins in 14 species: Archae - 0; Bacteria - 0; Metazoa - 0; Fungi - 0; Plants - …
At1g80240	[35.2.1001] not assigned.unknown	Protein of unknown function, DUF642
At2g20080	[35.2.1001] not assigned.unknown	unknown protein; FUNCTIONS IN: molecular_function unknown; INVOLVED IN: biological_process unknown; LOCATED IN: chloroplast; BEST Arabidopsis thaliana protein match is: unknown protein (TAIR:AT4G28840.1); Has 35333 Blast hits to 34131 proteins in 2444 species: Archae - 798; Bacteria - 22429; Metazoa - 974; Fungi - 991; Plants - 531; Viruses - 0; Other Eukaryotes - 9610 (source: NCBI BLink).
At2g32200	[35.2.1001] not assigned.unknown	unknown protein; BEST Arabidopsis thaliana protein match is: unknown protein (TAIR:AT2G32210.1); Has 131 Blast hits to 131 proteins in 14 species: Archae - 0; Bacteria - 0; Metazoa - 0; Fungi - 1; Plants - 130; Viruses - 0; Other Eukaryotes - 0 (source: NCBI BLink).
At2g41640	[35.2.1001] not assigned.unknown	Glycosyltransferase family 61 protein
At2g41730	[35.2.1001] not assigned.unknown	unknown protein; BEST Arabidopsis thaliana protein match is: unknown protein (TAIR:AT5G24640.1); Has 25 Blast hits to 25 proteins in 5 species: Archae - 0; Bacteria - 0; Metazoa - 0; Fungi - 0; Plants - 25; Viruses - 0; Other Eukaryotes - 0 (source: NCBI BLink).
At3g03020	[35.2.1001] not assigned.unknown	unknown protein; FUNCTIONS IN: molecular_function unknown; INVOLVED IN: biological_process unknown; LOCATED IN: chloroplast; EXPRESSED IN: 21 plant structures; EXPRESSED DURING: 13 growth stages; Has 5 Blast hits to 5 proteins in 1 species: Archae - 0; Bacteria - 0; Metazoa - 0; Fungi - 0; Plants - 5; Viruses - 0; Other Eukaryotes - 0 (source: NCBI BLink).
At3g13950	[35.2.1001] not assigned.unknown	unknown protein; BEST Arabidopsis thaliana protein match is: unknown protein (TAIR:AT4G13266.1); Has 339 Blast hits to 265 proteins in 12 species: Archae - 0; Bacteria - 0; Metazoa - 0; Fungi - 0; Plants - 339; Viruses - 0; Other Eukaryotes - 0 (source: NCBI BLink).
At3g27770	[35.2.1001] not assigned.unknown	unknown protein; FUNCTIONS IN: molecular_function unknown; INVOLVED IN: biological_process unknown; EXPRESSED IN: 22 plant structures; EXPRESSED DURING: 13 growth stages; BEST Arabidopsis thaliana protein match is: unknown protein (TAIR:AT5G62960.1); Has 150 Blast hits to 150 proteins in 21 species: Archae - 0; Bacteria - 0; Metazoa - 13; Fungi - 0; Plants - 133; Viruses - 0; Other Eukaryotes - 4…
At4g01360	[35.2.1001] not assigned.unknown	unknown protein; BEST Arabidopsis thaliana protein match is: Protein of unknown function (DUF793) (TAIR:AT1G01550.2); Has 99 Blast hits to 99 proteins in 25 species: Archae - 0; Bacteria - 10; Metazoa - 0; Fungi - 0; Plants - 89; Viruses - 0; Other Eukaryotes - 0 (source: NCBI BLink).
At4g02170	[35.2.1001] not assigned.unknown	unknown protein; BEST Arabidopsis thaliana protein match is: unknown protein (TAIR:AT5G38700.1); Has 53 Blast hits to 53 proteins in 10 species: Archae - 0; Bacteria - 0; Metazoa - 0; Fungi - 0; Plants - 53; Viruses - 0; Other Eukaryotes - 0 (source: NCBI BLink).
At4g08555	[35.2.1001] not assigned.unknown	unknown protein; FUNCTIONS IN: molecular_function unknown; INVOLVED IN: biological_process unknown; LOCATED IN: cellular_component unknown; EXPRESSED IN: cultured cell; Has 4 Blast hits to 4 proteins in 2 species: Archae - 0; Bacteria - 0; Metazoa - 0; Fungi - 0; Plants - 4; Viruses - 0; Other Eukaryotes - 0 (source: NCBI BLink).
At4g12735	[35.2.1001] not assigned.unknown	unknown protein; FUNCTIONS IN: molecular_function unknown; INVOLVED IN: biological_process unknown; LOCATED IN: plasma membrane; EXPRESSED IN: rosette leaf, cultured cell; BEST Arabidopsis thaliana protein match is: unknown protein (TAIR:AT4G12731.1); Has 35333 Blast hits to 34131 proteins in 2444 species: Archae - 798; Bacteria - 22429; Metazoa - 974; Fungi - 991; Plants - 531; Viruses - 0; Othe…
At4g24110	[35.2.1001] not assigned.unknown	unknown protein; Has 76 Blast hits to 76 proteins in 13 species: Archae - 0; Bacteria - 0; Metazoa - 1; Fungi - 0; Plants - 75; Viruses - 0; Other Eukaryotes - 0 (source: NCBI BLink).
At5g10040	[35.2.1001] not assigned.unknown	unknown protein; BEST Arabidopsis thaliana protein match is: unknown protein (TAIR:AT5G65207.1); Has 1807 Blast hits to 1807 proteins in 277 species: Archae - 0; Bacteria - 0; Metazoa - 736; Fungi - 347; Plants - 385; Viruses - 0; Other Eukaryotes - 339 (source: NCBI BLink).
At5g10695	[35.2.1001] not assigned.unknown	unknown protein; INVOLVED IN: biological_process unknown; LOCATED IN: cellular_component unknown; EXPRESSED IN: 23 plant structures; EXPRESSED DURING: 12 growth stages.
At5g17350	[35.2.1001] not assigned.unknown	unknown protein; FUNCTIONS IN: molecular_function unknown; INVOLVED IN: N-terminal protein myristoylation; LOCATED IN: cellular_component unknown; EXPRESSED IN: 15 plant structures; EXPRESSED DURING: 8 growth stages; BEST Arabidopsis thaliana protein match is: unknown protein (TAIR:AT3G03280.1); Has 1807 Blast hits to 1807 proteins in 277 species: Archae - 0; Bacteria - 0; Metazoa - 736; Fungi - …
At5g24640	[35.2.1001] not assigned.unknown	unknown protein; BEST Arabidopsis thaliana protein match is: unknown protein (TAIR:AT2G41730.1); Has 1807 Blast hits to 1807 proteins in 277 species: Archae - 0; Bacteria - 0; Metazoa - 736; Fungi - 347; Plants - 385; Viruses - 0; Other Eukaryotes - 339 (source: NCBI BLink).
At5g38200	[35.2.1001] not assigned.unknown	Class I glutamine amidotransferase-like superfamily protein
At5g40690	[35.2.1001] not assigned.unknown	CONTAINS InterPro DOMAIN/s: EF-Hand 1, calcium-binding site (InterPro:IPR018247); BEST Arabidopsis thaliana protein match is: unknown protein (TAIR:AT2G41730.1); Has 1807 Blast hits to 1807 proteins in 277 species: Archae - 0; Bacteria - 0; Metazoa - 736; Fungi - 347; Plants - 385; Viruses - 0; Other Eukaryotes - 339 (source: NCBI BLink).
At5g42900	[35.2.1001] not assigned.unknown	COR27__cold regulated gene 27
At5g64870	[35.2.1001] not assigned.unknown	SPFH/Band 7/PHB domain-containing membrane-associated protein family
At5g65207	[35.2.1001] not assigned.unknown	unknown protein; BEST Arabidopsis thaliana protein match is: unknown protein (TAIR:AT5G10040.1); Has 30201 Blast hits to 17322 proteins in 780 species: Archae - 12; Bacteria - 1396; Metazoa - 17338; Fungi - 3422; Plants - 5037; Viruses - 0; Other Eukaryotes - 2996 (source: NCBI BLink).
At5g66985	[35.2.1001] not assigned.unknown	unknown protein; Has 30201 Blast hits to 17322 proteins in 780 species: Archae - 12; Bacteria - 1396; Metazoa - 17338; Fungi - 3422; Plants - 5037; Viruses - 0; Other Eukaryotes - 2996 (source: NCBI BLink).
At1g56240	[31.1] cell.organisation	AtPP2-B13_PP2-B13__phloem protein 2-B13
At2g24600	[31.1] cell.organisation	Ankyrin repeat family protein
At4g14365	[31.1] cell.organisation	XBAT34__XB3 ortholog 4 in Arabidopsis thaliana
At3g43190	[2.2.1.5] major CHO metabolism.degradation.sucrose.Susy	ATSUS4_SUS4__sucrose synthase 4
At5g20830	[2.2.1.5] major CHO metabolism.degradation.sucrose.Susy	ASUS1_atsus1_SUS1__sucrose synthase 1
At2g16060	[21.3] redox.heme	AHB1_ARATH GLB1_ATGLB1_GLB1_HB1_NSHB1__hemoglobin 1
At1g28480	[21.4] redox.glutaredoxins	GRX480_roxy19__Thioredoxin superfamily protein
At1g35140	[30.1.1] signalling.in sugar and nutrient physiology	EXL7_PHI-1__Phosphate-responsive 1 family protein
At1g76650	[30.3] signalling.calcium	CML38__calmodulin-like 38
At4g34150	[30.3] signalling.calcium	Calcium-dependent lipid-binding (CaLB domain) family protein
At4g15800	[30.8] signalling.misc	RALFL33__ralf-like 33
At4g26270	[4.1.5] glycolysis.cytosolic branch.phosphofructokinase (PFK)	PFK3__phosphofructokinase 3
At5g04120	[4.1.13] glycolysis.cytosolic branch.phosphoglycerate mutase	Phosphoglycerate mutase family protein
At1g02360	[20.1.1001] stress.biotic	Chitinase family protein
At1g14960	[20.2.99] stress.abiotic.unspecified	Polyketide cyclase/dehydrase and lipid transport superfamily protein
At1g70830	[20.2.99] stress.abiotic.unspecified	MLP28__MLP-like protein 28
At1g54050	[20.2.1] stress.abiotic.heat	HSP20-like chaperones superfamily protein
At1g71000	[20.2.1] stress.abiotic.heat	Chaperone DnaJ-domain superfamily protein
At5g12030	[20.2.1] stress.abiotic.heat	AT-HSP17.6A_HSP17.6_HSP17.6A__heat shock protein 17.6A
At4g27450	[17.2.3] hormone metabolism.auxin.induced-regulated-responsive-activated	Aluminium induced protein with YGL and LRDR motifs
At2g03760	[17.3.1.1.5] hormone metabolism.brassinosteroid.synthesis-degradation.BRs.metabolic regulation	AtSOT1_AtSOT12_ATST1_RAR047_SOT12_ST_ST1__sulphotransferase 12
At2g19590	[17.5.1.2] hormone metabolism.ethylene.synthesis-degradation.1-aminocyclopropane-1-carboxylate oxidase	ACO1_ATACO1__ACC oxidase 1
[truncated: 20 more rows]

[truncated: 4 more sheets: PXVE;NF-YA2SRDX induced, PXVE;NF-YA2SRDX repressed, PXVE;miR169nm induced, PXVE;miR169nm repressed]
