# Supplementary material for: Functional and Transcriptome Analysis Reveals an Acclimatization Strategy for Abiotic Stress Tolerance Mediated by Arabidopsis NF-YA Family Members
Source: PLoS One. 2012 Oct 31;7(10):e48138. doi: 10.1371/journal.pone.0048138 (PMC3485258; doi:10.1371/journal.pone.0048138)
Supplement: Dataset S4 — Putative direct targets of NF-YA2. (XLS) [file pone.0048138.s028.xls]

## Sheet: NF-YA2 targets
Dataset S4. Putative direct targets of NF-YA2.
CCAAT-box survey was performed in TAIR10 Loci Upstream Seq - 500bp using the web-tool aSCOPE (http://genie.dartmouth.edu/scope/)
Genes with CCAAT box in their promoters are considered as putative direct targets
		Fold change		CCAAT
Locus	Description	PXVE:NF-YA2	PXVE:NF-YA2SRDX	No of elements	Location (strand)
At3g56880	VQ motif-containing protein contains PF05678: VQ motif	0.70189	0.48765	2	(-) -485 to -489, (+) -273 to -269
At1g02860	SPX (SYG1/Pho81/XPR1) domain-containing protein / zinc finger (C3HC4-type RING finger) protein-related weak similarity to tripartite motif protein TRIM13 [Mus musculus] GI:12407427, gpStaf50 [Homo sapiens] GI:899300; contains Pfam profiles PF03105: SPX do	0.70566	0.4929	1	(+) -80 to -76
At4g35790	phospholipase D delta / PLD delta (PLDDELTA) identical to phospholipase D delta SP: Q9C5Y0 from [Arabidopsis thaliana]; supporting cDNA gi|11761141|dbj|AB031047.1|	0.70609	0.43257	3	(+) -397 to -393, (+) -263 to -259, (-) -100 to -104
At4g08930	thioredoxin-related contains weak similarity to Swiss-Prot:Q39239 thioredoxin H-type 4 (TRX-H-4). [Mouse-ear cress]	0.70647	0.49118	1	(-) -338 to -342
At4g34135	UDP-glucoronosyl/UDP-glucosyl transferase family protein contains Pfam profile: PF00201 UDP-glucoronosyl and UDP-glucosyl transferase	0.7068	0.29542	2	(+) -473 to -469, (-) -315 to -319
At5g42830	transferase family protein similar to anthranilate N-hydroxycinnamoyl/benzoyltransferase, Dianthus caryophyllus [gi:2239091]; contains Pfam transferase family domain PF002458	0.7074	0.38876	1	(+) -315 to -311
At2g46080	expressed protein	0.70834	0.48154	2	(+) -119 to -115, (+) -111 to -107
At3g47570	leucine-rich repeat transmembrane protein kinase, putative protein kinase Xa21 - Oryza sativa, PIR:A57676	0.70917	0.47445	2	(+) -317 to -313, (-) -276 to -280
At2g41880	guanylate kinase 1 (GK-1) identical to guanylate kinase (GK-1) [Arabidopsis thaliana] gi|7861795|gb|AAF70408	0.71299	0.40724	1	(+) -85 to -81
At2g31560	expressed protein	0.7147	0.49159	3	(+) -496 to -492, (+) -306 to -302, (+) -150 to -146
At4g01600	GRAM domain-containing protein / ABA-responsive protein-related similar to ABA-responsive protein [Hordeum vulgare] GI:4103635; contains Pfam profile PF02893: GRAM domain	0.72455	0.43511	2	(+) -479 to -475, (+) -259 to -255
At4g33080	protein kinase, putative contains protein kinase domain, Pfam:PF00069	0.72543	0.49838	1	(+) -346 to -342
At3g20250	pumilio/Puf RNA-binding domain-containing protein contains Pfam profile: PF00806 Pumilio-family RNA binding domains (aka PUM-HD, Pumilio homology domain) (8 copies at C-terminus)	0.7256	0.46917	1	(+) -338 to -334
At4g15480	UDP-glucoronosyl/UDP-glucosyl transferase family protein contains Pfam profile: PF00201 UDP-glucoronosyl and UDP-glucosyl transferase	0.7281	0.45257	1	(-) -416 to -420
At4g19450	nodulin-related weak similarity to nodule-specific protein Nlj70 [Lotus japonicus] GI:3329366	0.7292	0.38477	2	(+) -202 to -198, (+) -15 to -11
At2g30250	WRKY family transcription factor	0.72985	0.42158	3	(+) -388 to -384, (-) -265 to -269, (+) -27 to -23
At3g22600	protease inhibitor/seed storage/lipid transfer protein (LTP) family protein contains Pfam protease inhibitor/seed storage/LTP family domain PF00234	0.7325	0.47068	1	(-) -299 to -303
At2g20960	expressed protein pEARLI 4 gene product [Arabidopsis thaliana] GI:871782	0.73579	0.49393	3	(+) -130 to -126, (+) -53 to -49 , (-) -12 to -16
At2g24100	expressed protein	0.73685	0.48764	2	(-) -352 to -356, (+) -123 to -119
At4g25640	MATE efflux family protein similar to ripening regulated protein DDTFR18 [Lycopersicon esculentum] GI:12231296; contains Pfam profile PF01554: Uncharacterized membrane protein family	0.74018	0.46626	1	(-) -182 to -186
At1g74450	expressed protein	0.74149	0.41379	1	(-) -417 to -421
At1g66440	DC1 domain-containing protein contains Pfam protein PF03107 DC1 domain	0.7429	0.35353	2	(-) -112 to -116, (-) -89 to -93
At5g03720	heat shock transcription factor family protein contains Pfam profile: PF00447 HSF-type DNA-binding domain	0.74368	0.30135	1	(+) -53 to -49
At1g36640	expressed protein	0.74398	0.26791	3	(-) -412 to -416, (-) -122 to -126, (+) -120 to -116
At5g62165	MADS-box protein (AGL42)	0.74408	0.43761	2	(-) -468 to -472, (-) -266 to -270
At3g12690	protein kinase, putative similar to viroid symptom modulation protein [Lycopersicon esculentum] gi|7672777|gb|AAF66637	0.7445	0.27655	3	(+) -337 to -333, (+) -82 to -78 , (+) -8 to -4
At5g48530	expressed protein	0.74741	0.47679	2	(+) -482 to -478, (-) -454 to -458
At4g15610	integral membrane family protein contains TIGRFAM TIGR01569 : plant integral membrane protein TIGR01569; contains Pfam PF04535 : Domain of unknown function (DUF588)	0.74836	0.36665	1	(+) -197 to -193
At4g13860	glycine-rich RNA-binding protein, putative similar to Glycine-rich RNA-binding protein 2, mitochondrial precursor (AtGRP2) (Swiss-Prot:Q9SVM8) [Arabidopsis thaliana] ; contains InterPro entry IPR000504: RNA-binding region RNP-1 (RNA recognition motif) (RR	0.75284	0.44333	1	(+) -409 to -405
At5g51460	trehalose-6-phosphate phosphatase (TPPA) identical to trehalose-6-phosphate phosphatase (AtTPPA) [Arabidopsis thaliana] GI:2944178	0.75498	0.39886	1	(-) -266 to -270
At3g13760	DC1 domain-containing protein contains Pfam profile PF03107: DC1 domain	0.75565	0.46313	1	(-) -116 to -120
At3g21670	nitrate transporter (NTP3) nearly identical to nitrate transporter [Arabidopsis thaliana] GI:4490323; contains Pfam profile: PF00854 POT family	0.75609	0.27228	1	(+) -355 to -351
At3g56290	expressed protein	0.75743	0.43458	1	(-) -171 to -175
At3g10040	expressed protein est match	0.75922	0.24752	3	(-) -232 to -236, (-) -189 to -193, (+) -17 to -13
At1g60740	peroxiredoxin type 2, putative strong similarity to type 2 peroxiredoxin [Brassica rapa subsp. pekinensis] GI:4928472; contains Pfam profile: PF00578 AhpC/TSA (alkyl hydroperoxide reductase and thiol-specific antioxidant) family	0.76242	0.44474	2	(+) -391 to -387, (-) -133 to -137
At3g10020	expressed protein	0.76474	0.40218	1	(+) -171 to -167
At4g30430	senescence-associated family protein similar to senescence-associated protein 5 [Hemerocallis hybrid cultivar] gi|3551954|gb|AAC34855	0.76631	0.36123	2	(-) -472 to -476, (-) -390 to -394
At4g00955	expressed protein	0.7675	0.42318	2	(-) -469 to -473, (-) -378 to -382
At3g07780	expressed protein	0.76902	0.44281	1	(-) -164 to -168
At2g27500	glycosyl hydrolase family 17 protein similar to glucan endo-1,3-beta-glucosidase precursor SP:P52409 from [Triticum aestivum]	0.76953	0.47934	3	(+) -168 to -164, (-) -155 to -159, (-) -139 to -143
At4g34000	ABA-responsive element-binding protein / abscisic acid responsive elements-binding factor (ABRE) / ABA-responsive elements-binding factor (ABF3) identical to abscisic acid responsive elements-binding factor (ABF3) GI:6739280 from [Arabidopsis thaliana]; i	0.77011	0.40456	5	(-) -414 to -418, (-) -266 to -270, (-) -210 to -214, (+) -199 to -195, (-) -160 to -164
At2g01520	major latex protein-related / MLP-related low similarity to major latex protein {Papaver somniferum}[GI:169000] contains Pfam profile PF00407: Pathogenesis-related protein Bet v I family	0.77052	0.36021	1	(+) -450 to -446
At4g24960	ABA-responsive protein (HVA22d) identical to AtHVA22d [Arabidopsis thaliana] GI:4884938	0.77106	0.42032	3	(+) -237 to -233, (+) -119 to -115, (+) -109 to -105
At4g27350	expressed protein	0.77427	0.48238	2	(+) -141 to -137, (+) -107 to -103
At4g35270	RWP-RK domain-containing protein similar to nodule inception protein GI:6448579 from (Lotus japonicus); contains Pfam profile: PF02042 RWP-RK domain	0.77448	0.38368	3	(-) -413 to -417, (-) -386 to -390, (-) -41 to -45
At1g28600	lipase, putative similar to lipase [Arabidopsis thaliana] GI:1145627; contains InterPro Entry IPR001087 Lipolytic enzyme, G-D-S-L family	0.77633	0.38491	3	(-) -150 to -154, (+) -137 to -133, (-) -35 to -39
At5g38210	serine/threonine protein kinase family protein contains protein kinase domain, Pfam:PF00069; contains serine/threonine protein kinase domain, INTERPRO:IPR002290	0.77652	0.48935	1	(+) -401 to -397
At3g45840	DC1 domain-containing protein contains Pfam profile PF03107: DC1 domain	0.77681	0.36978	1	(+) -384 to -380
At3g29250	short-chain dehydrogenase/reductase (SDR) family protein similar to 3-beta-hydroxysteroiddehydrogenase GI:15983819 from [Digitalis lanata]; contains Pfam profile: PF00106 short chain dehydrogenase	0.7771	0.42604	2	(+) -495 to -491, (+) -230 to -226
At2g31990	exostosin family protein contains Pfam profile: PF03016 Exostosin family	0.77725	0.45024	1	(+) -102 to -98
At5g46410	NLI interacting factor (NIF) family protein contains Pfam profile PF03031: NLI interacting factor	0.77981	0.39598	2	(+) -477 to -473, (-) -80 to -84
At4g26850	expressed protein	0.7838	0.32919	1	(+) -425 to -421
At3g52800	zinc finger (AN1-like) family protein contains Pfam domain, PF01428: AN1-like Zinc finger	0.78417	0.31736	2	(+) -463 to -459, (-) -312 to -316
At1g13600	bZIP transcription factor family protein contains Pfam profile: PF00170 bZIP transcription factor	0.78481	0.39199	1	(+) -350 to -346
At4g27140	2S seed storage protein 1 / 2S albumin storage protein / NWMU1-2S albumin 1 identical to SP|P15457	0.78632	0.46903	1	(+) -357 to -353
At5g64550	loricrin-related contains weak similarity to Loricrin (Swiss-Prot:P23490) [Homo sapiens]	0.78705	0.46322	2	(+) -149 to -145, (-) -94 to -98
At1g69570	Dof-type zinc finger domain-containing protein nearly identical to H-protein promoter binding factor-2b (Arabidopsis thaliana) GI:3386548	0.7872	0.39079	1	(+) -386 to -382
At2g16890	UDP-glucoronosyl/UDP-glucosyl transferase family protein contains Pfam profile: PF00201 UDP-glucoronosyl and UDP-glucosyl transferase	0.79022	0.31599	1	(+) -337 to -333
At1g28760	expressed protein ; expression supported by MPSS	0.79023	0.49649	3	(+) -273 to -269, (+) -127 to -123, (+) -97 to -93
At3g22420	protein kinase family protein contains protein kinase domain, Pfam:PF00069	0.79055	0.49228	2	(+) -496 to -492, (-) -64 to -68
At2g41380	embryo-abundant protein-related similar to embryo-abundant protein [Picea glauca] GI:1350531	0.79428	0.40304	2	(+) -422 to -418, (-) -212 to -216
At3g13435	expressed protein	0.79821	0.49976	1	(+) -451 to -447
At3g14990	4-methyl-5(b-hydroxyethyl)-thiazole monophosphate biosynthesis protein, putative supporting cDNA gi|11908017|gb|AF326856.1|; contains Pfam profile PF01965:DJ-1/PfpI family; identical to cDNA EST Athsr7 GI:5281061	0.80285	0.35707	3	(-) -366 to -370, (+) -166 to -162, (+) -117 to -113
At2g33810	squamosa promoter-binding protein-like 3 (SPL3) identical to squamosa-promoter binding protein like 3 [Arabidopsis thaliana] GI:2462081; contains Pfam profile PF03110: SBP domain	0.80372	0.4538	1	(+) -159 to -155
At2g42350	zinc finger (C3HC4-type RING finger) family protein contains Pfam domain, PF00097: Zinc finger, C3HC4 type (RING finger)	0.80784	0.47869	2	(-) -300 to -304, (+) -89 to -85
At2g44500	expressed protein contains Pfam PF03138: Plant protein family. The function of this family of plant proteins is unknown; previously annotated as 'axi 1 protein from Nicotiana tabacum -related' based on similarity to axi 1 protein (GB:X80301) (GI:559920) f	0.80936	0.4936	1	(+) -283 to -279
At5g13200	GRAM domain-containing protein / ABA-responsive protein-related similar to ABA-responsive protein [Hordeum vulgare] GI:4103635; contains Pfam profile PF02893: GRAM domain	0.81061	0.47319	3	(-) -470 to -474, (-) -129 to -133, (+) -31 to -27
At5g02840	myb family transcription factor contains PFAM profile: PF00249 myb-like DNA binding domain	0.81112	0.36904	4	(-) -491 to -495, (-) -392 to -396, (-) -326 to -330, (-) -195 to -199
At2g36950	heavy-metal-associated domain-containing protein nearly identical to farnesylated protein ATFP2 [GI:4097545] Pfam profile PF00403: Heavy-metal-associated domain	0.81167	0.39319	1	(-) -426 to -430
At2g28460	DC1 domain-containing protein contains Pfam profile PF03107: DC1 domain	0.81214	0.45922	1	(-) -309 to -313
At4g02410	lectin protein kinase family protein contains Pfam domains, PF00069: Protein kinase domain, PF00139: Legume lectins beta domain and PF00138: Legume lectins alpha domain	0.81432	0.49899	1	(+) -154 to -150
At3g15210	ethylene-responsive element-binding factor 4 (ERF4) identical to ethylene responsive element binding factor 4 SP:O80340 from [Arabidopsis thaliana]	0.81549	0.49617	1	(+) -441 to -437
At5g54040	DC1 domain-containing protein contains Pfam profile PF03107: DC1 domain	0.81574	0.42955	1	(-) -129 to -133
At2g40270	protein kinase family protein contains Pfam domain, PF00069: Protein kinase domain	0.81591	0.30709	3	(-) -211 to -215, (-) -117 to -121, (+) -79 to -75
At4g26950	expressed protein contains Pfam profile PF04520: Protein of unknown function, DUF584	0.81683	0.30892	3	(-) -379 to -383, (-) -186 to -190, (+) -14 to -10
At5g27420	zinc finger (C3HC4-type RING finger) family protein similar to RING-H2 zinc finger protein ATL6 [Arabidopsis thaliana] gi|4928403|gb|AAD33584.1|AF132016_1[4928403]; contains Pfam domain, PF00097: Zinc finger, C3HC4 type (RING finger)	0.81765	0.28506	2	(+) -149 to -145, (-) -142 to -146
At3g09940	monodehydroascorbate reductase, putative similar to monodehydroascorbate reductase (NADH) GB:JU0182 (Cucumis sativus)	0.81795	0.37534	3	(+) -432 to -428, (+) -143 to -139, (+) -119 to -115
At5g63900	PHD finger family protein contains Pfam domain, PF00628: PHD-finger	0.81818	0.44565	2	(+) -451 to -447, (-) -400 to -404
At1g51800	leucine-rich repeat protein kinase, putative similar to light repressible receptor protein kinase [Arabidopsis thaliana] gi|1321686|emb|CAA66376; contains leucine rich repeat (LRR) domains, Pfam:PF00560; contains protein kinase domain, Pfam:PF00069	0.81859	0.4314	3	(-) -334 to -338, (-) -248 to -252, (-) -132 to -136
At3g58490	phosphatidic acid phosphatase family protein / PAP2 family protein similar to sphingosine-1-phosphate phosphohydrolase from [Mus musculus] GI:9623190, [Homo sapiens] GI:23345324; contains Pfam profile PF01569: PAP2 superfamily	0.82352	0.45646	1	(-) -192 to -196
At3g48320	cytochrome P450 71A21, putative (CYP71A21) identical to Cytochrome P450 71A21 (SP:Q9STL2) [Arabidopsis thaliana]	0.82464	0.38643	1	(-) -352 to -356
At2g37710	lectin protein kinase, putative similar to receptor lectin kinase 3 [Arabidopsis thaliana] gi|4100060|gb|AAD00733; contains protein kinase domain, Pfam:PF00069; contains legume lectins alpha and beta domains, Pfam:PF00138 and Pfam:PF00139	0.82699	0.39438	1	(+) -460 to -456
At5g10745	expressed protein	0.8282	0.47097	2	(-) -133 to -137, (-) -126 to -130
At1g70170	matrixin family protein similar to SP|P29136 Metalloendoproteinase 1 precursor (EC 3.4.24.-) (SMEP1) {Glycine max}; contains InterPro accession IPR001818: Matrixin	0.82827	0.31192	4	(+) -445 to -441, (+) -199 to -195, (+) -165 to -161, (-) -146 to -150
At1g19490	bZIP transcription factor family protein contains Pfam profile: PF00170 bZIP transcription factor	0.83106	0.38017	3	(+) -389 to -385, (+) -287 to -283, (+) -176 to -172
At1g66350	gibberellin regulatory protein (RGL1) similar to GB:CAA75492 from [Arabidopsis thaliana]; contains Pfam profile PF03514: GRAS family transcription factor; identical to cDNA RGL1 protein GI:15777856, RGL1 protein [Arabidopsis thaliana] GI:15777857	0.83556	0.43664	1	(+) -80 to -76
At2g45220	pectinesterase family protein contains Pfam profile: PF01095 pectinesterase	0.83793	0.4751	3	(+) -326 to -322, (+) -150 to -146, (-) -139 to -143
At2g21320	zinc finger (B-box type) family protein	0.83808	0.3925	1	(+) -400 to -396
At3g09410	pectinacetylesterase family protein similar to pectinacetylesterase precursor GB:CAA67728 [Vigna radiata]; contains Pfam profile: PF03283 pectinacetylesterase	0.83838	0.37206	3	(-) -478 to -482, (-) -177 to -181, (+) -111 to -107
At1g71520	AP2 domain-containing transcription factor, putative	0.83862	0.48406	1	(+) -48 to -44
At5g48540	33 kDa secretory protein-related contains Pfam PF01657: Domain of unknown function, duplicated in 33 KDa secretory proteins	0.8396	0.38254	1	(-) -187 to -191
At4g04955	amidohydrolase family protein similar to SP|P32375 Allantoinase (EC 3.5.2.5) {Saccharomyces cerevisiae}; contains Pfam profile PF01979: Amidohydrolase family	0.84223	0.44294	2	(-) -430 to -434, (+) -31 to -27
At3g51180	zinc finger (CCCH-type) family protein contains Pfam domain, PF00642: Zinc finger C-x8-C-x5-C-x3-H type (and similar)	0.84403	0.41459	3	(+) -225 to -221, (+) -140 to -136, (+) -105 to -101
At1g51890	leucine-rich repeat protein kinase, putative similar to light repressible receptor protein kinase [Arabidopsis thaliana] gi|1321686|emb|CAA66376; contains leucine rich repeat (LRR) domains, Pfam:PF00560; contains protein kinase domain, Pfam:PF00069	0.84461	0.27592	3	(-) -338 to -342, (+) -210 to -206, (+) -93 to -89
At3g17510	CBL-interacting protein kinase 1 (CIPK1) identical to CBL-interacting protein kinase 1 [Arabidopsis thaliana] gi|11066952|gb|AAG28776; contains Pfam profiles PF00069: Protein kinase domain and PF03822: NAF domain; identical to cDNA CBL-interacting protein	0.84827	0.45356	2	(+) -206 to -202, (+) -84 to -80
At3g27170	chloride channel protein (CLC-b) identical to CLC-b chloride channel protein GB:CAA96058 from [Arabidopsis thaliana] (J. Biol. Chem. 271 (52), 33632-33638 (1996))	0.85142	0.33729	1	(+) -33 to -29
At2g40900	nodulin MtN21 family protein similar to MtN21 [Medicago truncatula] GI:2598575; contains Pfam profile PF00892: Integral membrane protein	0.85167	0.40992	2	(-) -240 to -244, (+) -159 to -155
At4g36920	floral homeotic protein APETALA2 (AP2) Identical to (SP:P47927) Floral homeotic protein APETALA2. [Mouse-ear cress] {Arabidopsis thaliana}	0.852	0.45962	2	(-) -236 to -240, (+) -7 to -3
At2g04795	expressed protein	0.85625	0.47139	3	(+) -69 to -65 , (-) -62 to -66 , (+) -37 to -33
At4g01250	WRKY family transcription factor contains Pfam profile: PF03106 WRKY DNA -binding domain	0.85917	0.44163	1	(-) -296 to -300
At4g24700	expressed protein	0.85939	0.36504	1	(+) -252 to -248
At2g39420	esterase/lipase/thioesterase family protein similar to monoglyceride lipase from [Homo sapiens] GI:14594904, [Mus musculus] GI:2632162; contains Interpro entry IPR000379	0.86148	0.48524	1	(+) -33 to -29
At1g04550	auxin-responsive protein / indoleacetic acid-induced protein 12 (IAA12) identical to SP|Q38830 Auxin-responsive protein IAA12 (Indoleacetic acid-induced protein 12) {Arabidopsis thaliana}	0.86443	0.43498	3	(+) -435 to -431, (-) -43 to -47 , (+) -16 to -12
At4g29310	expressed protein	0.86693	0.4926	1	(+) -135 to -131
At1g73870	zinc finger (B-box type) family protein	0.87314	0.21931	1	(-) -371 to -375
At3g49330	invertase/pectin methylesterase inhibitor family protein contains Pfam profile PF04043: Plant invertase/pectin methylesterase inhibitor	0.87677	0.47317	2	(+) -461 to -457, (+) -51 to -47
At5g41700	ubiquitin-conjugating enzyme 8 (UBC8) E2; identical to gi:297882, SP:P35131	0.8773	0.43743	2	(-) -483 to -487, (-) -96 to -100
At5g62000	transcriptional factor B3 family protein / auxin-responsive factor, putative (ARF1) contains Pfam profile: PF02362 B3 DNA binding domain; identical to cDNA ARF1 (auxin response factor) binding protein GI:2245393	0.87733	0.47879	1	(+) -261 to -257
At3g05200	zinc finger (C3HC4-type RING finger) family protein (ATL6) contains Pfam profile: PF00097: Zinc finger, C3HC4 type (RING finger)	0.87762	0.42958	2	(+) -93 to -89 , (+) -7 to -3
At5g58120	disease resistance protein (TIR-NBS-LRR class), putative domain signature TIR-NBS-LRR exists, suggestive of a disease resistance protein.	0.87762	0.46025	1	(+) -454 to -450
At4g27150	2S seed storage protein 2 / 2S albumin storage protein / NWMU2-2S albumin 2 identical to SP|P15458	0.87941	0.4489	2	(+) -455 to -451, (+) -316 to -312
At1g69080	universal stress protein (USP) family protein contains Pfam profile PF00582: universal stress protein family	0.88266	0.46975	2	(-) -349 to -353, (-) -15 to -19
At3g11840	U-box domain-containing protein low similarity to immediate-early fungal elicitor protein CMPG1 [Petroselinum crispum] GI:14582200; contains Pfam profile PF04564: U-box domain	0.88428	0.35282	1	(+) -82 to -78
At3g21430	expressed protein	0.88676	0.4411	4	(-) -282 to -286, (+) -250 to -246, (+) -239 to -235, (-) -208 to -212
At4g25670	expressed protein	0.88692	0.40178	1	(+) -92 to -88
At1g02820	late embryogenesis abundant 3 family protein / LEA3 family protein similar to late embryogenis abundant protein 5 GI:2981167 from [Nicotiana tabacum]; contains Pfam profile PF03242: Late embryogenesis abundant protein	0.88791	0.4368	1	(-) -263 to -267
At1g73080	leucine-rich repeat transmembrane protein kinase, putative similar to receptor protein kinase GI:1389566 from [Arabidopsis thaliana]	0.89396	0.3977	1	(+) -450 to -446
At2g47680	zinc finger (CCCH type) helicase family protein similar to SP|Q28141 ATP-dependent RNA helicase A (Nuclear DNA helicase II) (DEAD-box protein 9) {Bos taurus}; contains Pfam profiles PF00271: Helicase conserved C-terminal domain, PF00642: Zinc finger C-x8-	0.89473	0.40929	2	(-) -272 to -276, (-) -43 to -47
At3g12320	expressed protein	0.89526	0.35283	3	(+) -455 to -451, (+) -198 to -194, (+) -151 to -147
At2g02630	DC1 domain-containing protein contains Pfam profile PF03107: DC1 domain	0.89528	0.3218	1	(-) -309 to -313
At1g56280	drought-responsive family protein contains an AT-AC intron 3, potentially contains a frameshift. An alternate model provides a translation more consistent with homologous proteins but lacks the AT-AC intron; similar to drought-induced mRNA, Di19 [Arabidop	0.8982	0.47864	1	(+) -301 to -297
At1g62180	5'-adenylylsulfate reductase 2, chloroplast (APR2) (APSR) / adenosine 5'-phosphosulfate 5'-adenylylsulfate (APS) sulfotransferase 2 / 3'-phosphoadenosine-5'-phosphosulfate (PAPS) reductase homolog 43 (PRH-43) identical to SP|P92981 5'-adenylylsulfate redu	0.89985	0.35899	1	(+) -413 to -409
At3g61890	homeobox-leucine zipper protein 12 (HB-12) / HD-ZIP transcription factor 12 identical to homeobox-leucine zipper protein ATHB-12 (GI:6899887) [Arabidopsis thaliana]	0.9014	0.38626	2	(+) -215 to -211, (+) -25 to -21
At3g48690	expressed protein similar to PrMC3 [Pinus radiata] GI:5487873	0.90146	0.48824	1	(+) -8 to -4
At3g56200	amino acid transporter family protein low similarity to N system amino acids transporter NAT-1 [Mus musculus] GI:7406950; belongs to INTERPRO:IPR002422 amino acid/polyamine transporter, family II	0.9019	0.36591	1	(+) -78 to -74
At4g25390	protein kinase family protein contains protein kinase domain, Pfam:PF00069	0.90486	0.35218	2	(-) -173 to -177, (+) -72 to -68
At2g39730	ribulose bisphosphate carboxylase/oxygenase activase / RuBisCO activase identical to SWISS-PROT:P10896 ribulose bisphosphate carboxylase/oxygenase activase, chloroplast precursor (RuBisCO activase, RA)[Arabidopsis thaliana]	0.90605	0.47553	5	(-) -335 to -339, (+) -329 to -325, (+) -315 to -311, (-) -89 to -93 , (+) -40 to -36
At2g17740	DC1 domain-containing protein	0.90784	0.19286	6	(+) -429 to -425, (+) -241 to -237, (+) -225 to -221, (+) -191 to -187, (-) -119 to -123, (-) -99 to -103
At4g25690	expressed protein	0.90986	0.49993	2	(+) -467 to -463, (-) -73 to -77
At5g10750	expressed protein	0.91253	0.46407	2	(-) -242 to -246, (+) -199 to -195
At5g42760	O-methyltransferase N-terminus domain-containing protein contains Pfam profile PF02409: O-methyltransferase N-terminus	0.91412	0.10531	2	(+) -197 to -193, (-) -77 to -81
At4g23190	protein kinase family protein contains Pfam PF00069: Protein kinase domain	0.91518	0.2082	2	(+) -243 to -239, (+) -148 to -144
At2g15020	expressed protein and genefinder	0.91561	0.14676	2	(-) -473 to -477, (+) -318 to -314
At5g40450	expressed protein	0.91744	0.39199	3	(-) -490 to -494, (+) -137 to -133, (+) -68 to -64
At3g03830	auxin-responsive protein, putative similar to auxin-inducible SAUR (Small Auxin Up RNAs) (GI:3043536) [Raphanus sativus]	0.91785	0.48226	1	(-) -329 to -333
At3g61060	F-box family protein / lectin-related low similarity to PP2 lectin polypeptide [Cucurbita maxima] GI:410437; contains Pfam profile PF00646: F-box domain	0.91885	0.43891	2	(+) -496 to -492, (+) -312 to -308
At1g76360	protein kinase, putative similar to protein kinase APK1B, SWISS-PROT:P46573; contains protein kinase domain, Pfam:PF00069	0.91929	0.43725	2	(+) -311 to -307, (+) -53 to -49
At2g14800	hypothetical protein	0.92145	0.36646	4	(-) -450 to -454, (-) -328 to -332, (-) -277 to -281, (-) -120 to -124
At1g23550	expressed protein	0.92325	0.41389	1	(+) -321 to -317
At3g57380	expressed protein contains Pfam domain, PF04577: Protein of unknown function (DUF563)	0.92458	0.4258	1	(+) -417 to -413
At2g33030	leucine-rich repeat family protein contains leucine rich-repeat (LRR) domains Pfam:PF00560, INTERPRO:IPR001611	0.93324	0.34796	4	(+) -351 to -347, (+) -275 to -271, (+) -181 to -177, (-) -44 to -48
At5g63790	no apical meristem (NAM) family protein contains Pfam PF02365: No apical meristem (NAM) domain; contains similarity to NAC-domain protein	0.93333	0.37369	1	(+) -143 to -139
At1g54100	aldehyde dehydrogenase, putative / antiquitin, putative strong similarity to SP|Q41247 Aldehyde dehydrogenase family 7 member A1 (EC 1.2.1.3) (Antiquitin 1) (Brassica turgor-responsive/drought-induced gene 26 protein) (Btg-26) {Brassica napus}; similar to	0.9456	0.46923	2	(+) -486 to -482, (+) -198 to -194
At1g36370	glycine hydroxymethyltransferase, putative / serine hydroxymethyltransferase, putative / serine/threonine aldolase, putative similar to serine hydroxymethyltransferase [Chlamydomonas reinhardtii] GI:17066746; contains Pfam profile PF00464: serine hydroxym	0.94814	0.34397	2	(-) -427 to -431, (-) -408 to -412
At1g62975	basic helix-loop-helix (bHLH) family protein (bHLH125) contains Pfam profile: PF00010 helix-loop-helix DNA-binding domain; supporting cDNA gi|20805889|gb|AF506369.1|	0.94831	0.4929	3	(+) -470 to -466, (-) -305 to -309, (+) -72 to -68
At3g19320	leucine-rich repeat family protein contains leucine-rich repeats, Pfam:PF00560;	0.9544	0.3429	4	(+) -468 to -464, (-) -340 to -344, (+) -161 to -157, (+) -33 to -29
At3g44860	S-adenosyl-L-methionine:carboxyl methyltransferase family protein similar to defense-related protein cjs1 [Brassica carinata][GI:14009292][Mol Plant Pathol (2001) 2(3):159-169]	0.95833	0.39404	4	(+) -441 to -437, (-) -210 to -214, (-) -185 to -189, (+) -169 to -165
At4g15250	zinc finger (B-box type) family protein	0.95887	0.15881	1	(-) -44 to -48
At4g36030	armadillo/beta-catenin repeat family protein contains Pfam profile: PF00514 armadillo/beta-catenin-like repeat	0.95977	0.47234	1	(+) -288 to -284
At5g46490	disease resistance protein (TIR-NBS class), putative domain signature TIR-NBS exists, suggestive of a disease resistance protein.	0.96118	0.36286	2	(+) -258 to -254, (-) -139 to -143
At1g72930	Toll-Interleukin-Resistance (TIR) domain-containing protein domain signature TIR exists, suggestive of a disease resistance protein.	0.96187	0.33731	4	(+) -458 to -454, (-) -442 to -446, (+) -276 to -272, (+) -245 to -241
At4g24380	expressed protein contains Pfam profile: PF03959 domain of unknown function (DUF341)	0.96659	0.44507	4	(-) -333 to -337, (+) -243 to -239, (+) -188 to -184, (+) -174 to -170
At2g46340	phytochrome A supressor spa1 (SPA1) identical to phytochrome A supressor spa1 (GI:4809171) [Arabidopsis thaliana]; contains 8 WD-40 repeats (Pfam PF00400) (1 weak)	0.96809	0.41332	1	(-) -161 to -165
At1g56660	expressed protein	0.97409	0.45721	1	(-) -288 to -292
At2g35940	homeodomain-containing protein contains 'Homeobox' domain signature, Prosite:PS00027	0.97864	0.44396	2	(+) -416 to -412, (-) -156 to -160
At5g09670	loricrin-related contains weak similarity to Loricrin (Swiss-Prot:P23490) [Homo sapiens]	0.98506	0.49729	1	(+) -95 to -91
At1g69270	leucine-rich repeat family protein / protein kinase family protein contains Pfam domains PF00560: Leucine Rich Repeat and PF00069: Protein kinase domain	0.99488	0.4319	1	(+) -76 to -72
At5g24120	RNA polymerase sigma subunit SigE (sigE) / sigma-like factor (SIG5) identical to RNA polymerase sigma subunit SigE [Arabidopsis thaliana] GI:4972299, sigma-like factor [Arabidopsis thaliana] GI:4033838; contains Pfam profiles PF04545: Sigma-70, region 4,	1.0011	0.42575	1	(+) -55 to -51
At3g10500	no apical meristem (NAM) family protein similar to to NAC2 (GI:645671) [Arabidopsis thaliana]; contains Pfam PF02365: No apical meristem (NAM) protein	1.0067	0.42218	1	(-) -447 to -451
At2g23100	DC1 domain-containing protein contains Pfam profile PF03107: DC1 domain	1.02405	0.48174	2	(-) -421 to -425, (-) -91 to -95
At1g42550	expressed protein	1.02603	0.34854	1	(+) -50 to -46
At1g50290	expressed protein	1.0339	0.49218	2	(-) -177 to -181, (+) -62 to -58
At1g23130	Bet v I allergen family protein similar to Csf-2 [Cucumis sativus][GI:5762258][J Am Soc Hortic Sci 124, 136-139 (1999)]; location of ESTs gb|T45139 and gb|T43456 ; contains Pfam profile PF00407: Pathogenesis-related protein Bet v I family	1.051	0.22669	1	(-) -296 to -300
At5g06980	expressed protein	1.05334	0.43169	1	(+) -376 to -372
At5g44565	hypothetical protein	1.05394	0.32883	1	(-) -15 to -19
At5g58940	protein kinase family protein contains protein kinase domain, Pfam:PF00069	1.06131	0.37065	1	(+) -133 to -129
At5g59400	expressed protein predicted protein, Arabidopsis thaliana	1.0616	0.47124	3	(-) -469 to -473, (-) -359 to -363, (-) -143 to -147
ath-MIR157c	miRNA gene Arabidopsis thaliana miR157c stem-loop	1.06523	0.45867	2	(+) -460 to -456, (+) -390 to -386
At4g32810	dioxygenase-related low similarity to b,b-carotene-9',10'-dioxygenase [Mus musculus] GI:12666529; contains Pfam profile PF03055: Retinal pigment epithelial membrane protein	1.06682	0.47116	1	(+) -459 to -455
At1g22890	expressed protein	1.06727	0.38875	1	(+) -430 to -426
At2g46670	pseudo-response regulator, putative / timing of CAB expression 1-like protein, putative similar to pseudo-response regulator 9 [Arabidopsis thaliana] GI:10281000, timing of CAB expression 1-like protein [Arabidopsis thaliana] GI:9247022	1.06919	0.36048	1	(-) -493 to -497
At3g45300	isovaleryl-CoA-dehydrogenase (IVD) identical to isovaleryl-CoA-dehydrogenase precursor [Arabidopsis thaliana] GI:5596622	1.0714	0.48894	2	(+) -173 to -169, (+) -5 to -1
At1g58520	early-responsive to dehydration protein-related / ERD protein-related low similarity to ERD4 protein (early-responsive to dehydration stress) [Arabidopsis thaliana] GI:15375406; contains Pfam profile PF02714: Domain of unknown function DUF221	1.07378	0.30981	3	(-) -269 to -273, (-) -211 to -215, (+) -38 to -34
At2g39480	ABC transporter family protein related to multi drug resistance proteins and P-glycoproteins	1.08463	0.29922	1	(-) -420 to -424
At5g13210	expressed protein	1.08655	0.41309	1	(+) -270 to -266
At5g25980	glycosyl hydrolase family 1 protein contains Pfam PF00232 : Glycosyl hydrolase family 1 domain; TIGRFAM TIGR01233: 6-phospho-beta-galactosidase; identical to thioglucosidase (GI:871992) [Arabidopsis thaliana]; similar to myrosinase precursor (EC 3.2.3.1)(	1.09034	0.43196	2	(+) -486 to -482, (-) -10 to -14
At4g32940	vacuolar processing enzyme gamma / gamma-VPE nearly identical to SP|Q39119 Vacuolar processing enzyme, gamma-isozyme precursor (EC 3.4.22.-) (Gamma-VPE) {Arabidopsis thaliana}	1.10775	0.35769	2	(+) -157 to -153, (+) -21 to -17
At1g78510	solanesyl diphosphate synthase (SPS) identical to solanesyl diphosphate synthase [Arabidopsis thaliana] GI:19911233; contains Pfam profile PF00348: Polyprenyl synthetase	1.1103	0.46948	1	(-) -124 to -128
At5g45060	disease resistance protein (TIR-NBS-LRR class), putative domain signature TIR-NBS-LRR exists, suggestive of a disease resistance protein.	1.11094	0.35768	1	(+) -153 to -149
At5g61820	expressed protein MtN19, Medicago truncatula, EMBL:MTY15367	1.11664	0.40695	2	(+) -385 to -381, (+) -306 to -302
At2g22200	AP2 domain-containing transcription factor AP2 domain transcription factor (GP:4567204) {Arabidopsis thaliana}	1.1175	0.41675	2	(-) -281 to -285, (-) -98 to -102
At1g01720	no apical meristem (NAM) family protein contains Pfam PF02365: No apical meristem (NAM) domain; similar to NAC domain protein NAM GB:AAD17313 GI:4325282 from [Arabidopsis thaliana]	1.13522	0.36408	1	(+) -483 to -479
At4g24230	acyl-CoA binding protein, putative / ACBP, putative contains similarity to acyl-CoA binding protein 2 [Arabidopsis thaliana] gi|12039034|gb|AAG46057	1.1464	0.41113	2	(+) -371 to -367, (+) -260 to -256
At3g22540	expressed protein	1.14987	0.39695	1	(+) -132 to -128
At1g12780	UDP-glucose 4-epimerase / UDP-galactose 4-epimerase / Galactowaldenase identical to SP|Q42605 [GB:CAA90941] from [Arabidopsis thaliana] (Arch. Biochem. Biophys. 327 (1), 27-34 (1996))	1.15036	0.45246	2	(-) -482 to -486, (-) -333 to -337
At5g58980	ceramidase family protein contains Pfam domain, PF04734: Neutral/alkaline nonlysosomal ceramidase	1.15167	0.49646	2	(+) -245 to -241, (-) -95 to -99
At3g62150	multidrug resistant (MDR) ABC transporter, putative similar to multidrug-resistant protein CjMDR1 GI:14715462 from [Coptis japonica]; contains Pfam profiles PF00005: ABC transporter, PF00664: ABC transporter transmembrane region	1.15853	0.44222	2	(+) -478 to -474, (-) -357 to -361
At1g55960	expressed protein weak similarity to SP|P53808 Phosphatidylcholine transfer protein (PC-TP) {Mus musculus}	1.15989	0.40139	2	(-) -364 to -368, (-) -352 to -356
At1g22650	beta-fructofuranosidase, putative / invertase, putative / saccharase, putative / beta-fructosidase, putative similar to neutral invertase [Daucus carota] GI:4200165; contains Pfam profile PF04853: Plant neutral invertase	1.1601	0.40423	5	(+) -370 to -366, (-) -363 to -367, (+) -248 to -244, (+) -240 to -236, (+) -163 to -159
At2g29970	heat shock protein-related contains similarity to 101 kDa heat shock protein; HSP101 [Triticum aestivum] gi|11561808|gb|AAC83689	1.16031	0.47955	1	(+) -91 to -87
At2g36980	pentatricopeptide (PPR) repeat-containing protein contains INTERPRO:IPR002885 PPR repeats	1.16273	0.36523	2	(+) -392 to -388, (-) -172 to -176
At3g27150	kelch repeat-containing F-box family protein contains Pfam:PF01344 Kelch motif, Pfam:PF00646 F-box domain	1.16655	0.43536	1	(+) -262 to -258
At3g51680	short-chain dehydrogenase/reductase (SDR) family protein similar to short-chain alcohol dehydrogenase GI:1877480 from [Tripsacum dactyloides]	1.16968	0.39079	4	(+) -286 to -282, (+) -267 to -263, (-) -158 to -162, (+) -121 to -117
At3g14620	cytochrome P450, putative similar to GB:Q05047 from [Catharanthus roseus]	1.17197	0.474	3	(+) -447 to -443, (+) -199 to -195, (+) -157 to -153
At4g08290	nodulin MtN21 family protein similar to MtN21 GI:2598575 (root nodule development) from [Medicago truncatula]	1.17197	0.41001	2	(+) -101 to -97 , (-) -47 to -51
At3g04730	auxin-responsive protein / indoleacetic acid-induced protein 16 (IAA16) identical to SP|O24407 Auxin-responsive protein IAA16 (Indoleacetic acid-induced protein 16) {Arabidopsis thaliana}	1.17847	0.40711	3	(+) -473 to -469, (+) -96 to -92 , (+) -5 to -1
At3g13300	transducin family protein / WD-40 repeat family protein contains 2 WD-40 repeats (PF00400); autoantigen locus HUMAUTANT (GI:533202) [Homo sapiens] and autoantigen locus HSU17474 (GI:596134) [Homo sapiens]	1.19346	0.49709	3	(-) -493 to -497, (+) -169 to -165, (+) -48 to -44
At1g66760	MATE efflux family protein contains TIGRfam profile: TIGR00797: MATE efflux family protein, Pfam profile PF01554: Uncharacterized membrane protein family	1.20231	0.46138	2	(-) -315 to -319, (+) -131 to -127
At3g45100	N-acetylglucosaminyl-phosphatidylinositol biosynthetic protein, putative similar to PIG-A from Mus musculus [gi:577723[, Homo sapiens [SP|P37287]; contains Pfam glycosyl transferase, group 1 family protein domain PF00534	1.22239	0.45518	2	(-) -406 to -410, (+) -243 to -239
At5g41765	hypothetical protein	1.26084	0.46103	2	(+) -249 to -245, (+) -50 to -46
At4g28870	hypothetical protein	1.26359	0.37039	1	(+) -315 to -311
At5g17300	myb family transcription factor similar to CCA1 [Arabidopsis thaliana] GI:4090569; contains Pfam profile PF00249: Myb-like DNA-binding domain	1.28051	0.2038	3	(+) -410 to -406, (+) -129 to -125, (-) -93 to -97
At3g24982	leucine-rich repeat family protein, 5' fragment contains leucine rich-repeat domains Pfam:PF00560, INTERPRO:IPR001611 (19 copies); contains similarity to GB:AAD13301 from [Lycopersicon esculentum]	1.28486	0.46175	1	(+) -185 to -181
At2g15960	expressed protein	1.29046	0.42025	1	(+) -91 to -87
At1g78530	protein kinase family protein contains protein kinase domain, Pfam:PF00069	1.29635	0.48229	1	(+) -125 to -121
At1g19220	transcriptional factor B3 family protein / auxin-responsive factor AUX/IAA-related contains Pfam profile: PF02309 AUX/IAA family	1.30722	0.48971	2	(+) -485 to -481, (+) -32 to -28
At2g19190	light-responsive receptor protein kinase / senescence-responsive receptor-like serine/threonine kinase, putative (SIRK) similar to light repressible receptor protein kinase [Arabidopsis thaliana] gi|1321686|emb|CAA66376; contains Pfam profiles PF00069: Pr	1.30818	0.41642	1	(-) -471 to -475
At1g20640	RWP-RK domain-containing protein similar to nodule inception protein GI:6448579 from (Lotus japonicus); contains Pfam profile: PF02042 RWP-RK domain	1.32359	0.4048	2	(-) -420 to -424, (-) -95 to -99
At1g68840	DNA-binding protein RAV2 (RAV2) / AP2 domain-containing protein RAP2.8 identical to RAV2 GI:3868859 from [Arabidopsis thaliana], AP2 domain containing protein RAP2.8 [Arabidopsis thaliana] GI:2281641; contains Pfam profile: PF00847 AP2-domain	1.3355	0.4472	2	(+) -447 to -443, (+) -132 to -128
At4g02200	drought-responsive family protein similar to drought-induced mRNA, Di19 [Arabidopsis thaliana] gi|469110|emb|CAA55321	1.34855	0.49227	2	(-) -321 to -325, (-) -143 to -147
At5g24660	expressed protein	1.3534	0.28147	3	(+) -314 to -310, (+) -233 to -229, (-) -183 to -187
At1g75410	BEL1-like homeodomain 3 protein (BLH3) identical to BEL1-like homeodomain 3 (GI:13877515) [Arabidopsis thaliana]	1.35798	0.46476	2	(+) -388 to -384, (+) -45 to -41
At2g41090	calmodulin-like calcium-binding protein, 22 kDa (CaBP-22) identical to SP|P30187 22 kDa calmodulin-like calcium-binding protein (CABP-22) [Arabidopsis thaliana]	1.35894	0.17684	2	(-) -244 to -248, (+) -42 to -38
At5g19140	auxin/aluminum-responsive protein, putative strong similarity to auxin down-regulated protein ARG10 [Vigna radiata] GI:2970051, wali7 (aluminum-induced protein) [Triticum aestivum] GI:451193	1.3741	0.44789	3	(+) -424 to -420, (-) -363 to -367, (-) -114 to -118
At1g59700	glutathione S-transferase, putative similar to glutathione S-transferase GB:AAF29773 GI:6856103 from [Gossypium hirsutum]	1.39527	0.27227	2	(+) -172 to -168, (+) -31 to -27
At5g05330	hypothetical protein	1.41202	0.34743	3	(-) -354 to -358, (-) -145 to -149, (+) -85 to -81
At3g58720	zinc finger (C3HC4-type RING finger) family protein contains Pfam profile: PF00097 zinc finger, C3HC4 type (RING finger)	1.42343	0.35106	1	(-) -246 to -250
At2g01130	helicase domain-containing protein similar to DEIH-box RNA/DNA helicase [Arabidopsis thaliana] GI:5881579; contains Pfam profiles PF04408: Helicase associated domain (HA2), PF00271: Helicase conserved C-terminal domain	1.42873	0.44221	1	(-) -84 to -88
At4g28310	expressed protein	1.45446	0.44655	5	(-) -485 to -489, (+) -482 to -478, (-) -471 to -475, (-) -214 to -218, (+) -63 to -59
At5g44870	disease resistance protein (TIR-NBS-LRR class), putative domain signature TIR-NBS-LRR exists, suggestive of a disease resistance protein.	1.46005	0.49598	1	(-) -482 to -486
At4g37560	formamidase, putative / formamide amidohydrolase, putative similar to SP|Q50228 Formamidase (EC 3.5.1.49) (Formamide amidohydrolase) {Methylophilus methylotrophus}; contains Pfam profile PF03069: Acetamidase/Formamidase family	1.46917	0.45154	1	(-) -367 to -371
At3g22930	calmodulin, putative strong similarity to calmodulin 8 GI:5825600 from [Arabidopsis thaliana]; contains INTERPRO:IPR002048 calcium-binding EF-hand domain	1.47077	0.41042	2	(-) -325 to -329, (+) -116 to -112
At2g46790	pseudo-response regulator 9 (APRR9) / timing of CAB expression 1-like protein (TL1) identical to pseudo-response regulator 9 GI:10281000 from [Arabidopsis thaliana], timing of CAB expression 1-like protein [Arabidopsis thaliana] GI:9247022; contains Pfam	1.4956	0.46441	2	(+) -458 to -454, (+) -392 to -388
At1g52290	protein kinase family protein contains Pfam PF00069: Protein kinase domain	0.70263	0.43109	///////
At1g66160	U-box domain-containing protein similar to immediate-early fungal elicitor protein CMPG1 [Petroselinum crispum] GI:14582200; contains Pfam profile PF04564: U-box domain	0.71009	0.37616	///////
At3g02800	tyrosine specific protein phosphatase family protein contains tyrosine specific protein phosphatases active site, PROSITE:PS00383	0.71284	0.4739	///////
At1g51850	leucine-rich repeat protein kinase, putative similar to light repressible receptor protein kinase [Arabidopsis thaliana] gi|1321686|emb|CAA66376	0.71312	0.46935	///////
At1g35910	trehalose-6-phosphate phosphatase, putative similar to trehalose-6-phosphate phosphatase (AtTPPB) [Arabidopsis thaliana] GI:2944180; contains Pfam profile PF02358: Trehalose-phosphatase	0.72762	0.34595	///////
At1g78020	senescence-associated protein-related similar to senescence-associated protein SAG102 (GI:22331931) [Arabidopsis thaliana]	0.72933	0.39179	///////
At1g43910	AAA-type ATPase family protein contains Pfam profile: ATPase family PF00004	0.73131	0.23976	///////
At2g31280	basic helix-loop-helix (bHLH) protein-related identical to cDNA bHLH transcription factor (bHLH gamma gene) GI:32562999; weak similarity to bHLH transcription activator anthocyanin 1 [Petunia x hybrida] GI:10998404	0.73318	0.39985	///////
At3g52400	syntaxin, putative (SYP122) similar to SP|Q9ZSD4 Syntaxin 121 (AtSYP121) (Syntaxin-related protein At-Syr1) {Arabidopsis thaliana}	0.7384	0.37204	///////
At5g43380	serine/threonine protein phosphatase PP1 isozyme 7 (TOPP7) identical to SP|O82733 Serine/threonine protein phosphatase PP1 isozyme 7 (EC 3.1.3.16) {Arabidopsis thaliana}	0.7463	0.45699	///////
At3g57540	remorin family protein contains Pfam domain, PF03763: Remorin, C-terminal region	0.74947	0.49855	///////
At5g64260	phosphate-responsive protein, putative similar to phi-1 (phosphate-induced gene) [Nicotiana tabacum] GI:3759184; contains Pfam profile PF04674: Phosphate-induced protein 1 conserved region	0.74997	0.32931	///////
At1g57990	purine permease-related low similarity to purine permease [Arabidopsis thaliana] GI:7620007; contains Pfam profile PF03151: Domain of unknown function, DUF250	0.75078	0.35035	///////
At1g11700	expressed protein contains Pfam profile PF04520: Protein of unknown function, DUF584	0.75513	0.35315	///////
At1g71870	MATE efflux family protein contains Pfam profile PF01554: Uncharacterized membrane protein family	0.75715	0.44763	///////
At2g34720	CCAAT-binding transcription factor (CBF-B/NF-YA) family protein contains Pfam profile: PF02045 CCAAT-binding transcription factor (CBF-B/NF-YA) subunit B	0.7665	0.48394	///////
At2g38800	calmodulin-binding protein-related contains similarity to potato calmodulin-binding protein PCBP GI:17933110 from [Solanum tuberosum]	0.76803	0.49601	///////
At4g00050	basic helix-loop-helix (bHLH) family protein contains Pfam profile: PF00010 helix-loop-helix DNA-binding domain	0.77235	0.32449	///////
At1g66600	WRKY family transcription factor contains Pfam profile: PF03106 WRKY DNA -binding domain	0.77455	0.41066	///////
At4g27652	expressed protein	0.77456	0.31718	///////
At3g56710	sigA-binding protein identical to SigA binding protein [Arabidopsis thaliana] gi|6980074|gb|AAF34713; contains Pfam PF05678: VQ motif	0.77613	0.2653	///////
At3g19680	expressed protein	0.77816	0.41202	///////
At4g14400	ankyrin repeat family protein contains ankyrin repeats, Pfam domain PF00023	0.77906	0.11332	///////
At3g62260	protein phosphatase 2C, putative / PP2C, putative phosphoprotein phosphatase (EC 3.1.3.16) 1A-alpha - Homo sapiens, PIR:S22423	0.77912	0.33304	///////
At1g77450	no apical meristem (NAM) family protein contains Pfam PF02365: No apical meristem (NAM) domain; similar to GRAB1 protein GB:CAA09371, a novel member of the NAC domain family	0.78187	0.23693	///////
At3g44520	esterase/lipase/thioesterase family protein similar to SP|Q02104 Lipase 1 precursor (EC 3.1.1.3) (Triacylglycerol lipase) {Psychrobacter immobilis}; contains Interpro entry IPR000379	0.78193	0.48306	///////
At1g73190	tonoplast intrinsic protein, alpha / alpha-TIP (TIP3.1) identical to SP|P26587 Tonoplast intrinsic protein, alpha (Alpha TIP) [Arabidopsis thaliana] (Plant Physiol. 99, 561-570 (1992))	0.78591	0.35436	///////
At3g51920	calmodulin-9 (CAM9) identical to calmodulin 9 GI:5825602 from [Arabidopsis thaliana]; contains Pfam profile PF00036: EF hand	0.79448	0.41823	///////
At5g09220	amino acid permease 2 (AAP2) identical to amine acid permease AAP2 [Arabidopsis thaliana] GI:510236	0.80141	0.39695	///////
At1g70690	kinase-related contains Pfam PF01657:Domain of unknown function; similar to receptor-like protein kinase 4 GI:13506745 [Arabidopsis thaliana]	0.80473	0.42318	///////
At2g33380	calcium-binding RD20 protein (RD20) induced by abscisic acid during dehydration PMID:10965948; putative transmembrane channel protein PMID:10965948; identical to GI:10862968 [Arabidopsis thaliana]; contains EF-hand domain	0.8071	0.29421	///////
At4g18200	purine permease family protein similar to purine permease [Arabidopsis thaliana] GI:7620007; contains Pfam profile PF03151: Domain of unknown function, DUF250	0.81112	0.40353	///////
ath-MIR159a	miRNA gene Arabidopsis thaliana miR159a stem-loop	0.81575	0.44562	///////
At1g04770	male sterility MS5 family protein similar to male sterility MS5 [Arabidopsis thaliana] GI:3859112; contains Pfam profile PF00515 TPR Domain	0.81591	0.20898	///////
At1g61370	S-locus lectin protein kinase family protein contains Pfam domains, PF00954: S-locus glycoprotein family, PF00069: Protein kinase domain, and PF01453: Lectin (probable mannose binding)	0.81654	0.46111	///////
At3g48310	cytochrome P450 71A22, putative (CYP71A22) Identical to Cytochrome P450 71A22 (SP:Q9STL1)[Arabidopsis thaliana]	0.81727	0.39422	///////
At4g10955	lipase class 3 family protein contains Pfam profile PF01764: Lipase	0.82045	0.47229	///////
At1g33770	protein kinase family protein contains Pfam domain, PF00069: Protein kinase domain	0.82184	0.44237	///////
At2g15080	disease resistance family protein contains leucine rich-repeat (LRR) domains Pfam:PF00560, INTERPRO:IPR001611; similar to Cf-2.2 [Lycopersicon pimpinellifolium] gi|1184077|gb|AAC15780	0.83008	0.44705	///////
At2g37970	SOUL heme-binding family protein weak similarity to SOUL protein [Mus musculus] GI:4886906; contains Pfam profile PF04832: SOUL heme-binding protein	0.83036	0.45216	///////
At2g36380	ABC transporter family protein related to multi drug resistance proteins and P-glycoproteins	0.83038	0.49717	///////
At1g69920	glutathione S-transferase, putative similar to glutathione transferase GB:CAA09188 [Alopecurus myosuroides]; supported by cDNA gi:15451157 gb:AY050343.	0.83173	0.42483	///////
At4g19230	cytochrome P450 family protein cytochrome P450, Arabidopsis thaliana; supported by cDNA: gi_15293092_gb_AY050980.1_	0.84545	0.43737	///////
At4g20070	peptidase M20/M25/M40 family protein contains similarity to hydantoin utilization protein C [Pseudomonas sp.] SWISS-PROT:Q01264; contains Pfam profile PF01546: Peptidase family M20/M25/M40	0.84802	0.40906	///////
At2g41250	haloacid dehalogenase-like hydrolase family protein low similarity to SP|Q94915 Rhythmically expressed gene 2 protein (DREG-2) {Drosophila melanogaster}; contains InterPro accession IPR005834: Haloacid dehalogenase-like hydrolase	0.84939	0.30921	///////
At5g45110	ankyrin repeat family protein / BTB/POZ domain-containing protein contains Pfam domain, PF00023: Ankyrin repeat and Pfam domain, PF00651: BTB/POZ domain	0.85686	0.4292	///////
At1g07160	protein phosphatase 2C, putative / PP2C, putative similar to protein phosphatase 2C GI:2582800 from [Medicago sativa]	0.86186	0.38173	///////
At1g69730	protein kinase family protein contains Pfam profile: PF00069 Eukaryotic protein kinase domain	0.8692	0.37036	///////
At3g50060	myb family transcription factor contains Pfam profile: PF00249 myb-like DNA-binding domain; identical to cDNA MYB-related protein (1107 bp) GI:1263096	0.87353	0.36701	///////
At5g57070	hydroxyproline-rich glycoprotein family protein Common family members: At5g26070, At5g19800, At1g72790 [Arabidopsis thaliana]	0.87663	0.386	///////
At1g52700	phospholipase/carboxylesterase family protein similar to lysophospholipase I [Mus musculus] GI:1864159; contains Pfam profile PF02230: Phospholipase/Carboxylesterase family	0.88412	0.44775	///////
At4g23270	protein kinase family protein contains Pfam PF00069: Protein kinase domain	0.88889	0.49379	///////
At2g29420	glutathione S-transferase, putative	0.89044	0.49601	///////
At5g67300	myb family transcription factor contains PFAM profile: myb DNA binding domain PF00249	0.89172	0.49895	///////
At1g01380	myb family transcription factor similar to myb homolog (CPC) GI:2346966 from [Arabidopsis thaliana]	0.89358	0.46625	///////
At5g47610	zinc finger (C3HC4-type RING finger) family protein contains Pfam profile: PF00097 zinc finger, C3HC4 type (RING finger)	0.8969	0.41245	///////
At1g17170	glutathione S-transferase, putative One of three repeated putative glutathione transferases. 72% identical to glutathione transferase [Arabidopsis thaliana] (gi|4006934)	0.89821	0.38837	///////
At5g43450	2-oxoglutarate-dependent dioxygenase, putative similar to 2A6 (GI:599622) and tomato ethylene synthesis regulatory protein E8 (SP|P10967)	0.90192	0.38402	///////
At5g12340	expressed protein ; expression supported by MPSS	0.90437	0.47164	///////
At1g68440	expressed protein	0.90763	0.28578	///////
At3g15354	WD-40 repeat family protein / phytochrome A-related contains 7 WD-40 repeats (PF00400); phytochrome A supressor spa1 (GI:4809171) [Arabidopsis thaliana]	0.93646	0.49031	///////
At2g18680	expressed protein	0.94085	0.19001	///////
At2g43500	RWP-RK domain-containing protein low similarity to nodule inception protein [Lotus japonicus] GI:6448579; contains Pfam profile: PF02042 RWP-RK domain	0.94721	0.47123	///////
At2g47180	galactinol synthase, putative similar to galactinol synthase, isoform GolS-1 GI:5608497 from [Ajuga reptans]	0.95554	0.43573	///////
At5g16490	p21-rho-binding domain-containing protein contains Pfam PF00786: P21-Rho-binding domain	0.96011	0.45088	///////
At1g22930	T-complex protein 11 contains Pfam PF05794: T-complex protein 11	0.96483	0.41957	///////
At1g61260	expressed protein contains similarity to cotton fiber expressed protein 1 [Gossypium hirsutum] gi|3264828|gb|AAC33276	0.96618	0.36182	///////
At1g67860	expressed protein	0.96923	0.24825	///////
At5g03210	expressed protein	0.96952	0.26208	///////
At4g13345	TMS membrane family protein / tumour differentially expressed (TDE) family protein contains Pfam domain, PF03348: TMS membrane protein/tumour differentially expressed protein (TDE)	0.9705	0.47552	///////
At1g66730	ATP dependent DNA ligase family protein contains Pfam profile: PF01068 ATP dependent DNA ligase domain	0.97188	0.48891	///////
At3g44630	disease resistance protein RPP1-WsB-like (TIR-NBS-LRR class), putative domain signature TIR-NBS-LRR exists, suggestive of a disease resistance protein., closest Col-0 homolog to RPP1-WsB	0.97506	0.30987	///////
At3g11660	harpin-induced family protein / HIN1 family protein / harpin-responsive family protein similar to harpin-induced protein hin1 (GI:1619321) [Nicotiana tabacum]	0.98247	0.49651	///////
At3g60490	AP2 domain-containing transcription factor TINY, putative similar to transcription factor TINY (GI:1246403) [Arabidopsis thaliana]	0.99527	0.43789	///////
At5g17740	AAA-type ATPase family protein h-bcs1, Homo sapiens, EMBL:AF026849 h-bcs1, Homo sapiens, EMBL:AF026849 h-bcs1, Homo sapiens, EMBL:AF026849 contains Pfam profile: ATPase family PF00004 gene_id:K17E7.100 contains Pfam profile: ATPase family PF00004	1.00307	0.23673	///////
At2g19710	expressed protein contains Pfam profile: PF03398 eukaryotic protein of unknown function, DUF292	1.00418	0.47665	///////
At4g37710	VQ motif-containing protein contains PF05678: VQ motif	1.00528	0.29193	///////
At1g24145	expressed protein	1.01792	0.25806	///////
At5g13580	ABC transporter family protein	1.02882	0.32965	///////
At3g03470	cytochrome P450, putative similar to cytochrome P450 89A2 GB:Q42602 [Arabidopsis thaliana]	1.05946	0.32202	///////
At4g21990	5'-adenylylsulfate reductase (APR3) / PAPS reductase homolog (PRH26) identical to 5'-adenylylsulfate reductase [Arabidopsis thaliana] GI:2738760; identical to cDNA PAPS reductase homolog (PRH26) GI:1710113	1.0616	0.36611	///////
At3g47430	peroxisomal biogenesis factor 11 family protein / PEX11 family protein contains Pfam PF05648: Peroxisomal biogenesis factor 11 (PEX11)	1.07606	0.37334	///////
At2g15490	UDP-glucoronosyl/UDP-glucosyl transferase family protein contains Pfam profile: PF00201 UDP-glucoronosyl and UDP-glucosyl transferase	1.08943	0.35699	///////
At4g31550	WRKY family transcription factor contains Pfam profile: PF03106 WRKY DNA -binding domain	1.09675	0.238	///////
At5g65240	leucine-rich repeat family protein / protein kinase family protein contains Pfam domains PF00560: Leucine Rich Repeat and PF00069: Protein kinase domain	1.10076	0.41715	///////
At5g18670	beta-amylase, putative (BMY3) / 1,4-alpha-D-glucan maltohydrolase, putative almost identical to beta-amylase BMY3 GI:15149457 from [Arabidopsis thaliana]; identical to cDNA putative beta-amylase BMY3 (BMY3) GI:15149456	1.10147	0.47033	///////
At1g03090	methylcrotonyl-CoA carboxylase alpha chain, mitochondrial / 3-methylcrotonyl-CoA carboxylase 1 (MCCA) nearly identical to SP|Q42523 Methylcrotonyl-CoA carboxylase alpha chain, mitochondrial precursor (EC 6.4.1.4) (3-Methylcrotonyl-CoA carboxylase 1) (MCCa	1.10282	0.43894	///////
At1g60730	aldo/keto reductase family protein contains Pfam profile PF00248: oxidoreductase, aldo/keto reductase family	1.1098	0.45652	///////
At1g62420	expressed protein contains Pfam profile PF04720: Protein of unknown function (DUF506)	1.1502	0.42131	///////
At4g19510	disease resistance protein (TIR-NBS-LRR class), putative domain signature TIR-NBS-LRR exists, suggestive of a disease resistance protein.	1.15052	0.39486	///////
At2g40000	expressed protein	1.16225	0.37632	///////
At4g20860	FAD-binding domain-containing protein simlar to SP|P30986 reticuline oxidase precursor (Berberine-bridge-forming enzyme) (BBE) (Tetrahydroprotoberberine synthase) [Eschscholzia californica]; contains PF01565 FAD binding domain	1.18536	0.44375	///////
At4g22780	ACT domain-containing protein (ACR7) low similarity to uridylyltransferase SP|P56884 from Rhizobium meliloti; contains Pfam ACT domain PF01842	1.20035	0.3418	///////
At1g07500	expressed protein ; expression supported by MPSS	1.20734	0.25555	///////
At3g31430	hypothetical protein low similarity to zinc finger protein [Arabidopsis thaliana] GI:976277	1.23052	0.32957	///////
At4g22160	expressed protein	1.23539	0.4742	///////
At2g01300	expressed protein	1.27271	0.42971	///////
At3g49570	expressed protein	1.27288	0.20171	///////
At5g48850	male sterility MS5 family protein similar to male sterility MS5 [Arabidopsis thaliana] GI:3859112; contains Pfam profile PF00515 TPR Domain	1.39921	0.09682	///////
aCarlson MJ, Chakravarty A, DeZiel CE, Gross RH (2007) SCOPE: a web server for practical de novo motif discovery. Nucl Acids Res 35: W259-W264
